# Supplementary material for: Deep undepleted human serum proteome profiling toward biomarker discovery for Alzheimer’s disease
Source: Clin Proteomics. 2019 Apr 17;16:16. doi: 10.1186/s12014-019-9237-1 (PMC6472024; doi:10.1186/s12014-019-9237-1)
Supplement: Supplementary file 1 — Additional file 1: Table S1. Summary of human cases used in this study. Table S2. Serum proteome profiling of AD and control cases by TMT–LC/LC-MS/MS. Table S3. Dynamic range analysis based on plasma proteome database concentration and MS-derived abundance index. Table S4. Differentially expressed serum proteins in AD and control cases by TMT–LC/LC-MS/MS. [file 12014_2019_9237_MOESM1_ESM.xlsx]

## Sheet: Table S1
	Additional Table S1. Summary of human cases used in this study
	Age at Death (years)	PMI1 (3.0±0.8 h)	Gender	ApoE Genotype	MMSE2	Plaque3	Tangle4	Braak Score5	TMT label6
	Control cases
	86	3	M	3/3	NA	4.25	1	I	126
	80	2.16	M	3/3	30	12.75	1	I	127C
	91	3.33	M	3/3	28	4	3.5	III	127N
	61	2.33	M	3/3	NA	0.5	0.5	I	128N
	75	2.75	F	3/4	NA	0	5	III	128C
	Alzheimer's disease
	85	3	M	3/3	23	15	15	VI	129N
	86	3.16	M	3/3	18	13	9.5	V	130C
	75	2.83	F	3/3	NA	15	13.5	V	131N
	82	2.95	M	3/3	NA	14.5	15	V	129C
	78	1.83	M	3/4	NA	13.25	15	VI	130N
	NA	3	NA	4/4	11	10	14.5	V	131C
	1Postmortem interval.
	2MMSE: Mini Mental State Examination. Integer score scale: 0~30. It is the most recent score prior to death.
	30 = none; 1 = sparse; 2 = moderate; 3 = frequent, The value is the sum of five brain regions. "This is the average senile plaque (amyloid plaque) density (all types of plaques considered together) in the cortex of the frontal lobe, including superior, middle and inferior frontal gyri. Plaque density is scored according to the CERAD templates (Mirra SS et al. Neurology 41:479-486,1991). Evaluatio…
	40 = none; 1 = sparse; 2 = moderate; 3 = frequent. "This is the average neurofibrillary tangle density in the cortex of the frontal lobe, including superior, middle and inferior frontal gyri. Tangle density is scored according to the CERAD templates (Mirra SS et al (1991) The Consortium to Establish a Registry for Alzheimer's Disease (CERAD). Part II. Standardization of the neuropathologic assess…
	50 = none; Braak score ranging from I to VI. "This is the Braak stage describing the topographical progression of neurofibrillary tangles, as well as associated dystrophic neurites and neuropil threads, throughout the transentorhinal and entorhinal areas, CA1 subfield of the hippocampus, amygdala and cerebral neocortex. Evaluations are made, similarly as done in the original publication (Braak H …
	6TMT analysis used 11 labeling reagents: 126, 127N, 127C, 128N, 128C, 129N, 129C, 130N, 130C, 131N, and 131C.

## Sheet: S2
	Additional Table S2 : Serum proteome profiling of AD and control cases by TMT-LC/LC-MS/MS
	Human Blood Serum from Control (n = 5) and AD patient (n = 6) samples were lysed, examined and analyzed by TMT-LC/LC-MS/MS. TMT report ion intensities were corrected, normalized and summarized for each protein. Gene names: extracted from Swissprot and UCSC database; protein accession: from these two databases; PSM#: the total number of peptide-spectrum matches for each protein; peptide#: the tota…
	Gene Name	Protein Accession	Annotation	PSM#	Peptide#	Coverage (%)	Protein Abundance in 11 Samples (Summerized TMT Reporter Ion Intensities)
							Ct1	Ct2	Ct3	Ct4	Ct5	AD1	AD2	AD3	AD4	AD5	AD6
	A1BG	sp|P04217|A1BG_HUMAN	Alpha-1B-glycoprotein OS=Homo sapiens GN=A1BG PE=1 SV=4	1573	31	66.67	7.58444e+07	8.8526e+07	8.84874e+07	7.60853e+07	7.76617e+07	7.79703e+07	8.80709e+07	7.24592e+07	8.74838e+07	8.73393e+07	8.32554e+07
	A1BG	sp|P04217-2|A1BG_HUMAN	Isoform 2 of Alpha-1B-glycoprotein OS=Homo sapiens GN=A1BG	1121	26	72.92	6.33994e+07	6.87073e+07	6.87936e+07	5.85788e+07	5.87149e+07	6.33069e+07	6.7553e+07	5.92816e+07	6.82028e+07	6.921e+07	6.44372e+07
	A1BG	tr|M0R009|M0R009_HUMAN	Alpha-1B-glycoprotein (Fragment) OS=Homo sapiens GN=A1BG PE=4 SV=3	707	18	63.4	6.83008e+07	8.27281e+07	8.69897e+07	7.47909e+07	7.53372e+07	6.99187e+07	8.42871e+07	6.15837e+07	8.40826e+07	8.04383e+07	8.02088e+07
	A2M	sp|P01023|A2MG_HUMAN	Alpha-2-macroglobulin OS=Homo sapiens GN=A2M PE=1 SV=3	23036	160	77.68	2.69365e+08	2.53051e+08	1.66014e+08	2.22308e+08	1.78344e+08	2.74474e+08	2.23539e+08	2.39659e+08	2.75914e+08	2.0625e+08	2.24755e+08
	A2M	tr|F5H1E8|F5H1E8_HUMAN	Alpha-2-macroglobulin OS=Homo sapiens GN=A2M PE=4 SV=1	1	1	21.11	53694.4	40106.9	26920.4	30771.9	31632.8	38155.9	41031.5	38426.2	38637.4	44110.8	34629.3
	A2M	tr|H0YFH1|H0YFH1_HUMAN	Alpha-2-macroglobulin (Fragment) OS=Homo sapiens GN=A2M PE=1 SV=1	613	13	71.23	2.06213e+07	1.9645e+07	1.26233e+07	2.04757e+07	1.75438e+07	2.28604e+07	2.15817e+07	1.94794e+07	2.78679e+07	2.11546e+07	2.13482e+07
	AADAT	sp|Q8N5Z0|AADAT_HUMAN	Kynurenine/alpha-aminoadipate aminotransferase, mitochondrial OS=Homo sapiens GN=AADAT PE=1 SV=2	4	2	4	20834.7	13694.3	106434	29485.4	24337.9	13078.5	17991.7	22922.1	38893.4	13435.3	19950.2
	AADAT	sp|Q8N5Z0-2|AADAT_HUMAN	Isoform 2 of Kynurenine/alpha-aminoadipate aminotransferase, mitochondrial OS=Homo sapiens GN=AADAT	5	3	5.59	51138	33612.1	261240	72370.8	59736.6	32100.8	44160	56261.4	95462.4	32976.5	48967.1
	AAMDC	sp|Q9H7C9|AAMDC_HUMAN	Mth938 domain-containing protein OS=Homo sapiens GN=AAMDC PE=1 SV=1	7	4	35.25	99381.7	96881.8	187616	128928	194970	88458.4	188097	118958	163442	86021.4	87237.7
	AARS	sp|P49588|SYAC_HUMAN	Alanine--tRNA ligase, cytoplasmic OS=Homo sapiens GN=AARS PE=1 SV=2	57	27	33.68	147940	76398.4	306122	198822	208949	79252.7	158353	245397	257941	61037.7	157185
	AASS	sp|Q9UDR5|AASS_HUMAN	Alpha-aminoadipic semialdehyde synthase, mitochondrial OS=Homo sapiens GN=AASS PE=1 SV=1	1	1	2.16	29428.8	22751.3	31401.2	26924.5	27438.9	23711.1	20699.7	18299.5	14799	13400.3	16668
	ABAT	sp|P80404|GABT_HUMAN	4-aminobutyrate aminotransferase, mitochondrial OS=Homo sapiens GN=ABAT PE=1 SV=3	112	33	66	632544	392179	2.99647e+06	554172	524096	345001	332809	329288	296211	264829	236984
	ABCA1	sp|O95477|ABCA1_HUMAN	ATP-binding cassette sub-family A member 1 OS=Homo sapiens GN=ABCA1 PE=1 SV=3	19	3	1.02	1.20758e+07	4.75872e+06	2.33686e+06	3.70713e+06	2.0688e+06	6.00611e+06	4.18002e+06	4.9974e+06	4.29843e+06	2.89837e+06	1.46742e+06
	ABCA12	sp|Q86UK0|ABCAC_HUMAN	ATP-binding cassette sub-family A member 12 OS=Homo sapiens GN=ABCA12 PE=1 SV=3	1	1	0.46	124137	79831.5	68997.7	69379.4	65582.6	63811.9	82313.2	398685	68408	56502.6	54494.9
	ABCA13	sp|Q86UQ4|ABCAD_HUMAN	ATP-binding cassette sub-family A member 13 OS=Homo sapiens GN=ABCA13 PE=2 SV=3	2	2	0.45	298535	60969.7	109931	54325.4	30562.3	80871.1	71869.2	39153.7	299309	39141.2	25164
	ABCA2	sp|Q9BZC7|ABCA2_HUMAN	ATP-binding cassette sub-family A member 2 OS=Homo sapiens GN=ABCA2 PE=1 SV=3	1	1	0.45	33464.8	24933.3	26231.3	67624.2	27291.2	105137	17951.4	35290.5	61471.6	13748.6	52134.6
	ABCA3	sp|Q99758|ABCA3_HUMAN	ATP-binding cassette sub-family A member 3 OS=Homo sapiens GN=ABCA3 PE=1 SV=2	6	1	0.41	273273	279729	321846	303327	277859	280696	204807	288360	220770	316220	317664
	ABCA4	sp|P78363|ABCA4_HUMAN	Retinal-specific ATP-binding cassette transporter OS=Homo sapiens GN=ABCA4 PE=1 SV=3	2	2	0.92	131567	133214	135159	133310	120324	133322	116851	136721	126368	132722	124239
	ABCA8	sp|O94911-3|ABCA8_HUMAN	Isoform 3 of ATP-binding cassette sub-family A member 8 OS=Homo sapiens GN=ABCA8	1	1	0.49	74707.9	90720.2	28258.1	21403.9	27628.1	180182	50500.4	48278.5	19706.4	18194.9	17849.6
	ABCB9	sp|Q9NP78|ABCB9_HUMAN	ATP-binding cassette sub-family B member 9 OS=Homo sapiens GN=ABCB9 PE=1 SV=1	19	2	1.96	82339.1	147166	84578.7	84175.4	154606	239125	466289	103647	409473	500624	75603.2
	ABCC2	sp|Q92887|MRP2_HUMAN	Canalicular multispecific organic anion transporter 1 OS=Homo sapiens GN=ABCC2 PE=1 SV=3	5	1	1.62	274909	316495	154480	202231	177914	237465	374165	224670	161840	308434	140028
	ABCC4	sp|O15439|MRP4_HUMAN	Multidrug resistance-associated protein 4 OS=Homo sapiens GN=ABCC4 PE=1 SV=3	5	2	1.51	1.72788e+06	1.39947e+06	251960	578939	258862	469500	1.14432e+06	572640	1.32228e+06	1.13238e+06	369659
	ABCE1	sp|P61221|ABCE1_HUMAN	ATP-binding cassette sub-family E member 1 OS=Homo sapiens GN=ABCE1 PE=1 SV=1	9	7	15.19	163681	133779	134971	122607	267603	92194.2	129953	136198	165789	76623.4	97272
	ABCF1	sp|Q8NE71|ABCF1_HUMAN	ATP-binding cassette sub-family F member 1 OS=Homo sapiens GN=ABCF1 PE=1 SV=2	3	2	2.96	54535.3	31734.9	28767.6	27321.9	81738.8	15220.5	45358.1	10628.9	26013.3	32813.3	15560.7
	ABHD12B	sp|Q7Z5M8|AB12B_HUMAN	Abhydrolase domain-containing protein 12B OS=Homo sapiens GN=ABHD12B PE=2 SV=1	8	2	4.7	11969.5	4819.1	115227	86969.5	27727.8	28187.6	6457.18	15138.4	72491.9	6298.66	24842.7
	ABHD14A	sp|Q9BUJ0|ABHEA_HUMAN	Alpha/beta hydrolase domain-containing protein 14A OS=Homo sapiens GN=ABHD14A PE=2 SV=2	1	1	5.9	16537	9639.13	8901.82	9233.01	5708.88	10454.2	7330.87	9177.23	11047.8	9020.13	8612.67
	ABHD14B	sp|Q96IU4|ABHEB_HUMAN	Alpha/beta hydrolase domain-containing protein 14B OS=Homo sapiens GN=ABHD14B PE=1 SV=1	45	9	56.67	336267	185197	813406	328339	608930	232448	289510	628675	496105	190127	658430
	ABI3BP	sp|Q7Z7G0|TARSH_HUMAN	Target of Nesh-SH3 OS=Homo sapiens GN=ABI3BP PE=1 SV=1	44	12	15.44	322388	302299	221382	314920	231654	285958	316362	230839	318915	266808	196809
	ABI3BP	tr|H0YEA0|H0YEA0_HUMAN	Target of Nesh-SH3 (Fragment) OS=Homo sapiens GN=ABI3BP PE=4 SV=1	2	2	16.23	25152.1	26897	31648.8	38718.2	20858.1	25800.9	17785.6	18474.2	26182.4	24361.7	28720.1
	ABLIM1	sp|O14639|ABLM1_HUMAN	Actin-binding LIM protein 1 OS=Homo sapiens GN=ABLIM1 PE=1 SV=3	2	2	1.16	596643	62592.5	29662.1	26876.4	33723.2	35474.7	44330.1	39370.1	30474.2	27138.7	28301.9
	ABRACL	sp|Q9P1F3|ABRAL_HUMAN	Costars family protein ABRACL OS=Homo sapiens GN=ABRACL PE=1 SV=1	8	3	46.91	691564	156357	1.2514e+06	298386	1.21003e+06	211602	824090	1.05754e+06	635825	159567	784634
	ACAA1	sp|P09110|THIK_HUMAN	3-ketoacyl-CoA thiolase, peroxisomal OS=Homo sapiens GN=ACAA1 PE=1 SV=2	47	20	60.85	309435	193729	783934	633567	365237	250428	205950	235140	196049	191359	181919
	ACAA2	sp|P42765|THIM_HUMAN	3-ketoacyl-CoA thiolase, mitochondrial OS=Homo sapiens GN=ACAA2 PE=1 SV=2	84	24	74.56	2.13057e+06	858773	7.99966e+06	2.2034e+06	3.00668e+06	910150	965855	1.08202e+06	980731	627065	728861
	ACACA	sp|Q13085|ACACA_HUMAN	Acetyl-CoA carboxylase 1 OS=Homo sapiens GN=ACACA PE=1 SV=2	1	1	0.3	92784.7	180848	327346	218592	195503	102787	64250.7	74418.6	106669	124612	103054
	ACACB	sp|O00763|ACACB_HUMAN	Acetyl-CoA carboxylase 2 OS=Homo sapiens GN=ACACB PE=1 SV=3	2	1	0.41	30534	38055.7	89243.4	53705.5	39321.1	29202.4	46384.4	74601.6	39317.1	44313.9	81594.2
	ACADM	sp|P11310|ACADM_HUMAN	Medium-chain specific acyl-CoA dehydrogenase, mitochondrial OS=Homo sapiens GN=ACADM PE=1 SV=1	9	5	14.96	98072	61582.7	230127	148218	149821	56249.8	99096.5	78604.1	75226.1	48387.9	62151.4
	ACADS	sp|P16219|ACADS_HUMAN	Short-chain specific acyl-CoA dehydrogenase, mitochondrial OS=Homo sapiens GN=ACADS PE=1 SV=1	2	2	6.31	91196.7	48930.7	81371.9	173227	100455	64354.6	66757.9	74990.8	51957.9	48141.3	60442.6
	ACADSB	sp|P45954|ACDSB_HUMAN	Short/branched chain specific acyl-CoA dehydrogenase, mitochondrial OS=Homo sapiens GN=ACADSB PE=1 SV=1	4	3	10.42	104298	27552.9	201782	76944.8	50778	57865.2	100436	57304	25939.7	31584.9	27410.9
	ACAN	sp|P16112|PGCA_HUMAN	Aggrecan core protein OS=Homo sapiens GN=ACAN PE=1 SV=2	10	7	3.31	133855	134308	149166	101871	104966	115687	172256	108252	131377	128125	108228
	ACAN	sp|P16112-2|PGCA_HUMAN	Isoform 2 of Aggrecan core protein OS=Homo sapiens GN=ACAN	11	8	4.12	133855	134308	149166	101871	104966	115687	172256	108252	131377	128125	108228
	ACAN	tr|E7EX88|E7EX88_HUMAN	Aggrecan core protein OS=Homo sapiens GN=ACAN PE=4 SV=2	13	8	3.72	133343	131837	147821	109355	118345	151103	170271	114522	146586	134487	113439
	ACAT1	sp|P24752|THIL_HUMAN	Acetyl-CoA acetyltransferase, mitochondrial OS=Homo sapiens GN=ACAT1 PE=1 SV=1	72	23	60.66	284338	162046	1.0011e+06	320246	397310	147945	173482	148416	126685	111390	102280
	ACAT2	sp|Q9BWD1|THIC_HUMAN	Acetyl-CoA acetyltransferase, cytosolic OS=Homo sapiens GN=ACAT2 PE=1 SV=2	38	16	53.9	453316	266533	1.27741e+06	630935	657155	269353	372863	1.29949e+06	849907	235188	430395
	ACE	sp|P12821|ACE_HUMAN	Angiotensin-converting enzyme OS=Homo sapiens GN=ACE PE=1 SV=1	41	19	18.99	358253	338657	248424	269935	471143	383666	304949	296700	265199	230216	209122
	ACE	tr|J3QRX8|J3QRX8_HUMAN	Angiotensin-converting enzyme (Fragment) OS=Homo sapiens GN=ACE PE=4 SV=1	1	1	7.25	57842.1	62086.7	64515.8	77945.2	111432	56686.4	52732.7	21372.6	58990.7	23768.8	19165.2
	ACE2	sp|Q9BYF1|ACE2_HUMAN	Angiotensin-converting enzyme 2 OS=Homo sapiens GN=ACE2 PE=1 SV=2	4	3	6.83	88643.4	88855	42409.8	48934.3	164753	116437	65080.9	54632.4	57276.5	53809.6	42704.2
	ACHE	tr|C9JZL6|C9JZL6_HUMAN	Acetylcholinesterase (Fragment) OS=Homo sapiens GN=ACHE PE=3 SV=3	1	1	2.53	91325.9	90549.1	101001	182349	234651	61433.9	107408	437223	184747	105044	72114.3
	ACIN1	sp|Q9UKV3|ACINU_HUMAN	Apoptotic chromatin condensation inducer in the nucleus OS=Homo sapiens GN=ACIN1 PE=1 SV=2	1	1	0.97	27422.2	67706.2	41143.7	55795.4	27533.8	40689.7	32700.7	62381.9	29410.4	30179.8	19592
	ACLY	sp|P53396|ACLY_HUMAN	ATP-citrate synthase OS=Homo sapiens GN=ACLY PE=1 SV=3	29	20	23.34	220054	169493	354784	225129	944754	183965	307795	256824	331603	154448	181413
	ACMSD	sp|Q8TDX5|ACMSD_HUMAN	2-amino-3-carboxymuconate-6-semialdehyde decarboxylase OS=Homo sapiens GN=ACMSD PE=1 SV=1	1	1	5.65	102201	84503.7	115599	78062.1	107133	79484.6	55353.7	162154	63245.3	52359.3	119941
	ACO1	sp|P21399|ACOC_HUMAN	Cytoplasmic aconitate hydratase OS=Homo sapiens GN=ACO1 PE=1 SV=3	263	53	56.58	742683	366495	1.41651e+06	603072	851938	291355	432319	1.35506e+06	1.0687e+06	241208	874857
	ACO2	tr|A2A274|A2A274_HUMAN	Aconitate hydratase, mitochondrial OS=Homo sapiens GN=ACO2 PE=1 SV=1	43	21	32.3	317618	122807	561887	232626	500652	127767	224157	119056	126927	90185.1	146146
	ACOT1	sp|Q86TX2|ACOT1_HUMAN	Acyl-coenzyme A thioesterase 1 OS=Homo sapiens GN=ACOT1 PE=1 SV=1	47	18	53.68	181365	76598.1	492000	164691	148201	62498.7	74824.7	315529	204909	51234	123733
	ACOT12	sp|Q8WYK0|ACO12_HUMAN	Acyl-coenzyme A thioesterase 12 OS=Homo sapiens GN=ACOT12 PE=1 SV=1	5	2	2.52	138326	108172	68502.1	85778.3	102150	71602.8	137338	68613.6	104863	103615	67106.4
	ACOT13	sp|Q9NPJ3|ACO13_HUMAN	Acyl-coenzyme A thioesterase 13 OS=Homo sapiens GN=ACOT13 PE=1 SV=1	2	1	16.43	59086.9	12351.6	239601	63069.5	73403.5	13575.3	29103.7	52115.6	16993.5	9790.87	19903.7
	ACOT4	sp|Q8N9L9|ACOT4_HUMAN	Acyl-coenzyme A thioesterase 4 OS=Homo sapiens GN=ACOT4 PE=1 SV=2	1	1	2.14	586834	654680	544523	982831	5.61632e+06	508083	1.04571e+06	356243	786537	463609	233627
	ACOT7	sp|O00154|BACH_HUMAN	Cytosolic acyl coenzyme A thioester hydrolase OS=Homo sapiens GN=ACOT7 PE=1 SV=3	1	1	4.21	50610.8	113902	40297.8	31116.7	180184	35645.6	47451.2	34305.8	43545.9	36623.3	39454.1
	ACOX1	sp|Q15067|ACOX1_HUMAN	Peroxisomal acyl-coenzyme A oxidase 1 OS=Homo sapiens GN=ACOX1 PE=1 SV=3	2	1	3.03	21382.9	21437.8	43717.2	38798.2	23066.6	17008.6	46903.4	16033.1	29907.7	27137	19876
	ACOX2	sp|Q99424|ACOX2_HUMAN	Peroxisomal acyl-coenzyme A oxidase 2 OS=Homo sapiens GN=ACOX2 PE=1 SV=1	2	2	3.23	8621.63	7379.6	9160.95	12554.6	13390.5	5689.65	6795.58	5597.6	6823.92	6438.9	7955.32
	ACP1	sp|P24666|PPAC_HUMAN	Low molecular weight phosphotyrosine protein phosphatase OS=Homo sapiens GN=ACP1 PE=1 SV=3	21	6	37.97	80317.1	62573.3	95380.9	68617.5	264007	56663.6	106402	116081	144301	59463.1	93827.2
	ACP5	sp|P13686|PPA5_HUMAN	Tartrate-resistant acid phosphatase type 5 OS=Homo sapiens GN=ACP5 PE=1 SV=3	5	2	6.77	789329	642630	199981	109253	669993	138975	1.41007e+06	506281	503587	775256	413684
	ACSL1	sp|P33121|ACSL1_HUMAN	Long-chain-fatty-acid--CoA ligase 1 OS=Homo sapiens GN=ACSL1 PE=1 SV=1	30	16	24.93	239885	153404	178947	282400	229424	152195	140256	245803	131131	123153	120536
	ACSL4	sp|O60488|ACSL4_HUMAN	Long-chain-fatty-acid--CoA ligase 4 OS=Homo sapiens GN=ACSL4 PE=1 SV=2	1	1	2.25	54320.2	38395.4	54487.9	57425.1	47951.5	78120.7	108406	60284.6	49581.7	75857.9	31819.5
	ACSL5	sp|Q9ULC5|ACSL5_HUMAN	Long-chain-fatty-acid--CoA ligase 5 OS=Homo sapiens GN=ACSL5 PE=1 SV=1	2	2	3.51	90685.4	45762.9	196548	170410	103905	56895.6	66247.7	108852	69603.8	55352.2	108101
	ACSL6	tr|E7ERD7|E7ERD7_HUMAN	Long-chain-fatty-acid--CoA ligase 6 OS=Homo sapiens GN=ACSL6 PE=4 SV=1	1	1	1.92	94021.6	59861.8	40224.1	211143	49016.1	38730.3	92614.6	34004.7	32543.2	23609.6	26841
	ACSM2A	sp|Q08AH3|ACS2A_HUMAN	Acyl-coenzyme A synthetase ACSM2A, mitochondrial OS=Homo sapiens GN=ACSM2A PE=1 SV=2	10	7	25.82	232106	104506	510504	263297	119146	121988	92142.2	124886	77362.2	64865.8	78892.1
	ACSM2B	tr|A0A087WU25|A0A087WU25_HUMAN	Acyl-coenzyme A synthetase ACSM2B, mitochondrial (Fragment) OS=Homo sapiens GN=ACSM2B PE=4 SV=1	2	2	16.5	119511	42301.5	121716	87843.4	52065.9	57192.7	47441.5	39975.9	41373.9	38183	40783.5
	ACSS1	sp|Q9NUB1|ACS2L_HUMAN	Acetyl-coenzyme A synthetase 2-like, mitochondrial OS=Homo sapiens GN=ACSS1 PE=1 SV=2	4	3	5.37	302466	283259	291862	246786	288625	186428	327183	114297	312274	216428	114274
	ACSS2	sp|Q9NR19|ACSA_HUMAN	Acetyl-coenzyme A synthetase, cytoplasmic OS=Homo sapiens GN=ACSS2 PE=1 SV=1	5	4	6.56	68506.3	41657	76277.7	62435.8	65217.3	39960	62588.2	129077	85716.2	39612	59348.4
	ACTB	sp|P60709|ACTB_HUMAN	Actin, cytoplasmic 1 OS=Homo sapiens GN=ACTB PE=1 SV=1	414	30	4.27	6.35119e+06	2.92114e+06	1.02459e+07	4.85938e+06	1.28187e+07	3.54277e+06	8.53965e+06	6.88222e+06	7.5997e+06	2.95562e+06	4.64032e+06
	ACTBL2	sp|Q562R1|ACTBL_HUMAN	Beta-actin-like protein 2 OS=Homo sapiens GN=ACTBL2 PE=1 SV=2	145	7	4.26	6.35119e+06	2.92114e+06	1.02459e+07	4.85938e+06	1.28187e+07	3.54277e+06	8.53965e+06	6.88222e+06	7.5997e+06	2.95562e+06	4.64032e+06
	ACTC1	sp|P68032|ACTC_HUMAN	Actin, alpha cardiac muscle 1 OS=Homo sapiens GN=ACTC1 PE=1 SV=1	259	18	37.4	7.36876e+06	3.78764e+06	1.0736e+07	5.74711e+06	1.30277e+07	4.61175e+06	1.00947e+07	8.01058e+06	8.31507e+06	3.79009e+06	5.51338e+06
	ACTG1	sp|P63261|ACTG_HUMAN	Actin, cytoplasmic 2 OS=Homo sapiens GN=ACTG1 PE=1 SV=1	645	36	4.27	6.35119e+06	2.92114e+06	1.02459e+07	4.85938e+06	1.28187e+07	3.54277e+06	8.53965e+06	6.88222e+06	7.5997e+06	2.95562e+06	4.64032e+06
	ACTG2	sp|P63267|ACTH_HUMAN	Actin, gamma-enteric smooth muscle OS=Homo sapiens GN=ACTG2 PE=1 SV=1	477	23	37.5	7.36876e+06	3.78764e+06	1.0736e+07	5.74711e+06	1.30277e+07	4.61175e+06	1.00947e+07	8.01058e+06	8.31507e+06	3.79009e+06	5.51338e+06
	ACTG2	tr|C9JFL5|C9JFL5_HUMAN	Actin, gamma-enteric smooth muscle (Fragment) OS=Homo sapiens GN=ACTG2 PE=3 SV=3	369	13	37.93	4.23268e+06	2.0169e+06	5.81251e+06	2.3531e+06	7.20047e+06	2.12868e+06	5.89934e+06	4.51982e+06	4.264e+06	1.84861e+06	2.91727e+06
	ACTL6A	sp|O96019|ACL6A_HUMAN	Actin-like protein 6A OS=Homo sapiens GN=ACTL6A PE=1 SV=1	3	3	13.52	52511.3	45702	55998.1	42749.3	81343.2	55857.4	49666.7	61068.3	49659.8	37100.3	43109.1
	ACTN1	sp|P12814|ACTN1_HUMAN	Alpha-actinin-1 OS=Homo sapiens GN=ACTN1 PE=1 SV=2	118	42	51.12	413902	349788	461257	406120	921001	337159	1.30154e+06	1.24059e+06	827225	382473	412613
	ACTN2	sp|P35609|ACTN2_HUMAN	Alpha-actinin-2 OS=Homo sapiens GN=ACTN2 PE=1 SV=1	30	12	13.53	163882	117300	208521	167146	408282	116496	396415	542515	270441	148597	179171
	ACTN3	sp|Q08043|ACTN3_HUMAN	Alpha-actinin-3 OS=Homo sapiens GN=ACTN3 PE=1 SV=2	17	7	9.1	154356	106708	181074	194141	307132	122075	355486	423794	250882	155338	161038
	ACTN4	sp|O43707|ACTN4_HUMAN	Alpha-actinin-4 OS=Homo sapiens GN=ACTN4 PE=1 SV=2	138	48	59.28	411941	270107	632932	482906	1.14685e+06	255526	567556	1.37115e+06	584359	280241	457134
	ACTR1A	sp|P61163|ACTZ_HUMAN	Alpha-centractin OS=Homo sapiens GN=ACTR1A PE=1 SV=1	9	5	23.4	72671.1	55294.2	50096.2	52728.4	118276	50149.5	82287.4	60246.8	72347.8	39803.1	44932.6
	ACTR1B	sp|P42025|ACTY_HUMAN	Beta-centractin OS=Homo sapiens GN=ACTR1B PE=1 SV=1	8	4	18.88	58435	48649.6	48400.2	44267.7	97102.1	43549.9	63209.7	48609.5	59197	33265.7	42421.4
	ACTR2	sp|P61160|ARP2_HUMAN	Actin-related protein 2 OS=Homo sapiens GN=ACTR2 PE=1 SV=1	22	9	30.71	166692	124735	217212	157327	263600	90739.8	184822	214218	234652	124436	143134
	ACTR3	sp|P61158|ARP3_HUMAN	Actin-related protein 3 OS=Homo sapiens GN=ACTR3 PE=1 SV=3	45	18	51.44	540716	340097	667142	518741	891374	284492	548037	695431	713219	277621	406139
	ACTR3B	sp|Q9P1U1|ARP3B_HUMAN	Actin-related protein 3B OS=Homo sapiens GN=ACTR3B PE=2 SV=1	7	4	6.94	67743.2	46050.2	75831.1	69831.6	91057.1	48188.8	64770.6	68397.4	82825.4	51112.7	63449.5
	ACVR1	sp|Q04771|ACVR1_HUMAN	Activin receptor type-1 OS=Homo sapiens GN=ACVR1 PE=1 SV=1	1	1	1.96	69209.5	51028.9	61049.3	58839.4	107848	56091.2	89978.3	250243	89229.1	45260.7	64119.1
	ACY1	sp|Q03154|ACY1_HUMAN	Aminoacylase-1 OS=Homo sapiens GN=ACY1 PE=1 SV=1	139	26	69.85	873324	470343	2.66938e+06	1.49383e+06	1.85652e+06	561021	658361	1.59124e+06	1.65964e+06	431732	1.09697e+06
	ACY3	sp|Q96HD9|ACY3_HUMAN	N-acyl-aromatic-L-amino acid amidohydrolase (carboxylate-forming) OS=Homo sapiens GN=ACY3 PE=1 SV=1	1	1	5.33	7783.5	8744.73	11248.1	8808.48	13803.1	6499.33	17899.7	10106.4	12958.5	5863.98	4485.11
	ACYP1	sp|P07311|ACYP1_HUMAN	Acylphosphatase-1 OS=Homo sapiens GN=ACYP1 PE=1 SV=2	1	1	13.13	50830.7	49172.7	48864.4	38888.8	136288	40892.2	83600.8	55504	62706.6	37846.7	51569.2
	ACYP2	sp|P14621|ACYP2_HUMAN	Acylphosphatase-2 OS=Homo sapiens GN=ACYP2 PE=1 SV=2	7	4	39.39	82915.3	50410.3	239183	141212	190054	52790.2	111055	252331	153006	64467	159998
	ADA	sp|P00813|ADA_HUMAN	Adenosine deaminase OS=Homo sapiens GN=ADA PE=1 SV=3	4	3	10.19	29500.1	18820.8	25707.5	22555.3	39672	19951.8	23049.9	16551.5	24175.3	16906.2	14708.3
	ADAM10	sp|O14672|ADA10_HUMAN	Disintegrin and metalloproteinase domain-containing protein 10 OS=Homo sapiens GN=ADAM10 PE=1 SV=1	18	9	15.91	78297.7	62428.1	66520.6	68715.6	94094.2	70748	87457.1	68507.7	69299.3	51021	56846.9
	ADAM11	sp|O75078|ADA11_HUMAN	Disintegrin and metalloproteinase domain-containing protein 11 OS=Homo sapiens GN=ADAM11 PE=2 SV=3	1	1	0.91	20730.6	45748.9	125998	59853.1	60281.3	20193.4	44873.7	7382.16	50764.8	21145.6	10440.3
	ADAM15	sp|Q13444|ADA15_HUMAN	Disintegrin and metalloproteinase domain-containing protein 15 OS=Homo sapiens GN=ADAM15 PE=1 SV=4	9	6	10.08	120336	85530.4	88656	86349.4	134406	114065	78836.2	101012	109876	79670.1	88418.6
	ADAM17	sp|P78536|ADA17_HUMAN	Disintegrin and metalloproteinase domain-containing protein 17 OS=Homo sapiens GN=ADAM17 PE=1 SV=1	4	4	6.55	72310.1	76535.5	48503.3	49904.1	68366.6	55767.8	47568.9	49622.9	66893	39374.1	35242.8
	ADAM8	sp|P78325|ADAM8_HUMAN	Disintegrin and metalloproteinase domain-containing protein 8 OS=Homo sapiens GN=ADAM8 PE=1 SV=2	3	3	6.19	13433.9	15623.7	24889.6	19367.8	21441.2	13478.6	16439.5	21728.5	19734	22520.7	22058.9
	ADAM9	sp|Q13443|ADAM9_HUMAN	Disintegrin and metalloproteinase domain-containing protein 9 OS=Homo sapiens GN=ADAM9 PE=1 SV=1	4	4	6.84	329902	270652	308620	248388	417071	312635	385083	241958	240523	172344	231114
	ADAMDEC1	sp|O15204|ADEC1_HUMAN	ADAM DEC1 OS=Homo sapiens GN=ADAMDEC1 PE=1 SV=2	20	10	25.74	358313	270105	279883	247495	276138	316712	284675	291263	278004	227064	214080
	ADAMTS1	sp|Q9UHI8|ATS1_HUMAN	A disintegrin and metalloproteinase with thrombospondin motifs 1 OS=Homo sapiens GN=ADAMTS1 PE=1 SV=4	10	4	9.2	124093	103757	169480	117143	294923	145533	81968.2	295233	124493	131471	353798
	ADAMTS10	sp|Q9H324|ATS10_HUMAN	A disintegrin and metalloproteinase with thrombospondin motifs 10 OS=Homo sapiens GN=ADAMTS10 PE=1 SV=2	1	1	0.82	7310.03	8978.4	7104.87	6615.28	7623.83	3960.52	6979.09	5507.57	9841.79	16675.1	8141.68
	ADAMTS12	sp|P58397|ATS12_HUMAN	A disintegrin and metalloproteinase with thrombospondin motifs 12 OS=Homo sapiens GN=ADAMTS12 PE=1 SV=2	1	1	0.63	138794	103942	38610.9	87833.1	42656.9	111103	91824.3	88940.2	118505	56110.2	111912
	ADAMTS13	sp|Q76LX8|ATS13_HUMAN	A disintegrin and metalloproteinase with thrombospondin motifs 13 OS=Homo sapiens GN=ADAMTS13 PE=1 SV=1	85	28	27.89	438002	512074	356750	370543	446948	379751	503266	341542	385267	395136	297452
	ADAMTS2	sp|O95450|ATS2_HUMAN	A disintegrin and metalloproteinase with thrombospondin motifs 2 OS=Homo sapiens GN=ADAMTS2 PE=2 SV=2	11	6	5.86	178729	224342	191756	134117	618611	191987	122310	202223	191732	60149.9	142480
	ADAMTS4	sp|O75173|ATS4_HUMAN	A disintegrin and metalloproteinase with thrombospondin motifs 4 OS=Homo sapiens GN=ADAMTS4 PE=1 SV=3	4	2	5.62	25581.3	16695.2	22930.8	20036.1	27093.5	21308	19037.8	26271.9	21894.9	19223.6	30125.6
	ADAMTS8	sp|Q9UP79|ATS8_HUMAN	A disintegrin and metalloproteinase with thrombospondin motifs 8 OS=Homo sapiens GN=ADAMTS8 PE=2 SV=2	3	2	2.25	31143.9	36171.8	25941.1	25595.3	35035.9	31847.9	40275.3	18582.6	24198.7	23394.9	28699.8
	ADAMTSL2	sp|Q86TH1|ATL2_HUMAN	ADAMTS-like protein 2 OS=Homo sapiens GN=ADAMTSL2 PE=1 SV=1	79	27	39.96	259211	396963	404248	300805	488952	317493	238998	280535	335224	245254	300736
	ADAMTSL4	sp|Q6UY14|ATL4_HUMAN	ADAMTS-like protein 4 OS=Homo sapiens GN=ADAMTSL4 PE=1 SV=2	35	15	21.23	155822	170682	147344	107626	136347	132638	132918	91966.2	149683	94634.6	89024.3
	ADAP1	sp|O75689|ADAP1_HUMAN	Arf-GAP with dual PH domain-containing protein 1 OS=Homo sapiens GN=ADAP1 PE=1 SV=2	2	2	4.01	89543.2	100587	123475	95727.7	101634	89094.9	87099.3	107406	96248.1	144862	135390
	ADAP2	sp|Q9NPF8|ADAP2_HUMAN	Arf-GAP with dual PH domain-containing protein 2 OS=Homo sapiens GN=ADAP2 PE=1 SV=1	1	1	2.36	84553.3	83855.6	50840.5	48480.3	43346.1	51882.7	55759.9	50641.3	55667.3	46421.2	25802.1
	ADARB1	sp|P78563|RED1_HUMAN	Double-stranded RNA-specific editase 1 OS=Homo sapiens GN=ADARB1 PE=1 SV=1	1	1	1.21	209942	129228	46276.4	135486	63771.4	71130.3	83442.3	79825.5	145324	46000.3	10961.5
	ADCY10	sp|Q96PN6|ADCYA_HUMAN	Adenylate cyclase type 10 OS=Homo sapiens GN=ADCY10 PE=1 SV=3	3	3	1.55	384212	300177	318772	260540	336058	215713	309878	164460	285503	219274	182137
	ADCY2	sp|Q08462|ADCY2_HUMAN	Adenylate cyclase type 2 OS=Homo sapiens GN=ADCY2 PE=1 SV=5	2	2	2.02	9795.45	9403.84	43392.5	10344.6	6724.83	9180.89	6172.91	4975.93	14864.5	7770.74	6107.47
	ADCY2	sp|Q08462-2|ADCY2_HUMAN	Isoform 2 of Adenylate cyclase type 2 OS=Homo sapiens GN=ADCY2	3	3	3.29	9795.45	9403.84	43392.5	10344.6	6724.83	9180.89	6172.91	4975.93	14864.5	7770.74	6107.47
	ADCY9	sp|O60503|ADCY9_HUMAN	Adenylate cyclase type 9 OS=Homo sapiens GN=ADCY9 PE=1 SV=4	2	1	0.52	1.75997e+06	2.16637e+07	4.05429e+06	1.52737e+06	5.00179e+06	3.18294e+06	2.99943e+07	3.58923e+06	1.62249e+07	4.22751e+06	645012
	ADD3	sp|Q9UEY8|ADDG_HUMAN	Gamma-adducin OS=Homo sapiens GN=ADD3 PE=1 SV=1	1	1	2.83	4.1354e+06	5.7527e+06	157710	1.6764e+06	781994	1.632e+06	2.98581e+06	1.69396e+06	58071.8	2.54482e+06	450132
	ADGB	sp|Q8N7X0|ADGB_HUMAN	Androglobin OS=Homo sapiens GN=ADGB PE=2 SV=3	6	4	1.92	797401	875027	1.03011e+06	655065	725594	530445	443862	360122	479753	614781	658597
	ADH1A	sp|P07327|ADH1A_HUMAN	Alcohol dehydrogenase 1A OS=Homo sapiens GN=ADH1A PE=1 SV=2	820	26	53.33	4.88264e+06	2.77764e+06	1.48163e+07	5.5458e+06	7.80081e+06	2.4146e+06	4.94348e+06	1.93421e+07	1.09822e+07	2.31068e+06	1.56523e+07
	ADH1B	sp|P00325|ADH1B_HUMAN	Alcohol dehydrogenase 1B OS=Homo sapiens GN=ADH1B PE=1 SV=2	927	40	89.07	5.22133e+06	3.02458e+06	1.67234e+07	6.04472e+06	8.91873e+06	2.5997e+06	5.40222e+06	2.20544e+07	1.23447e+07	2.43864e+06	1.70976e+07
	ADH1C	sp|P00326|ADH1G_HUMAN	Alcohol dehydrogenase 1C OS=Homo sapiens GN=ADH1C PE=1 SV=2	604	32	66.93	5.05383e+06	2.83788e+06	1.3653e+07	5.20236e+06	7.81947e+06	2.22182e+06	4.91207e+06	1.85796e+07	1.1167e+07	2.14195e+06	1.38592e+07
	ADH4	sp|P08319|ADH4_HUMAN	Alcohol dehydrogenase 4 OS=Homo sapiens GN=ADH4 PE=1 SV=5	439	26	78.68	1.59549e+06	1.02011e+06	6.596e+06	1.83811e+06	2.25459e+06	984706	1.67833e+06	7.33421e+06	3.28774e+06	877168	4.94251e+06
	ADH5	sp|P11766|ADHX_HUMAN	Alcohol dehydrogenase class-3 OS=Homo sapiens GN=ADH5 PE=1 SV=4	76	16	48.66	575202	241867	1.37527e+06	698801	920855	219817	521356	1.40915e+06	1.41967e+06	199393	853316
	ADH6	sp|P28332|ADH6_HUMAN	Alcohol dehydrogenase 6 OS=Homo sapiens GN=ADH6 PE=2 SV=2	95	18	52.72	650184	387502	2.19284e+06	858450	930756	344266	616868	2.40092e+06	1.69241e+06	367975	1.79319e+06
	ADI1	sp|Q9BV57|MTND_HUMAN	1,2-dihydroxy-3-keto-5-methylthiopentene dioxygenase OS=Homo sapiens GN=ADI1 PE=1 SV=1	29	9	53.63	302870	128784	543222	360430	529114	117895	229747	353173	424275	116088	290510
	ADIPOQ	sp|Q15848|ADIPO_HUMAN	Adiponectin OS=Homo sapiens GN=ADIPOQ PE=1 SV=1	54	7	36.48	545142	313547	133321	138379	172421	176924	370610	122868	300289	292158	107473
	ADIRF	sp|Q15847|ADIRF_HUMAN	Adipogenesis regulatory factor OS=Homo sapiens GN=ADIRF PE=1 SV=1	7	4	78.95	71121.3	39949	108204	76793.1	248852	71988.9	58153.5	104845	80919	73565	79095.6
	ADK	sp|P55263|ADK_HUMAN	Adenosine kinase OS=Homo sapiens GN=ADK PE=1 SV=2	71	19	65.47	617102	335349	1.60171e+06	623770	1.4615e+06	331669	506033	1.33346e+06	1.22387e+06	276672	1.31101e+06
	ADM	sp|P35318|ADML_HUMAN	ADM OS=Homo sapiens GN=ADM PE=1 SV=1	2	2	16.22	190505	108732	156737	117066	248446	148750	99059.6	124969	130903	108741	114753
	ADPGK	sp|Q9BRR6|ADPGK_HUMAN	ADP-dependent glucokinase OS=Homo sapiens GN=ADPGK PE=1 SV=1	1	1	2.62	33042.3	20614.8	28818.2	23443.9	30371.2	26654.5	21265.2	22019.3	24472	23794.5	17811.6
	ADPRHL2	sp|Q9NX46|ARHL2_HUMAN	Poly(ADP-ribose) glycohydrolase ARH3 OS=Homo sapiens GN=ADPRHL2 PE=1 SV=1	10	4	15.7	72366.7	34971.6	80578.1	53132.6	98132.4	34508.9	37416.2	105747	73959.5	30952.8	64529.6
	ADRB1	sp|P08588|ADRB1_HUMAN	Beta-1 adrenergic receptor OS=Homo sapiens GN=ADRB1 PE=1 SV=2	1	1	1.47	33084.9	46426.9	41546.7	41858.3	46627.7	32377.8	52331.4	31163	30913.3	63526.1	35592.8
	ADSL	sp|P30566|PUR8_HUMAN	Adenylosuccinate lyase OS=Homo sapiens GN=ADSL PE=1 SV=2	13	6	20.04	201956	128794	191908	148982	275903	135875	163811	223679	213721	108055	149662
	ADSS	sp|P30520|PURA2_HUMAN	Adenylosuccinate synthetase isozyme 2 OS=Homo sapiens GN=ADSS PE=1 SV=3	7	4	14.25	69519.5	53899.5	61051.2	50578.9	90132.6	49766.2	66787.9	64661.3	77846.3	51246	59241.1
	ADSSL1	sp|Q8N142|PURA1_HUMAN	Adenylosuccinate synthetase isozyme 1 OS=Homo sapiens GN=ADSSL1 PE=2 SV=1	3	3	9.63	33482.8	25406.7	24770.5	20237.5	39262.3	15060.9	29468.3	17225.5	19495	11250.8	25379.1
	AEBP1	sp|Q8IUX7|AEBP1_HUMAN	Adipocyte enhancer-binding protein 1 OS=Homo sapiens GN=AEBP1 PE=1 SV=1	16	11	13.21	83462.2	89996.9	76815.7	103012	132162	82529.3	76469.1	98533.2	107706	60155.4	87921.5
	AFF1	sp|P51825|AFF1_HUMAN	AF4/FMR2 family member 1 OS=Homo sapiens GN=AFF1 PE=1 SV=1	1	1	0.58	358213	969581	243924	532532	138431	377365	592990	693558	704773	1.35117e+06	226126
	AFG3L2	sp|Q9Y4W6|AFG32_HUMAN	AFG3-like protein 2 OS=Homo sapiens GN=AFG3L2 PE=1 SV=2	7	1	1	552665	227319	114304	109966	128448	313634	416056	272047	1.15685e+06	236220	204666
	AFM	sp|P43652|AFAM_HUMAN	Afamin OS=Homo sapiens GN=AFM PE=1 SV=1	705	61	70.62	2.60679e+07	2.65029e+07	1.32262e+07	1.96958e+07	2.84402e+07	1.54313e+07	2.97113e+07	1.82205e+07	2.57606e+07	2.60832e+07	1.60233e+07
	AFMID	sp|Q63HM1|KFA_HUMAN	Kynurenine formamidase OS=Homo sapiens GN=AFMID PE=2 SV=2	8	6	22.11	41908.7	20304.7	41690.6	33756.4	27467.2	17150.7	21994.9	48904.9	43204	16803.9	36626.6
	AFTPH	sp|Q6ULP2|AFTIN_HUMAN	Aftiphilin OS=Homo sapiens GN=AFTPH PE=1 SV=2	8	1	0.85	174431	123144	66971.9	79771.5	45563.9	94612.7	57655.1	60108.3	86924.1	317425	21854.7
	AGAP1	sp|Q9UPQ3|AGAP1_HUMAN	Arf-GAP with GTPase, ANK repeat and PH domain-containing protein 1 OS=Homo sapiens GN=AGAP1 PE=1 SV=4	4	1	1.52	297951	83804.3	45128.2	48257.3	34975.6	63310.8	82384.2	45199.6	53275.6	49789.2	34972.2
	AGER	sp|Q15109-10|RAGE_HUMAN	Isoform 10 of Advanced glycosylation end product-specific receptor OS=Homo sapiens GN=AGER	1	1	3.89	65076.8	52329	42971.6	45110.7	65989.2	72227.3	279582	61217.5	40672.8	184609	90694.4
	AGL	sp|P35573|GDE_HUMAN	Glycogen debranching enzyme OS=Homo sapiens GN=AGL PE=1 SV=3	111	48	39.1	625427	331189	938899	667050	530940	327996	393452	1.31549e+06	503377	233959	613293
	AGMAT	sp|Q9BSE5|SPEB_HUMAN	Agmatinase, mitochondrial OS=Homo sapiens GN=AGMAT PE=1 SV=2	2	2	11.36	39515.5	41589.5	67480.7	50027.6	94194	50584.4	56603.3	39902	43856.9	37912.1	31110.3
	AGO2	sp|Q9UKV8|AGO2_HUMAN	Protein argonaute-2 OS=Homo sapiens GN=AGO2 PE=1 SV=3	2	2	3.96	20225.4	11496.1	16839.2	17642.1	117642	14612.4	17935	18119.4	20403.7	7028.37	16031.3
	AGPAT6	sp|Q86UL3|GPAT4_HUMAN	Glycerol-3-phosphate acyltransferase 4 OS=Homo sapiens GN=AGPAT6 PE=1 SV=1	1	1	1.75	30985.1	32992	17106.3	33470.6	20307.7	14997.5	30646.6	13330.1	32279.8	15952.4	6845.28
	AGRN	sp|O00468|AGRIN_HUMAN	Agrin OS=Homo sapiens GN=AGRN PE=1 SV=5	18	14	9.72	184462	130053	180050	149541	230998	152364	111651	147274	122071	117916	142581
	AGRN	sp|O00468-3|AGRIN_HUMAN	Isoform 3 of Agrin OS=Homo sapiens GN=AGRN	19	15	10.49	232616	164125	223497	185765	285199	198865	140772	191017	154234	148432	178322
	AGRN	sp|O00468-6|AGRIN_HUMAN	Isoform 6 of Agrin OS=Homo sapiens GN=AGRN	20	16	11.25	237874	163591	229102	185149	301195	192921	135303	179124	158349	149211	179677
	AGT	sp|P01019|ANGT_HUMAN	Angiotensinogen OS=Homo sapiens GN=AGT PE=1 SV=1	1229	28	47.22	9.33902e+07	6.1177e+07	6.57861e+07	9.8601e+07	8.89708e+07	5.67032e+07	3.99522e+07	6.3362e+07	4.44912e+07	4.75181e+07	6.47869e+07
	AGXT	sp|P21549|SPYA_HUMAN	Serine--pyruvate aminotransferase OS=Homo sapiens GN=AGXT PE=1 SV=1	57	19	51.02	575964	310764	1.59188e+06	1.24694e+06	425751	325183	235486	351525	226996	204546	228369
	AGXT2	sp|Q9BYV1|AGT2_HUMAN	Alanine--glyoxylate aminotransferase 2, mitochondrial OS=Homo sapiens GN=AGXT2 PE=1 SV=1	9	4	9.73	48759.3	43749.6	106176	64915	45662.2	33009.6	28369.6	30343.1	28173	21008.2	21282
	AHCTF1	sp|Q8WYP5|ELYS_HUMAN	Protein ELYS OS=Homo sapiens GN=AHCTF1 PE=1 SV=3	3	2	0.35	50888.1	130524	32389.7	37406.8	76960.9	43892.5	54280.9	38049.9	40889.8	44964	41640.5
	AHCY	sp|P23526|SAHH_HUMAN	Adenosylhomocysteinase OS=Homo sapiens GN=AHCY PE=1 SV=4	122	28	48.15	424500	238159	1.12745e+06	502421	767370	237428	385242	909128	967861	198175	592500
	AHCYL1	sp|O43865|SAHH2_HUMAN	Putative adenosylhomocysteinase 2 OS=Homo sapiens GN=AHCYL1 PE=1 SV=2	4	2	6.23	17497.9	15830.8	21133.2	29661.1	38489.2	19319.1	26158.9	18675.8	33654.1	14782.2	20706.8
	AHNAK	sp|Q09666|AHNK_HUMAN	Neuroblast differentiation-associated protein AHNAK OS=Homo sapiens GN=AHNAK PE=1 SV=2	270	134	45.65	317015	251898	336672	344351	1.33841e+06	305198	258818	505223	356921	229999	301514
	AHNAK2	sp|Q8IVF2|AHNK2_HUMAN	Protein AHNAK2 OS=Homo sapiens GN=AHNAK2 PE=1 SV=2	3	2	2.76	77672.6	84992.5	55505.7	73045.6	147700	70789.5	50671	86865.4	66272.8	47848.1	59998.8
	AHSA1	sp|O95433|AHSA1_HUMAN	Activator of 90 kDa heat shock protein ATPase homolog 1 OS=Homo sapiens GN=AHSA1 PE=1 SV=1	13	8	31.66	70392.7	54614.1	88901	69264.7	121654	52330.3	70099.8	101509	76630.3	50167.9	81303.8
	AHSG	sp|P02765|FETUA_HUMAN	Alpha-2-HS-glycoprotein OS=Homo sapiens GN=AHSG PE=1 SV=1	1094	17	61.31	6.64928e+07	6.61936e+07	4.84917e+07	8.53495e+07	4.65377e+07	5.96249e+07	8.5638e+07	5.19737e+07	7.71622e+07	7.41483e+07	4.98504e+07
	AHSP	sp|Q9NZD4|AHSP_HUMAN	Alpha-hemoglobin-stabilizing protein OS=Homo sapiens GN=AHSP PE=1 SV=1	12	3	30.39	124996	70568	37453.8	60128.3	611225	73720.4	69120.4	45691.9	114900	50463.9	52169.6
	AIF1	sp|P55008|AIF1_HUMAN	Allograft inflammatory factor 1 OS=Homo sapiens GN=AIF1 PE=1 SV=1	3	3	29.25	162694	75367.3	56545.6	61148.5	96067.1	70747.7	61549.9	73936.4	73254.6	59143.3	64554.9
	AIFM1	sp|O95831|AIFM1_HUMAN	Apoptosis-inducing factor 1, mitochondrial OS=Homo sapiens GN=AIFM1 PE=1 SV=1	19	12	23.82	151254	98667.2	346464	211260	168212	120458	117064	125558	100214	91956.8	94461.4
	AIFM3	tr|F8WC30|F8WC30_HUMAN	Apoptosis-inducing factor 3 OS=Homo sapiens GN=AIFM3 PE=4 SV=1	1	1	9.46	18735.4	14305.6	11677.4	11891.6	8441.9	214859	25867.2	7809.78	14975.8	7097.42	4255.86
	AIM1	sp|Q9Y4K1|AIM1_HUMAN	Absent in melanoma 1 protein OS=Homo sapiens GN=AIM1 PE=1 SV=3	1	1	0.75	30878.9	20771	18061.6	32283.3	59056.5	24353.2	22405.6	27991.9	29112.9	19546.8	29152.2
	AIMP1	sp|Q12904|AIMP1_HUMAN	Aminoacyl tRNA synthase complex-interacting multifunctional protein 1 OS=Homo sapiens GN=AIMP1 PE=1 SV=2	4	3	21.15	19470	74155.5	17149.5	20309.7	32632.9	14901.5	42483.9	17307.3	39485.4	18802.4	16641.8
	AIMP2	sp|Q13155|AIMP2_HUMAN	Aminoacyl tRNA synthase complex-interacting multifunctional protein 2 OS=Homo sapiens GN=AIMP2 PE=1 SV=2	1	1	7.81	65066.6	38045.3	27236.5	43026.5	51193.7	58723	49911.9	44269.8	61094.1	30811.6	46639
	AIP	sp|O00170|AIP_HUMAN	AH receptor-interacting protein OS=Homo sapiens GN=AIP PE=1 SV=2	1	1	4.24	31966.9	28927	24302	42386.3	44157.3	30945.2	34809	62020.8	37023.8	32111.8	28905.3
	AK1	sp|P00568|KAD1_HUMAN	Adenylate kinase isoenzyme 1 OS=Homo sapiens GN=AK1 PE=1 SV=3	30	11	59.79	498120	296066	394023	468142	1.56638e+06	333676	1.24904e+06	712522	718263	315408	547866
	AK2	sp|P54819|KAD2_HUMAN	Adenylate kinase 2, mitochondrial OS=Homo sapiens GN=AK2 PE=1 SV=2	28	7	37.24	228866	105921	339389	175560	249570	89194.3	107161	119078	103242	72766.9	79362.6
	AK2	tr|F8VY04|F8VY04_HUMAN	Adenylate kinase 2, mitochondrial OS=Homo sapiens GN=AK2 PE=1 SV=1	21	5	33.16	195741	93664	305824	162535	226517	79133	95308.4	107126	92901.4	67504.2	70598.6
	AK2	tr|G3V213|G3V213_HUMAN	Adenylate kinase 2, isoform CRA_a OS=Homo sapiens GN=AK2 PE=1 SV=1	24	5	46.62	202856	100891	298982	156166	220769	83661.9	98385.6	108900	95469.7	68738.3	71767.9
	AK3	sp|Q9UIJ7|KAD3_HUMAN	GTP:AMP phosphotransferase AK3, mitochondrial OS=Homo sapiens GN=AK3 PE=1 SV=4	4	4	23.79	63610.6	48168.5	138542	78131	75910.7	44956.3	56658.8	49446	38375.4	38317.3	41138.9
	AK9	sp|Q5TCS8|KAD9_HUMAN	Adenylate kinase 9 OS=Homo sapiens GN=AK9 PE=1 SV=2	4	2	0.84	273417	403833	74774.3	46482.7	77473.4	48442.7	71595.9	25121.8	84713.5	13840.7	29570.4
	AKAP11	sp|Q9UKA4|AKA11_HUMAN	A-kinase anchor protein 11 OS=Homo sapiens GN=AKAP11 PE=1 SV=1	7	2	0.89	74737.5	94534.5	179412	57278	65034.1	109590	129904	63373	54605.5	121455	48098.6
	AKAP12	sp|Q02952|AKA12_HUMAN	A-kinase anchor protein 12 OS=Homo sapiens GN=AKAP12 PE=1 SV=4	28	21	22.73	60252.1	54891.2	123825	85463.3	174094	63856	66304	58840.1	78449.3	53420	68804.4
	AKAP6	sp|Q13023|AKAP6_HUMAN	A-kinase anchor protein 6 OS=Homo sapiens GN=AKAP6 PE=1 SV=3	3	2	0.95	58117.2	85090.8	221071	143650	102864	89329.8	85118	161593	127297	232870	191679
	AKAP9	sp|Q99996|AKAP9_HUMAN	A-kinase anchor protein 9 OS=Homo sapiens GN=AKAP9 PE=1 SV=3	7	2	0.2	1.41154e+06	935367	612798	430456	666867	614028	560095	850703	533040	990286	301242
	AKNA	sp|Q7Z591|AKNA_HUMAN	AT-hook-containing transcription factor OS=Homo sapiens GN=AKNA PE=1 SV=2	1	1	1.46	24295.3	18085.1	21002.9	16134.3	26564.6	27742.3	18559.2	12492.4	15157.9	13632.6	16832.7
	AKR1A1	sp|P14550|AK1A1_HUMAN	Alcohol dehydrogenase [NADP(+)] OS=Homo sapiens GN=AKR1A1 PE=1 SV=3	145	22	61.23	851393	330758	1.49178e+06	722134	993064	268177	450920	1.72033e+06	1.35377e+06	209838	1.18376e+06
	AKR1B1	sp|P15121|ALDR_HUMAN	Aldose reductase OS=Homo sapiens GN=AKR1B1 PE=1 SV=3	33	11	42.72	329846	160238	125762	149080	362294	78260.9	344913	176754	219191	100485	129108
	AKR1B10	sp|O60218|AK1BA_HUMAN	Aldo-keto reductase family 1 member B10 OS=Homo sapiens GN=AKR1B10 PE=1 SV=2	46	14	55.38	247915	113975	102266	316984	1.49846e+06	143121	136973	585765	163428	101066	120885
	AKR1B15	sp|C9JRZ8|AK1BF_HUMAN	Aldo-keto reductase family 1 member B15 OS=Homo sapiens GN=AKR1B15 PE=2 SV=1	15	7	27.33	284424	199235	173412	351073	1.29993e+06	273648	174161	518731	206926	176643	153728
	AKR1C1	sp|Q04828|AK1C1_HUMAN	Aldo-keto reductase family 1 member C1 OS=Homo sapiens GN=AKR1C1 PE=1 SV=1	163	18	53.87	881407	343573	762748	1.05302e+06	1.33337e+06	311611	509341	2.00441e+06	1.10779e+06	261923	874568
	AKR1C2	sp|P52895|AK1C2_HUMAN	Aldo-keto reductase family 1 member C2 OS=Homo sapiens GN=AKR1C2 PE=1 SV=3	117	17	56.66	1.30011e+06	615800	1.13747e+06	1.64543e+06	2.66295e+06	493222	786318	2.46083e+06	1.62136e+06	444437	1.21553e+06
	AKR1C3	sp|P42330|AK1C3_HUMAN	Aldo-keto reductase family 1 member C3 OS=Homo sapiens GN=AKR1C3 PE=1 SV=4	148	20	68.73	889285	354416	943493	1.10154e+06	1.32633e+06	336664	525601	2.17446e+06	1.18025e+06	269785	1.0367e+06
	AKR1C4	sp|P17516|AK1C4_HUMAN	Aldo-keto reductase family 1 member C4 OS=Homo sapiens GN=AKR1C4 PE=1 SV=3	131	15	55.11	971226	381332	902743	1.14681e+06	1.04452e+06	288905	511662	1.78297e+06	1.13199e+06	232229	943538
	AKR1D1	sp|P51857|AK1D1_HUMAN	3-oxo-5-beta-steroid 4-dehydrogenase OS=Homo sapiens GN=AKR1D1 PE=1 SV=1	21	10	34.36	206543	139488	161779	213782	196250	132459	204340	342671	412694	91759.9	385563
	AKR7A2	sp|O43488|ARK72_HUMAN	Aflatoxin B1 aldehyde reductase member 2 OS=Homo sapiens GN=AKR7A2 PE=1 SV=3	26	7	26.74	622187	304719	862003	504688	863137	331662	578186	1.03304e+06	1.01498e+06	211782	693428
	AKR7A3	sp|O95154|ARK73_HUMAN	Aflatoxin B1 aldehyde reductase member 3 OS=Homo sapiens GN=AKR7A3 PE=1 SV=2	96	19	58.31	987125	339586	1.18394e+06	792922	1.27108e+06	324551	590462	1.4944e+06	1.58355e+06	246666	1.06364e+06
	AKR7L	sp|Q8NHP1|ARK74_HUMAN	Aflatoxin B1 aldehyde reductase member 4 OS=Homo sapiens GN=AKR7L PE=2 SV=6	40	10	24.77	714314	245517	968034	552644	986001	247484	503238	1.06451e+06	1.24063e+06	178714	773039
	ALAD	sp|P13716|HEM2_HUMAN	Delta-aminolevulinic acid dehydratase OS=Homo sapiens GN=ALAD PE=1 SV=1	77	19	50.91	139278	105604	243294	107098	252364	84535.2	130546	221694	209921	70800.1	135572
	ALB	sp|P02768-2|ALBU_HUMAN	Isoform 2 of Serum albumin OS=Homo sapiens GN=ALB	41694	105	3.36	192839	169454	109184	97356.8	160187	114613	287622	144628	189447	216960	135618
	ALB	tr|A0A087WWT3|A0A087WWT3_HUMAN	Serum albumin OS=Homo sapiens GN=ALB PE=1 SV=1	43253	94	5.81	92847.2	84897.5	76613.5	43088.1	28396.1	35364.6	61861.8	23597.4	45626.5	29631.6	23897
	ALB	tr|B7WNR0|B7WNR0_HUMAN	Serum albumin OS=Homo sapiens GN=ALB PE=1 SV=1	47006	129	3.44	1.46187e+06	939983	445446	478517	1.26876e+06	660373	1.46326e+06	793325	1.15697e+06	1.43421e+06	851189
	ALB	tr|H7C013|H7C013_HUMAN	Serum albumin (Fragment) OS=Homo sapiens GN=ALB PE=1 SV=1	20349	44	4.57	8678.9	10955.1	10274.1	8082.92	15715	9278.93	11220.8	5461.52	15379.7	8502.47	6558.86
	ALCAM	sp|Q13740|CD166_HUMAN	CD166 antigen OS=Homo sapiens GN=ALCAM PE=1 SV=2	87	17	31.73	529857	568192	500860	408167	792602	577060	446206	476954	457803	396352	371028
	ALDH16A1	sp|Q8IZ83|A16A1_HUMAN	Aldehyde dehydrogenase family 16 member A1 OS=Homo sapiens GN=ALDH16A1 PE=1 SV=2	6	5	14.21	49753.6	25284	53322.8	42829.9	115024	47064.1	44870.8	46103.3	52664.1	28494	38139.2
	ALDH1A1	sp|P00352|AL1A1_HUMAN	Retinal dehydrogenase 1 OS=Homo sapiens GN=ALDH1A1 PE=1 SV=2	498	43	72.85	2.30463e+06	922739	4.47993e+06	2.1288e+06	3.31752e+06	852199	1.36878e+06	6.10204e+06	4.57812e+06	702177	2.59168e+06
	ALDH1A2	sp|O94788|AL1A2_HUMAN	Retinal dehydrogenase 2 OS=Homo sapiens GN=ALDH1A2 PE=1 SV=3	39	3	3.28	954950	244239	2.671e+06	1.10316e+06	1.8116e+06	199681	561207	2.91267e+06	2.32498e+06	296860	1.24075e+06
	ALDH1A3	sp|P47895|AL1A3_HUMAN	Aldehyde dehydrogenase family 1 member A3 OS=Homo sapiens GN=ALDH1A3 PE=1 SV=2	38	2	1.76	954950	244239	2.671e+06	1.10316e+06	1.8116e+06	199681	561207	2.91267e+06	2.32498e+06	296860	1.24075e+06
	ALDH1B1	sp|P30837|AL1B1_HUMAN	Aldehyde dehydrogenase X, mitochondrial OS=Homo sapiens GN=ALDH1B1 PE=1 SV=3	40	4	1.74	954950	244239	2.671e+06	1.10316e+06	1.8116e+06	199681	561207	2.91267e+06	2.32498e+06	296860	1.24075e+06
	ALDH1L1	sp|O75891|AL1L1_HUMAN	Cytosolic 10-formyltetrahydrofolate dehydrogenase OS=Homo sapiens GN=ALDH1L1 PE=1 SV=2	303	66	70.51	523116	241537	932458	548698	827401	209227	495626	637254	1.84198e+06	163700	349683
	ALDH1L2	sp|Q3SY69|AL1L2_HUMAN	Mitochondrial 10-formyltetrahydrofolate dehydrogenase OS=Homo sapiens GN=ALDH1L2 PE=1 SV=2	54	8	7.8	300802	120608	668092	356996	539229	110991	321787	439922	1.42798e+06	80631.4	203530
	ALDH2	sp|P05091|ALDH2_HUMAN	Aldehyde dehydrogenase, mitochondrial OS=Homo sapiens GN=ALDH2 PE=1 SV=2	98	21	49.13	1.56126e+06	427121	4.73933e+06	1.669e+06	1.84623e+06	441903	770689	1.93229e+06	1.46514e+06	439510	1.00441e+06
	ALDH3A1	sp|P30838|AL3A1_HUMAN	Aldehyde dehydrogenase, dimeric NADP-preferring OS=Homo sapiens GN=ALDH3A1 PE=1 SV=3	3	2	5.96	19539.7	14567.7	16543.9	22312.9	95635.9	10479.5	17363.9	21174.4	14357.4	10608.9	13837.6
	ALDH3A2	tr|I3L2W1|I3L2W1_HUMAN	Fatty aldehyde dehydrogenase OS=Homo sapiens GN=ALDH3A2 PE=1 SV=1	1	1	12.37	61023.6	54932.6	60437.3	135520	76277.1	39759	49195.1	46167.9	57080.3	38110.7	46380.8
	ALDH4A1	sp|P30038|AL4A1_HUMAN	Delta-1-pyrroline-5-carboxylate dehydrogenase, mitochondrial OS=Homo sapiens GN=ALDH4A1 PE=1 SV=3	7	4	10.12	88519	78601.5	129370	160517	105797	67357.4	85415.1	39184.5	71212.4	57241.1	34807.4
	ALDH5A1	sp|P51649|SSDH_HUMAN	Succinate-semialdehyde dehydrogenase, mitochondrial OS=Homo sapiens GN=ALDH5A1 PE=1 SV=2	3	2	2.99	14451.9	8788.46	48529.1	22072.4	13834.3	8115.17	10909.8	6876.67	9838.72	7693.98	7033.54
	ALDH6A1	sp|Q02252|MMSA_HUMAN	Methylmalonate-semialdehyde dehydrogenase [acylating], mitochondrial OS=Homo sapiens GN=ALDH6A1 PE=1 SV=2	9	6	15.14	93440.8	56360.8	142437	135743	63415	57401.4	52473.4	50023.3	50060.8	41544.9	36062.1
	ALDH7A1	sp|P49419|AL7A1_HUMAN	Alpha-aminoadipic semialdehyde dehydrogenase OS=Homo sapiens GN=ALDH7A1 PE=1 SV=5	30	11	23.56	167393	94484.3	241143	175444	216157	83846.8	133381	383392	379284	59571.9	184607
	ALDH8A1	sp|Q9H2A2|AL8A1_HUMAN	Aldehyde dehydrogenase family 8 member A1 OS=Homo sapiens GN=ALDH8A1 PE=1 SV=1	32	13	38.81	237175	162562	389967	393196	313060	137279	225134	439433	876516	131062	270673
	ALDH9A1	sp|P49189|AL9A1_HUMAN	4-trimethylaminobutyraldehyde dehydrogenase OS=Homo sapiens GN=ALDH9A1 PE=1 SV=3	105	23	42.51	463352	227187	1.16084e+06	409576	371600	214155	358536	1.01914e+06	928198	184457	578458
	ALDOA	sp|P04075|ALDOA_HUMAN	Fructose-bisphosphate aldolase A OS=Homo sapiens GN=ALDOA PE=1 SV=2	211	32	79.95	4.94465e+06	3.27515e+06	5.2142e+06	6.60095e+06	1.6963e+07	3.04908e+06	7.49208e+06	4.03727e+06	5.79386e+06	3.23907e+06	3.45167e+06
	ALDOB	sp|P05062|ALDOB_HUMAN	Fructose-bisphosphate aldolase B OS=Homo sapiens GN=ALDOB PE=1 SV=2	500	34	75.82	3.10022e+06	1.88396e+06	7.87556e+06	5.67669e+06	7.11256e+06	1.81404e+06	2.46219e+06	7.20947e+06	9.49632e+06	1.60253e+06	3.75111e+06
	ALDOC	sp|P09972|ALDOC_HUMAN	Fructose-bisphosphate aldolase C OS=Homo sapiens GN=ALDOC PE=1 SV=2	116	21	53.02	2.91686e+06	1.63636e+06	7.26027e+06	4.59081e+06	7.63416e+06	1.53905e+06	3.9485e+06	5.27329e+06	6.04136e+06	1.64255e+06	3.03678e+06
	ALMS1	sp|Q8TCU4|ALMS1_HUMAN	Alstrom syndrome protein 1 OS=Homo sapiens GN=ALMS1 PE=1 SV=3	2	2	0.26	83028.2	47749.5	291402	33982.2	45567.4	45884.9	45851.7	43925.1	40847.7	46154.8	28975.6
	ALPL	sp|P05186|PPBT_HUMAN	Alkaline phosphatase, tissue-nonspecific isozyme OS=Homo sapiens GN=ALPL PE=1 SV=4	34	15	25.95	363434	418659	462664	374348	1.13142e+06	336122	239047	242042	251487	243604	281880
	ALYREF	sp|Q86V81|THOC4_HUMAN	THO complex subunit 4 OS=Homo sapiens GN=ALYREF PE=1 SV=3	2	1	4.28	3928.68	6023.16	9710.9	5865.86	24506.7	2609.85	5212.04	10675.4	8680.91	2106.94	5187.9
	AMBP	sp|P02760|AMBP_HUMAN	Protein AMBP OS=Homo sapiens GN=AMBP PE=1 SV=1	1877	38	66.76	4.46353e+07	5.51821e+07	5.47322e+07	4.34418e+07	8.99937e+07	9.28843e+07	6.87402e+07	9.1203e+07	6.10848e+07	5.80822e+07	6.11965e+07
	AMDHD1	sp|Q96NU7|HUTI_HUMAN	Probable imidazolonepropionase OS=Homo sapiens GN=AMDHD1 PE=2 SV=2	97	22	60.09	471144	177717	1.09132e+06	568961	353720	212096	245590	928819	596866	173925	447597
	AMICA1	sp|Q86YT9|JAML1_HUMAN	Junctional adhesion molecule-like OS=Homo sapiens GN=AMICA1 PE=1 SV=1	5	3	8.38	116900	118959	66289.3	70046.6	86669.9	99189.6	79134.3	66912.6	90758	75364.8	87180.2
	AMIGO2	sp|Q86SJ2|AMGO2_HUMAN	Amphoterin-induced protein 2 OS=Homo sapiens GN=AMIGO2 PE=1 SV=1	2	2	5.56	42966.9	46954.3	35058.6	51463.2	39332.5	63647.6	35204.9	36765	45038.3	39351.6	34036.6
	AMOTL1	sp|Q8IY63|AMOL1_HUMAN	Angiomotin-like protein 1 OS=Homo sapiens GN=AMOTL1 PE=1 SV=1	1	1	2.09	84267.9	90476.8	124138	148365	172401	109103	173925	36281.5	251365	81796.5	47658.7
	AMPD2	sp|Q01433|AMPD2_HUMAN	AMP deaminase 2 OS=Homo sapiens GN=AMPD2 PE=1 SV=2	11	6	7.39	46753.5	30120.4	67800.1	39921.2	59479.9	28098.7	57008.9	68502.2	61713.7	20223.1	39526.4
	AMPD3	sp|Q01432|AMPD3_HUMAN	AMP deaminase 3 OS=Homo sapiens GN=AMPD3 PE=1 SV=1	1	1	3.52	9581.38	8674.54	4518.41	5152.68	8232.16	5705.8	7258.65	6291.1	6996.65	3906.26	4838.23
	AMPH	sp|P49418|AMPH_HUMAN	Amphiphysin OS=Homo sapiens GN=AMPH PE=1 SV=1	2	1	1.15	28124.2	47899.6	35384	29479.4	69805.3	19964.6	142845	16974.3	69135.9	26904.4	14222.6
	AMY1A	sp|P04745|AMY1_HUMAN	Alpha-amylase 1 OS=Homo sapiens GN=AMY1A PE=1 SV=2	27	17	36.01	317279	203204	218586	175736	336482	247650	403629	213211	173199	471313	206171
	AMY1A	tr|A0A087WZK1|A0A087WZK1_HUMAN	Alpha-amylase 1 OS=Homo sapiens GN=AMY1A PE=4 SV=1	14	8	29.43	331328	120381	156121	137457	234790	281856	267236	201879	124622	238077	132991
	AMY2A	sp|P04746|AMYP_HUMAN	Pancreatic alpha-amylase OS=Homo sapiens GN=AMY2A PE=1 SV=2	25	15	27.79	285574	125156	162821	129937	274756	227844	299094	184656	115224	283448	141217
	AMY2B	sp|P19961|AMY2B_HUMAN	Alpha-amylase 2B OS=Homo sapiens GN=AMY2B PE=1 SV=1	24	15	30.72	177924	88088.4	96858.9	77779.5	139417	115862	167789	70668.3	72736.9	149913	65196.8
	ANG	sp|P03950|ANGI_HUMAN	Angiogenin OS=Homo sapiens GN=ANG PE=1 SV=1	100	12	65.99	1.20141e+06	1.3363e+06	936205	1.44018e+06	1.18985e+06	1.2381e+06	1.87666e+06	1.57064e+06	1.34182e+06	1.0075e+06	1.58325e+06
	ANGPT2	sp|O15123|ANGP2_HUMAN	Angiopoietin-2 OS=Homo sapiens GN=ANGPT2 PE=1 SV=1	8	6	12.3	67112.5	63591.9	66179.4	101125	115223	58926	59935.3	81379.3	79964.3	50214.8	77104.9
	ANGPTL2	sp|Q9UKU9|ANGL2_HUMAN	Angiopoietin-related protein 2 OS=Homo sapiens GN=ANGPTL2 PE=2 SV=1	6	6	18.86	33370.9	29523.4	28661.7	28953.1	37086.8	39737.6	32060.8	40155	36923.2	28906.1	36558.2
	ANGPTL3	sp|Q9Y5C1|ANGL3_HUMAN	Angiopoietin-related protein 3 OS=Homo sapiens GN=ANGPTL3 PE=1 SV=1	87	21	46.52	1.06405e+06	1.37312e+06	1.24083e+06	917082	1.28703e+06	1.15772e+06	931933	1.20746e+06	1.1999e+06	1.36669e+06	1.28211e+06
	ANGPTL4	sp|Q9BY76|ANGL4_HUMAN	Angiopoietin-related protein 4 OS=Homo sapiens GN=ANGPTL4 PE=1 SV=2	12	6	18.23	323644	185698	147902	145794	214668	156710	114674	145123	124736	86795.9	133007
	ANGPTL6	sp|Q8NI99|ANGL6_HUMAN	Angiopoietin-related protein 6 OS=Homo sapiens GN=ANGPTL6 PE=1 SV=1	22	11	31.91	161426	121717	96239	130030	88338.3	199808	160971	150679	149421	139932	138831
	ANGPTL7	sp|O43827|ANGL7_HUMAN	Angiopoietin-related protein 7 OS=Homo sapiens GN=ANGPTL7 PE=1 SV=1	1	1	3.76	17479.6	11013.2	10120.4	9093.9	14621.4	9913.54	9437.45	13296.9	11018.6	10221.2	10263.8
	ANK1	sp|P16157|ANK1_HUMAN	Ankyrin-1 OS=Homo sapiens GN=ANK1 PE=1 SV=3	9	7	4.68	25786.9	23996.4	15382.4	23878.3	86761.6	23493.1	27646.7	15927.1	30543.3	14532.1	16300.3
	ANK3	sp|Q12955|ANK3_HUMAN	Ankyrin-3 OS=Homo sapiens GN=ANK3 PE=1 SV=3	9	2	0.23	1.33526e+06	966710	672571	937745	1.01883e+06	966389	1.45885e+06	793238	1.21741e+06	1.13809e+06	1.01534e+06
	ANKAR	sp|Q7Z5J8|ANKAR_HUMAN	Ankyrin and armadillo repeat-containing protein OS=Homo sapiens GN=ANKAR PE=2 SV=3	3	1	0.49	79649.8	104165	139945	112592	58109.4	58705.8	60997.2	64363	66351.6	59621.9	70273.4
	ANKDD1A	sp|Q495B1|AKD1A_HUMAN	Ankyrin repeat and death domain-containing protein 1A OS=Homo sapiens GN=ANKDD1A PE=2 SV=2	1	1	1.34	147405	381400	87616.1	123440	86680.1	374104	340729	130759	286272	87161.1	42997.7
	ANKHD1	sp|Q8IWZ3|ANKH1_HUMAN	Ankyrin repeat and KH domain-containing protein 1 OS=Homo sapiens GN=ANKHD1 PE=1 SV=1	1	1	0.35	11414.9	15323.1	27976.6	90121	11320.4	15038.6	12313.6	41249.2	44760.1	14908.3	15669.4
	ANKMY1	sp|Q9P2S6|ANKY1_HUMAN	Ankyrin repeat and MYND domain-containing protein 1 OS=Homo sapiens GN=ANKMY1 PE=2 SV=2	2	2	1.28	2.36609e+06	3.29523e+06	6.32538e+06	4.90907e+06	4.25274e+06	4.10482e+06	3.20005e+06	5.38449e+06	4.2651e+06	5.5013e+06	6.12472e+06
	ANKRD13C	sp|Q8N6S4|AN13C_HUMAN	Ankyrin repeat domain-containing protein 13C OS=Homo sapiens GN=ANKRD13C PE=2 SV=2	1	1	1.48	669364	372613	233946	311124	429516	342033	586540	370385	420409	548641	392299
	ANKRD17	sp|O75179|ANR17_HUMAN	Ankyrin repeat domain-containing protein 17 OS=Homo sapiens GN=ANKRD17 PE=1 SV=3	1	1	0.81	61646.1	88422.8	45947.2	41490	28431.5	28967.4	51246.6	25029.1	63218.6	38857	20776
	ANKRD18B	sp|A2A2Z9|AN18B_HUMAN	Ankyrin repeat domain-containing protein 18B OS=Homo sapiens GN=ANKRD18B PE=1 SV=1	3	2	1.38	16283.8	10859.2	245723	63099.5	14393.3	10427.6	16760.1	9305.8	21401.5	6676.59	9557.03
	ANKRD2	sp|Q9GZV1|ANKR2_HUMAN	Ankyrin repeat domain-containing protein 2 OS=Homo sapiens GN=ANKRD2 PE=1 SV=3	8	4	17.78	60694.4	42058.8	28360.8	49076.2	52645.2	74348.6	68853.7	61325.7	92007.5	30227.8	95402.1
	ANKRD20A8P	sp|Q5CZ79|AN20B_HUMAN	Ankyrin repeat domain-containing protein 20B OS=Homo sapiens GN=ANKRD20A8P PE=2 SV=2	3	1	0.85	62111.5	56537.8	215139	243017	41815.2	73110.2	37500.9	39629.2	170837	31782.3	58451.9
	ANKRD24	sp|Q8TF21|ANR24_HUMAN	Ankyrin repeat domain-containing protein 24 OS=Homo sapiens GN=ANKRD24 PE=2 SV=2	3	2	2.97	27007.5	17085.2	20540	24918.4	21214.2	34210.5	20212.3	10996.3	46985.2	13608.5	12329.6
	ANKRD26	sp|Q9UPS8|ANR26_HUMAN	Ankyrin repeat domain-containing protein 26 OS=Homo sapiens GN=ANKRD26 PE=1 SV=3	3	2	0.41	42430.6	28303.9	31582.6	86984.9	311523	53232.4	28867.2	9146.46	25423.1	16246.9	5510.6
	ANKRD30A	sp|Q9BXX3|AN30A_HUMAN	Ankyrin repeat domain-containing protein 30A OS=Homo sapiens GN=ANKRD30A PE=1 SV=3	2	1	0.57	18410.4	165464	205585	14935.4	29036.6	15715.3	99077.8	22255.3	16130.9	24920.3	15008.8
	ANKRD31	sp|Q8N7Z5|ANR31_HUMAN	Putative ankyrin repeat domain-containing protein 31 OS=Homo sapiens GN=ANKRD31 PE=5 SV=2	3	3	0.43	51611.7	68028.7	43081.8	45814.6	104025	30595.7	42184.9	23296.9	40644.5	44848.4	25632.3
	ANKRD36	sp|A6QL64|AN36A_HUMAN	Ankyrin repeat domain-containing protein 36A OS=Homo sapiens GN=ANKRD36 PE=2 SV=3	2	2	0.72	31721.8	40531.1	35925.8	36512.8	36571.3	19088.6	33726.7	24230.4	29960.4	36346.9	31575.7
	ANKRD36B	sp|Q8N2N9|AN36B_HUMAN	Ankyrin repeat domain-containing protein 36B OS=Homo sapiens GN=ANKRD36B PE=2 SV=4	2	2	0.52	31721.8	40531.1	35925.8	36512.8	36571.3	19088.6	33726.7	24230.4	29960.4	36346.9	31575.7
	ANKRD36C	sp|Q5JPF3|AN36C_HUMAN	Ankyrin repeat domain-containing protein 36C OS=Homo sapiens GN=ANKRD36C PE=2 SV=3	2	2	0.39	31721.8	40531.1	35925.8	36512.8	36571.3	19088.6	33726.7	24230.4	29960.4	36346.9	31575.7
	ANKRD42	sp|Q8N9B4|ANR42_HUMAN	Ankyrin repeat domain-containing protein 42 OS=Homo sapiens GN=ANKRD42 PE=2 SV=2	1	1	3.6	10363.1	13166.1	5879.81	67129.9	11642.8	7412.87	19036.8	17236.4	28365.3	14610.1	6364.7
	ANKRD50	sp|Q9ULJ7|ANR50_HUMAN	Ankyrin repeat domain-containing protein 50 OS=Homo sapiens GN=ANKRD50 PE=1 SV=4	2	2	1.26	57312.2	40234.5	28071.1	26678.8	85731.1	29032	43003.8	38911.8	44333	46815.1	30850.9
	ANKS1B	sp|Q7Z6G8|ANS1B_HUMAN	Ankyrin repeat and sterile alpha motif domain-containing protein 1B OS=Homo sapiens GN=ANKS1B PE=1 SV=2	1	1	0.64	60213.6	50352.1	33375.8	26749.2	99676.5	37376.7	44665.3	34775.3	40841.4	44333.8	27153.3
	ANO2	sp|Q9NQ90|ANO2_HUMAN	Anoctamin-2 OS=Homo sapiens GN=ANO2 PE=1 SV=2	1	1	1.6	4049.63	96514.7	14443.9	41728.7	16096.1	529481	836736	34994.5	854189	688039	33401.5
	ANO7	sp|Q6IWH7|ANO7_HUMAN	Anoctamin-7 OS=Homo sapiens GN=ANO7 PE=1 SV=2	7	1	0.75	273607	272474	80269.9	133717	169124	90075.8	327694	21886.6	198735	180068	25123.7
	ANP32A	sp|P39687|AN32A_HUMAN	Acidic leucine-rich nuclear phosphoprotein 32 family member A OS=Homo sapiens GN=ANP32A PE=1 SV=1	12	4	16.06	384774	224334	660259	389623	689947	272222	262628	946098	368986	215531	615575
	ANP32B	sp|Q92688|AN32B_HUMAN	Acidic leucine-rich nuclear phosphoprotein 32 family member B OS=Homo sapiens GN=ANP32B PE=1 SV=1	12	4	18.33	179879	140886	228024	155871	212740	139465	126386	398883	143938	106724	263373
	ANPEP	sp|P15144|AMPN_HUMAN	Aminopeptidase N OS=Homo sapiens GN=ANPEP PE=1 SV=4	238	52	45.71	984894	1.3947e+06	558203	1.12638e+06	2.81416e+06	863442	799255	537612	567545	687946	504236
	ANTXR1	sp|Q9H6X2|ANTR1_HUMAN	Anthrax toxin receptor 1 OS=Homo sapiens GN=ANTXR1 PE=1 SV=2	16	7	12.23	165174	114318	84840	81501.4	133072	97861.2	140288	89124.4	160492	96005.6	93020.4
	ANTXR1	sp|Q9H6X2-3|ANTR1_HUMAN	Isoform 3 of Anthrax toxin receptor 1 OS=Homo sapiens GN=ANTXR1	15	6	21.89	198315	141788	106707	102786	166224	119890	174397	115104	199058	119962	115392
	ANTXR2	sp|P58335|ANTR2_HUMAN	Anthrax toxin receptor 2 OS=Homo sapiens GN=ANTXR2 PE=1 SV=5	13	8	15.75	300007	164386	117988	100701	190836	170802	231343	98421.4	276102	160507	155726
	ANXA1	sp|P04083|ANXA1_HUMAN	Annexin A1 OS=Homo sapiens GN=ANXA1 PE=1 SV=2	49	16	50.29	142987	136752	111636	111287	1.32197e+06	107586	128167	94567.5	194845	118662	98720.2
	ANXA11	sp|P50995|ANX11_HUMAN	Annexin A11 OS=Homo sapiens GN=ANXA11 PE=1 SV=1	1	1	2.38	7579.7	11457.8	7435.49	6406.13	38437.9	5267.82	12999.4	8842.17	19312.6	8623.76	13024.1
	ANXA2	sp|P07355|ANXA2_HUMAN	Annexin A2 OS=Homo sapiens GN=ANXA2 PE=1 SV=2	21	9	32.74	68797.3	56082.2	44523.1	56898.1	790083	49767	78875.8	54176.9	149625	51673.3	51700.7
	ANXA3	sp|P12429|ANXA3_HUMAN	Annexin A3 OS=Homo sapiens GN=ANXA3 PE=1 SV=3	9	5	17.65	30014.9	27079.8	18931	27635.7	191510	22293.8	49077.9	26875.4	90927.4	34422	30830.7
	ANXA4	sp|P09525|ANXA4_HUMAN	Annexin A4 OS=Homo sapiens GN=ANXA4 PE=1 SV=4	13	9	31.03	79649.5	61333.2	72097.6	68022.9	499484	52835.1	101713	69131.7	574991	54797.6	65725.1
	ANXA5	sp|P08758|ANXA5_HUMAN	Annexin A5 OS=Homo sapiens GN=ANXA5 PE=1 SV=2	17	9	36.88	250050	164425	205354	200148	952088	196966	337121	208088	739562	163801	162075
	ANXA6	sp|P08133|ANXA6_HUMAN	Annexin A6 OS=Homo sapiens GN=ANXA6 PE=1 SV=3	73	27	42.79	140043	100518	131734	143063	172601	97745.2	184484	114849	694105	81288.1	115923
	ANXA6	tr|E5RIU8|E5RIU8_HUMAN	Annexin A6 OS=Homo sapiens GN=ANXA6 PE=1 SV=2	6	2	26.32	30211.9	20339.1	18540.9	28617.9	27335.8	25418.8	30850.4	26153.6	99087.1	22354.1	27864.5
	ANXA6	tr|E5RK69|E5RK69_HUMAN	Annexin OS=Homo sapiens GN=ANXA6 PE=1 SV=1	51	20	45.65	103615	76957.8	89301.4	99443.9	123711	74686	134444	85818.2	476410	62222.4	80966.5
	ANXA7	sp|P20073|ANXA7_HUMAN	Annexin A7 OS=Homo sapiens GN=ANXA7 PE=1 SV=3	5	2	7.99	38791.3	32540.8	44171.4	33154.8	105973	37969	67885.5	51383.9	107678	33212.9	49856.5
	AOC2	sp|O75106|AOC2_HUMAN	Retina-specific copper amine oxidase OS=Homo sapiens GN=AOC2 PE=1 SV=2	6	3	2.25	95704.7	66325.5	63709.9	80357.8	65533.7	84113.4	95576.6	50337.2	116423	79627.9	60307.2
	AOC3	sp|Q16853|AOC3_HUMAN	Membrane primary amine oxidase OS=Homo sapiens GN=AOC3 PE=1 SV=3	34	16	23.33	584519	447811	367511	392278	368611	492241	497991	250558	562427	394992	332986
	AOX1	sp|Q06278|AOXA_HUMAN	Aldehyde oxidase OS=Homo sapiens GN=AOX1 PE=1 SV=2	368	84	55.83	963963	601864	3.47316e+06	967782	1.02608e+06	479934	835196	2.51398e+06	2.06195e+06	410088	1.35838e+06
	AP1B1	sp|Q10567|AP1B1_HUMAN	AP-1 complex subunit beta-1 OS=Homo sapiens GN=AP1B1 PE=1 SV=2	27	14	14.01	101130	61007.7	93776.8	73097.6	123847	63436.7	96281.4	97413.2	89726.6	53622.4	58107
	AP1G1	sp|O43747|AP1G1_HUMAN	AP-1 complex subunit gamma-1 OS=Homo sapiens GN=AP1G1 PE=1 SV=5	3	3	2.92	37828.5	22614.8	49592	50380.3	43152.6	26935.3	40862.3	24037.4	38979.4	19025.5	20805
	AP1G1	tr|H3BV30|H3BV30_HUMAN	AP-1 complex subunit gamma-1 (Fragment) OS=Homo sapiens GN=AP1G1 PE=1 SV=3	1	1	9.78	120790	56045.1	65936.7	42194.7	18293.2	35244.1	15977.4	24760.2	27936.9	17231.1	30278.2
	AP1M1	sp|Q9BXS5|AP1M1_HUMAN	AP-1 complex subunit mu-1 OS=Homo sapiens GN=AP1M1 PE=1 SV=3	2	2	6.62	49087.2	26737	43344.7	50106.1	62867.4	52768.1	59226.6	58635.9	49848.5	28765.6	30418.4
	AP1S1	sp|P61966|AP1S1_HUMAN	AP-1 complex subunit sigma-1A OS=Homo sapiens GN=AP1S1 PE=1 SV=1	1	1	10.13	19125.1	26676.6	72110.1	41179.5	66144.3	16685.4	72029.8	59874.7	46558.9	15365.3	20379.8
	AP2A1	sp|O95782|AP2A1_HUMAN	AP-2 complex subunit alpha-1 OS=Homo sapiens GN=AP2A1 PE=1 SV=3	7	4	3.79	44410	32861.2	41019.1	44420.7	55251.7	35408.9	43050.7	32564.8	44988.3	27953.7	26859.3
	AP2A2	sp|O94973|AP2A2_HUMAN	AP-2 complex subunit alpha-2 OS=Homo sapiens GN=AP2A2 PE=1 SV=2	8	6	8.52	76391.2	61613.6	63649.4	71189.6	72292.3	60426.4	46269.7	52321.9	64939.1	45695.4	38275.1
	AP2B1	sp|P63010|AP2B1_HUMAN	AP-2 complex subunit beta OS=Homo sapiens GN=AP2B1 PE=1 SV=1	19	9	9.07	87028.4	51037.9	71616.4	63463.6	133842	45132.5	75238.2	67055.5	75174.8	41823.5	46481.7
	AP2B1	tr|K7ERB2|K7ERB2_HUMAN	AP-2 complex subunit beta (Fragment) OS=Homo sapiens GN=AP2B1 PE=1 SV=1	2	1	5.3	39251.5	32570.8	49748.8	39237.6	86383.8	14036.5	38461.5	19318.1	35820.5	17293.3	8975.24
	AP2M1	sp|Q96CW1|AP2M1_HUMAN	AP-2 complex subunit mu OS=Homo sapiens GN=AP2M1 PE=1 SV=2	4	3	11.26	37253.6	31449.6	39671	30858.5	73071.2	26218.2	45841	50774.4	41861.7	22603.5	28090.7
	AP2S1	sp|P53680|AP2S1_HUMAN	AP-2 complex subunit sigma OS=Homo sapiens GN=AP2S1 PE=1 SV=2	1	1	8.45	6125.21	5982.25	5303.63	7264.58	12426.6	3342.65	3713.44	9363.32	6816.09	1401.3	4016.7
	AP3B2	sp|Q13367|AP3B2_HUMAN	AP-3 complex subunit beta-2 OS=Homo sapiens GN=AP3B2 PE=1 SV=2	15	3	1.85	478805	717930	2.88615e+06	1.35435e+06	2.66233e+06	691947	1.17386e+06	886557	2.74563e+06	477155	918042
	APC	sp|P25054|APC_HUMAN	Adenomatous polyposis coli protein OS=Homo sapiens GN=APC PE=1 SV=2	2	2	0.67	5.37248e+06	4.60854e+06	438348	1.64204e+06	1.23486e+06	706010	3.54387e+06	1.88866e+06	3.57785e+06	3.01112e+06	1.18144e+06
	APCS	sp|P02743|SAMP_HUMAN	Serum amyloid P-component OS=Homo sapiens GN=APCS PE=1 SV=2	50	10	29.15	2.29e+06	4.16172e+06	1.82412e+06	1.98519e+06	2.55879e+06	1.42351e+06	2.17232e+06	5.2318e+06	1.91332e+06	2.72424e+06	3.42814e+06
	APEH	sp|P13798|ACPH_HUMAN	Acylamino-acid-releasing enzyme OS=Homo sapiens GN=APEH PE=1 SV=4	27	13	25.41	101280	79249.7	112705	94474.2	332662	93076.6	144907	174755	322038	76144.4	99094
	APEX1	sp|P27695|APEX1_HUMAN	DNA-(apurinic or apyrimidinic site) lyase OS=Homo sapiens GN=APEX1 PE=1 SV=2	13	7	33.02	189901	104999	390588	242294	451987	114685	166340	635312	234002	101033	299355
	API5	sp|Q9BZZ5|API5_HUMAN	Apoptosis inhibitor 5 OS=Homo sapiens GN=API5 PE=1 SV=3	8	6	16.22	51695.3	38259.9	83099.7	55258.6	123558	43875.3	40140.4	81495.2	47116.8	33255.8	47356.3
	APIP	sp|Q96GX9|MTNB_HUMAN	Methylthioribulose-1-phosphate dehydratase OS=Homo sapiens GN=APIP PE=1 SV=1	4	3	17.77	37526.5	30282	31972	38622.8	120370	25444.7	19995	31241.2	30648.3	25544.1	20632.2
	APLP1	sp|P51693|APLP1_HUMAN	Amyloid-like protein 1 OS=Homo sapiens GN=APLP1 PE=1 SV=3	1	1	3.38	48803.4	65944	57200.3	64008.4	51244.1	72295.8	65347.9	58669	60974.4	61510.1	53124.2
	APLP2	sp|Q06481|APLP2_HUMAN	Amyloid-like protein 2 OS=Homo sapiens GN=APLP2 PE=1 SV=2	28	13	15.6	128437	116571	82870.7	89659.1	125907	103587	106576	108782	107484	87887.5	80147.9
	APMAP	sp|Q9HDC9|APMAP_HUMAN	Adipocyte plasma membrane-associated protein OS=Homo sapiens GN=APMAP PE=1 SV=2	161	23	50.24	1.51819e+06	1.02276e+06	1.45484e+06	731577	1.08411e+06	664007	703315	928883	680219	981723	1.46211e+06
	APOA1	sp|P02647|APOA1_HUMAN	Apolipoprotein A-I OS=Homo sapiens GN=APOA1 PE=1 SV=1	7027	62	92.88	5.18833e+08	3.92531e+08	3.35489e+08	3.15732e+08	4.99122e+08	3.03227e+08	5.42943e+08	2.98276e+08	5.18127e+08	4.67987e+08	3.9611e+08
	APOA1BP	sp|Q8NCW5|NNRE_HUMAN	NAD(P)H-hydrate epimerase OS=Homo sapiens GN=APOA1BP PE=1 SV=2	38	9	39.24	436953	262799	749798	298690	760319	197209	347284	673471	425422	158976	469765
	APOA2	sp|P02652|APOA2_HUMAN	Apolipoprotein A-II OS=Homo sapiens GN=APOA2 PE=1 SV=1	624	12	77	1.65485e+08	1.79703e+08	9.88375e+07	1.55986e+08	2.1461e+08	1.95295e+08	3.15742e+08	1.40788e+08	2.37029e+08	3.33441e+08	1.98983e+08
	APOA4	sp|P06727|APOA4_HUMAN	Apolipoprotein A-IV OS=Homo sapiens GN=APOA4 PE=1 SV=3	1467	47	79.29	1.14879e+08	2.01788e+08	8.95547e+07	7.76428e+07	1.34849e+08	9.42482e+07	1.21637e+08	5.92793e+07	1.60982e+08	6.08035e+07	5.57212e+07
	APOA5	sp|Q6Q788|APOA5_HUMAN	Apolipoprotein A-V OS=Homo sapiens GN=APOA5 PE=1 SV=1	59	21	69.67	227583	238713	253153	329722	402184	232265	361717	286886	206491	378840	290742
	APOB	sp|P04114|APOB_HUMAN	Apolipoprotein B-100 OS=Homo sapiens GN=APOB PE=1 SV=2	13356	474	74.71	1.96154e+08	1.1811e+08	1.11625e+08	1.72616e+08	2.04069e+08	1.45541e+08	1.66142e+08	1.26588e+08	1.08291e+08	1.46477e+08	1.58304e+08
	APOB	tr|A0A087WTM7|A0A087WTM7_HUMAN	Apolipoprotein B-100 OS=Homo sapiens GN=APOB PE=1 SV=1	13209	454	75.28	1.70295e+08	1.02339e+08	9.65854e+07	1.49423e+08	1.76934e+08	1.26279e+08	1.43958e+08	1.09823e+08	9.37232e+07	1.26771e+08	1.3693e+08
	APOBEC2	sp|Q9Y235|ABEC2_HUMAN	Probable C->U-editing enzyme APOBEC-2 OS=Homo sapiens GN=APOBEC2 PE=1 SV=1	2	1	6.7	32678.7	14998.2	31572.3	20682.5	42270.8	26707.9	47373.5	90198	34507.9	19274.2	41936.6
	APOBR	sp|Q0VD83|APOBR_HUMAN	Apolipoprotein B receptor OS=Homo sapiens GN=APOBR PE=1 SV=2	21	12	19.67	86503.2	89328.5	77282.9	79722.9	178160	79849.1	76052.1	75630.8	96809.1	94593.8	100906
	APOC1	sp|P02654|APOC1_HUMAN	Apolipoprotein C-I OS=Homo sapiens GN=APOC1 PE=1 SV=1	374	12	48.19	8.93283e+07	8.93513e+07	3.67562e+07	4.8627e+07	1.45005e+08	6.17872e+07	1.20953e+08	3.23951e+07	7.13795e+07	8.75326e+07	5.15889e+07
	APOC1	tr|K7EPF9|K7EPF9_HUMAN	Truncated apolipoprotein C-I OS=Homo sapiens GN=APOC1 PE=4 SV=1	110	9	35.66	6.68427e+07	5.3742e+07	4.66443e+07	7.23992e+07	1.26066e+08	7.90789e+07	1.18664e+08	3.53855e+07	8.83236e+07	6.77623e+07	5.31136e+07
	APOC2	sp|P02655|APOC2_HUMAN	Apolipoprotein C-II OS=Homo sapiens GN=APOC2 PE=1 SV=1	198	9	59.41	1.21021e+08	4.49758e+07	4.63377e+07	6.76723e+07	1.46097e+08	5.66607e+07	5.11835e+07	3.34657e+07	4.5946e+07	6.66071e+07	4.58977e+07
	APOC3	sp|P02656|APOC3_HUMAN	Apolipoprotein C-III OS=Homo sapiens GN=APOC3 PE=1 SV=1	309	7	76.77	1.47789e+08	7.51883e+07	8.70645e+07	1.06e+08	2.39802e+08	7.21333e+07	1.03416e+08	7.3486e+07	9.84581e+07	8.92745e+07	8.9235e+07
	APOC4	sp|P55056|APOC4_HUMAN	Apolipoprotein C-IV OS=Homo sapiens GN=APOC4 PE=1 SV=1	116	14	54.33	2.05539e+06	1.61708e+06	1.84237e+06	1.26485e+06	6.1918e+06	1.87685e+06	2.51721e+06	1.10571e+06	1.35393e+06	2.46711e+06	1.44797e+06
	APOC4-APOC2	tr|K7ER74|K7ER74_HUMAN	Protein APOC4-APOC2 OS=Homo sapiens GN=APOC4-APOC2 PE=4 SV=1	215	12	39.89	1.09888e+08	4.46213e+07	4.7204e+07	6.36778e+07	1.5498e+08	5.7849e+07	5.36299e+07	3.308e+07	4.4402e+07	6.99028e+07	4.67195e+07
	APOD	sp|P05090|APOD_HUMAN	Apolipoprotein D OS=Homo sapiens GN=APOD PE=1 SV=1	767	17	59.79	2.44673e+08	8.71404e+07	7.21635e+07	5.97601e+07	7.95759e+07	9.91658e+07	1.16497e+08	4.02397e+07	1.70007e+08	9.68395e+07	8.45016e+07
	APOE	sp|P02649|APOE_HUMAN	Apolipoprotein E OS=Homo sapiens GN=APOE PE=1 SV=1	1228	50	78.23	5.13172e+07	3.83541e+07	2.84925e+07	3.29165e+07	4.28355e+07	4.89942e+07	3.97759e+07	2.92248e+07	2.72762e+07	3.48095e+07	2.49816e+07
	APOF	sp|Q13790|APOF_HUMAN	Apolipoprotein F OS=Homo sapiens GN=APOF PE=1 SV=2	165	12	52.45	4.99882e+06	4.39493e+06	5.29207e+06	3.88076e+06	4.40178e+06	4.23399e+06	4.58411e+06	4.90346e+06	4.82655e+06	5.4393e+06	7.22921e+06
	APOH	sp|P02749|APOH_HUMAN	Beta-2-glycoprotein 1 OS=Homo sapiens GN=APOH PE=1 SV=3	1375	33	74.49	1.13106e+08	1.60159e+08	1.37327e+08	1.77428e+08	1.65248e+08	9.00677e+07	1.80305e+08	2.32885e+08	1.04466e+08	1.34448e+08	1.74281e+08
	APOH	tr|J3QRN2|J3QRN2_HUMAN	Beta-2-glycoprotein 1 (Fragment) OS=Homo sapiens GN=APOH PE=4 SV=1	523	11	86.19	1.30191e+08	1.62759e+08	1.33799e+08	1.8008e+08	1.70348e+08	1.0444e+08	1.63442e+08	2.20481e+08	9.91437e+07	1.2656e+08	1.64402e+08
	APOL1	sp|O14791|APOL1_HUMAN	Apolipoprotein L1 OS=Homo sapiens GN=APOL1 PE=1 SV=5	346	26	56.28	1.46392e+07	1.50487e+07	1.13406e+07	1.14495e+07	2.8828e+07	1.26438e+07	1.78563e+07	1.17611e+07	1.52285e+07	2.7112e+07	1.08933e+07
	APOL2	sp|Q9BQE5|APOL2_HUMAN	Apolipoprotein L2 OS=Homo sapiens GN=APOL2 PE=1 SV=1	1	1	3.26	29197.7	17543.4	32225.5	32438.2	70721.2	15721.6	13393	36812.3	18261.7	22032.7	26043.7
	APOL4	sp|Q9BPW4|APOL4_HUMAN	Apolipoprotein L4 OS=Homo sapiens GN=APOL4 PE=2 SV=3	1	1	2.28	45108.3	68237.7	328521	78592.9	65584.5	46887.3	48413	74442.5	42429.7	54643.3	44214.3
	APOM	sp|O95445|APOM_HUMAN	Apolipoprotein M OS=Homo sapiens GN=APOM PE=1 SV=2	190	18	71.81	4.72263e+07	3.4591e+07	2.44621e+07	2.79758e+07	6.61331e+07	2.72651e+07	6.09989e+07	2.54845e+07	4.93941e+07	6.44093e+07	4.3557e+07
	APOM	sp|O95445-2|APOM_HUMAN	Isoform 2 of Apolipoprotein M OS=Homo sapiens GN=APOM	160	14	86.21	4.6933e+07	3.41257e+07	2.29272e+07	2.64235e+07	7.05274e+07	2.49749e+07	6.61041e+07	2.4368e+07	5.08346e+07	6.83341e+07	4.54066e+07
	APP	sp|P05067|A4_HUMAN	Amyloid beta A4 protein OS=Homo sapiens GN=APP PE=1 SV=3	106	32	36.49	802095	1.00499e+06	558022	735311	1.00186e+06	809155	860807	625863	827882	660827	613119
	APPL1	sp|Q9UKG1|DP13A_HUMAN	DCC-interacting protein 13-alpha OS=Homo sapiens GN=APPL1 PE=1 SV=1	1	1	2.12	20428.9	16722.5	22318.5	7377.27	16842.5	13099.5	16975.7	15967	15792	9665.53	8917.45
	APPL2	sp|Q8NEU8|DP13B_HUMAN	DCC-interacting protein 13-beta OS=Homo sapiens GN=APPL2 PE=1 SV=3	1	1	2.11	19763.3	12270.1	5626.76	9317.05	17362	9126.74	77139.9	6277.85	21886.8	5539.99	5181.21
	APRT	sp|P07741|APT_HUMAN	Adenine phosphoribosyltransferase OS=Homo sapiens GN=APRT PE=1 SV=2	25	7	43.89	296215	156422	498800	304868	803022	157748	347771	396768	788313	137098	383334
	AQP1	sp|P29972|AQP1_HUMAN	Aquaporin-1 OS=Homo sapiens GN=AQP1 PE=1 SV=3	1	1	7.43	20940	19379.9	11942.6	20219.5	78745.4	24517.2	26974.2	18478.4	24839.5	17006	19067.8
	AQR	sp|O60306|AQR_HUMAN	Intron-binding protein aquarius OS=Homo sapiens GN=AQR PE=1 SV=4	1	1	0.54	33304.3	36915.3	45143.3	26589.3	40182.8	22415.8	34284.6	8092.14	62438.3	25163.9	14226.8
	ARAF	sp|P10398|ARAF_HUMAN	Serine/threonine-protein kinase A-Raf OS=Homo sapiens GN=ARAF PE=1 SV=2	1	1	1.49	742559	262480	122661	119990	120499	77498.1	206817	174014	219629	120089	62074.1
	ARAP1	sp|Q96P48|ARAP1_HUMAN	Arf-GAP with Rho-GAP domain, ANK repeat and PH domain-containing protein 1 OS=Homo sapiens GN=ARAP1 PE=1 SV=3	2	2	1.24	43749.4	34099.8	26791.7	28060.5	58849.8	67476.4	98042.1	25904.7	66939	18984.9	25357.8
	ARCN1	sp|P48444|COPD_HUMAN	Coatomer subunit delta OS=Homo sapiens GN=ARCN1 PE=1 SV=1	14	7	17.22	162448	117980	144212	92121.2	124453	72537.3	150422	155153	104335	72589.9	70747.7
	AREG	sp|P15514|AREG_HUMAN	Amphiregulin OS=Homo sapiens GN=AREG PE=1 SV=2	1	1	4.37	49467	48114.8	27205.3	36279.8	398626	38983	24204.8	36861.8	41060	23546.5	42892
	ARF1	sp|P84077|ARF1_HUMAN	ADP-ribosylation factor 1 OS=Homo sapiens GN=ARF1 PE=1 SV=2	54	10	48.62	495899	270213	383814	267212	680118	213108	434154	293555	389174	170404	306399
	ARF4	sp|P18085|ARF4_HUMAN	ADP-ribosylation factor 4 OS=Homo sapiens GN=ARF4 PE=1 SV=3	38	5	28.33	195675	106559	122430	85191	222756	71335.6	143633	88462.5	120037	50694.4	89656.5
	ARF5	sp|P84085|ARF5_HUMAN	ADP-ribosylation factor 5 OS=Homo sapiens GN=ARF5 PE=1 SV=2	36	4	25.56	177957	95935	111963	78269	203635	65605.4	132088	80585.8	110055	46629.1	82193.1
	ARF6	sp|P62330|ARF6_HUMAN	ADP-ribosylation factor 6 OS=Homo sapiens GN=ARF6 PE=1 SV=2	1	1	8.57	32794.5	20495.2	21353.6	33888	41744.4	16799.8	35956.9	26694.6	30196.6	18973.8	29024.5
	ARFGAP2	sp|Q8N6H7|ARFG2_HUMAN	ADP-ribosylation factor GTPase-activating protein 2 OS=Homo sapiens GN=ARFGAP2 PE=1 SV=1	14	2	1.54	525860	498970	68665.3	104347	211600	221744	345577	198307	405481	721627	100058
	ARFGEF1	sp|Q9Y6D6|BIG1_HUMAN	Brefeldin A-inhibited guanine nucleotide-exchange protein 1 OS=Homo sapiens GN=ARFGEF1 PE=1 SV=2	2	1	1.24	46429.8	333697	29983.8	37929.8	39262.5	58501.4	48866.9	74632.3	45335.5	48872.6	38717.3
	ARFGEF2	sp|Q9Y6D5|BIG2_HUMAN	Brefeldin A-inhibited guanine nucleotide-exchange protein 2 OS=Homo sapiens GN=ARFGEF2 PE=1 SV=3	7	3	1.12	873096	561164	208371	224853	211093	365861	238141	168280	362182	105231	132413
	ARFIP2	sp|P53365|ARFP2_HUMAN	Arfaptin-2 OS=Homo sapiens GN=ARFIP2 PE=1 SV=1	1	1	6.45	50859.3	51162.1	15463.7	29313	17146.5	21690	31029.3	26829.1	31373.5	30563.5	16340.8
	ARG1	sp|P05089|ARGI1_HUMAN	Arginase-1 OS=Homo sapiens GN=ARG1 PE=1 SV=2	134	27	78.57	900967	461692	2.08059e+06	767026	1.37779e+06	399077	531525	1.49694e+06	1.76758e+06	285964	1.10056e+06
	ARGLU1	sp|Q9NWB6|ARGL1_HUMAN	Arginine and glutamate-rich protein 1 OS=Homo sapiens GN=ARGLU1 PE=1 SV=1	1	1	5.86	25179	11489.8	55728.6	25711	53735.8	14289.1	9187.43	23862.7	15836.7	15121.8	24264.2
	ARHGAP1	sp|Q07960|RHG01_HUMAN	Rho GTPase-activating protein 1 OS=Homo sapiens GN=ARHGAP1 PE=1 SV=1	24	12	31.21	156558	177802	218876	139429	231375	109001	171635	134536	156218	111140	115412
	ARHGAP18	sp|Q8N392|RHG18_HUMAN	Rho GTPase-activating protein 18 OS=Homo sapiens GN=ARHGAP18 PE=1 SV=3	1	1	1.81	7383.24	5354.85	6219.56	5701.15	18777	11798.8	46809.1	7362.02	28160.5	5759.92	4434.64
	ARHGAP19	sp|Q14CB8|RHG19_HUMAN	Rho GTPase-activating protein 19 OS=Homo sapiens GN=ARHGAP19 PE=2 SV=1	1	1	1.62	192027	82824.6	77288.1	436764	33794.6	114529	164220	181451	240412	205711	47426
	ARHGAP29	sp|Q52LW3|RHG29_HUMAN	Rho GTPase-activating protein 29 OS=Homo sapiens GN=ARHGAP29 PE=1 SV=2	1	1	0.63	40709.3	51402	76869	72056.7	92301.2	58752.9	87438.3	90528.4	62562.1	102897	82798.3
	ARHGAP31	sp|Q2M1Z3|RHG31_HUMAN	Rho GTPase-activating protein 31 OS=Homo sapiens GN=ARHGAP31 PE=1 SV=2	1	1	0.48	92249.6	86709.4	68609.9	33415.6	23944.7	272810	119359	25532.2	63558.8	36076.4	12224.1
	ARHGAP32	sp|A7KAX9|RHG32_HUMAN	Rho GTPase-activating protein 32 OS=Homo sapiens GN=ARHGAP32 PE=1 SV=1	3	2	0.86	105147	59013.9	25210.3	35811.3	43408.3	43551.4	50609.2	23744.7	20156.4	29902.2	11821.3
	ARHGAP35	sp|Q9NRY4|RHG35_HUMAN	Rho GTPase-activating protein 35 OS=Homo sapiens GN=ARHGAP35 PE=1 SV=3	1	1	0.47	33603.7	33431	37392.7	46466	69339.9	18524.1	37902.9	7611.22	40415.4	15506.7	5175.92
	ARHGAP44	sp|Q17R89|RHG44_HUMAN	Rho GTPase-activating protein 44 OS=Homo sapiens GN=ARHGAP44 PE=1 SV=1	1	1	0.86	15269.1	9325.58	15742.3	9789.47	87043.5	6839.46	11960.3	10725	18830.3	10303.9	6590.66
	ARHGAP9	sp|Q9BRR9|RHG09_HUMAN	Rho GTPase-activating protein 9 OS=Homo sapiens GN=ARHGAP9 PE=1 SV=2	1	1	2.53	12264.6	11151.2	7291.64	7944.74	13283.1	8157.06	8477.31	11349	16541.2	10647.9	8148.35
	ARHGDIA	sp|P52565|GDIR1_HUMAN	Rho GDP-dissociation inhibitor 1 OS=Homo sapiens GN=ARHGDIA PE=1 SV=3	28	6	29.41	515842	207115	785273	491735	1.37683e+06	245458	606438	991129	1.14051e+06	206542	712446
	ARHGDIB	sp|P52566|GDIR2_HUMAN	Rho GDP-dissociation inhibitor 2 OS=Homo sapiens GN=ARHGDIB PE=1 SV=3	65	10	55.22	754479	330992	387540	326354	1.39442e+06	370338	972678	456926	1.03352e+06	280524	451745
	ARHGEF1	sp|Q92888|ARHG1_HUMAN	Rho guanine nucleotide exchange factor 1 OS=Homo sapiens GN=ARHGEF1 PE=1 SV=2	4	3	1.97	7243.76	2152.7	3687.76	8150.21	19897.4	7256.24	14706	9750.26	21807	8243.68	9581.07
	ARHGEF15	sp|O94989|ARHGF_HUMAN	Rho guanine nucleotide exchange factor 15 OS=Homo sapiens GN=ARHGEF15 PE=1 SV=4	5	2	0.83	69301.2	54893.8	42762.7	59727.1	53799.6	94959.4	74426.9	57102.3	133861	64650	28083.4
	ARHGEF16	sp|Q5VV41|ARHGG_HUMAN	Rho guanine nucleotide exchange factor 16 OS=Homo sapiens GN=ARHGEF16 PE=1 SV=1	1	1	4.37	677204	105877	121105	109445	83584.4	108564	90095.6	123978	91792.9	94930.6	113833
	ARHGEF17	sp|Q96PE2|ARHGH_HUMAN	Rho guanine nucleotide exchange factor 17 OS=Homo sapiens GN=ARHGEF17 PE=1 SV=1	3	3	2.47	18229.1	11409.9	7657.12	8694.58	9713.38	5309.87	29641	4463.15	6244.06	4688.85	14760.5
	ARHGEF7	sp|Q14155-1|ARHG7_HUMAN	Isoform 1 of Rho guanine nucleotide exchange factor 7 OS=Homo sapiens GN=ARHGEF7	1	1	1.08	90352.2	134952	236541	127706	123254	41410	61591.7	23894.8	117178	81081.8	36188
	ARID2	sp|Q68CP9|ARID2_HUMAN	AT-rich interactive domain-containing protein 2 OS=Homo sapiens GN=ARID2 PE=1 SV=2	2	1	0.38	97988	62878.6	162839	135873	58388.6	93825.6	149508	132358	115939	76420.6	266636
	ARID4B	sp|Q4LE39|ARI4B_HUMAN	AT-rich interactive domain-containing protein 4B OS=Homo sapiens GN=ARID4B PE=1 SV=2	1	1	0.69	18059.5	24807.9	69455.9	27150.6	50959	17693.3	46948.7	47667.4	38253.2	33003.2	31932.1
	ARID5B	sp|Q14865|ARI5B_HUMAN	AT-rich interactive domain-containing protein 5B OS=Homo sapiens GN=ARID5B PE=1 SV=3	1	1	0.59	2.31952e+06	3.03286e+06	420526	569442	821578	2.1661e+06	3.8341e+06	949765	1.51854e+06	2.25575e+06	423511
	ARL1	sp|P40616|ARL1_HUMAN	ADP-ribosylation factor-like protein 1 OS=Homo sapiens GN=ARL1 PE=1 SV=1	1	1	7.73	19265.3	10461.4	16476.7	12196	37374.6	12524.3	14291.2	10606.4	20044.5	9149.43	12170.5
	ARL3	sp|P36405|ARL3_HUMAN	ADP-ribosylation factor-like protein 3 OS=Homo sapiens GN=ARL3 PE=1 SV=2	6	2	21.43	31604	25237.4	28366.7	24947.5	24457	22098.6	23393.8	24897.8	24331.2	24782.3	22507.8
	ARL5B	sp|Q96KC2|ARL5B_HUMAN	ADP-ribosylation factor-like protein 5B OS=Homo sapiens GN=ARL5B PE=1 SV=1	3	1	4.47	88410.2	73345	55470.2	48810.7	38359.3	602417	147439	102497	69239.8	45134.7	33545.1
	ARMC5	sp|Q96C12|ARMC5_HUMAN	Armadillo repeat-containing protein 5 OS=Homo sapiens GN=ARMC5 PE=1 SV=2	1	1	0.86	199313	184246	401373	215230	936659	229066	170561	320448	279256	232103	218730
	ARMC6	sp|Q6NXE6|ARMC6_HUMAN	Armadillo repeat-containing protein 6 OS=Homo sapiens GN=ARMC6 PE=1 SV=2	1	1	1.4	121610	99225	60680.2	78178.7	65147.5	77346.7	116439	77449.6	68185.3	99963.3	83788.8
	ARMCX4	tr|F8W8Y7|F8W8Y7_HUMAN	Armadillo repeat-containing X-linked protein 4 OS=Homo sapiens GN=ARMCX4 PE=4 SV=3	1	1	0.61	7865.14	7032.82	10365.8	11270.2	10873	9153.08	8533.16	17353.9	13633.1	13772	26131.4
	ARPC1A	sp|Q92747|ARC1A_HUMAN	Actin-related protein 2/3 complex subunit 1A OS=Homo sapiens GN=ARPC1A PE=1 SV=2	12	6	20	115279	68233.3	153080	107499	107027	49886.6	80599.1	109722	122756	45473.2	72701.8
	ARPC1B	sp|O15143|ARC1B_HUMAN	Actin-related protein 2/3 complex subunit 1B OS=Homo sapiens GN=ARPC1B PE=1 SV=3	16	10	31.18	375100	240285	313959	316247	531372	255490	452457	333299	450944	213408	207236
	ARPC2	sp|O15144|ARPC2_HUMAN	Actin-related protein 2/3 complex subunit 2 OS=Homo sapiens GN=ARPC2 PE=1 SV=1	33	15	37.33	439619	290755	592073	412677	750156	229496	469323	500380	580049	246623	339773
	ARPC3	sp|O15145|ARPC3_HUMAN	Actin-related protein 2/3 complex subunit 3 OS=Homo sapiens GN=ARPC3 PE=1 SV=3	8	5	19.1	272605	170701	231090	152298	210981	112069	152536	216818	173580	86122	129517
	ARPC4	sp|P59998|ARPC4_HUMAN	Actin-related protein 2/3 complex subunit 4 OS=Homo sapiens GN=ARPC4 PE=1 SV=3	15	6	39.29	387492	231230	510590	344157	545021	231442	379248	452924	509091	204244	268765
	ARPC5	sp|O15511|ARPC5_HUMAN	Actin-related protein 2/3 complex subunit 5 OS=Homo sapiens GN=ARPC5 PE=1 SV=3	15	6	58.28	104220	71931.2	137670	88536.7	170282	68996	117860	124502	150183	57187.2	76292
	ARPC5L	sp|Q9BPX5|ARP5L_HUMAN	Actin-related protein 2/3 complex subunit 5-like protein OS=Homo sapiens GN=ARPC5L PE=1 SV=1	6	4	33.33	35724	35100.5	41383	36922.7	41436	21883.5	37919.1	47727.3	43338.7	23305.7	28598.5
	ARPIN	sp|Q7Z6K5|ARPIN_HUMAN	Arpin OS=Homo sapiens GN=ARPIN PE=1 SV=1	1	1	5.75	64110.1	52549.9	63085.5	42189.3	83608	27222.4	35287.6	52784.2	45625	32435.5	51219.8
	ARPP19	sp|P56211|ARP19_HUMAN	cAMP-regulated phosphoprotein 19 OS=Homo sapiens GN=ARPP19 PE=1 SV=2	2	2	9.82	71605.4	58639.4	76987.7	86515.1	251139	63732.9	119548	118264	148753	69749.8	108265
	ARRB1	sp|P49407|ARRB1_HUMAN	Beta-arrestin-1 OS=Homo sapiens GN=ARRB1 PE=1 SV=2	6	3	8.13	180912	140749	79382.2	79657.4	106683	89933.5	137244	70555.6	99279.9	48487.2	69272.5
	ARRDC2	sp|Q8TBH0-2|ARRD2_HUMAN	Isoform 2 of Arrestin domain-containing protein 2 OS=Homo sapiens GN=ARRDC2	4	3	3.73	55551	8734.19	314180	388635	676613	246009	40519.8	166909	501337	31672.8	181584
	ARSA	sp|P15289|ARSA_HUMAN	Arylsulfatase A OS=Homo sapiens GN=ARSA PE=1 SV=3	2	1	3.35	27842	18243.2	38699	22302.6	39720.9	23862.5	20719.6	33069.7	28359.8	20494.1	21503.4
	ART3	sp|Q13508|NAR3_HUMAN	Ecto-ADP-ribosyltransferase 3 OS=Homo sapiens GN=ART3 PE=1 SV=2	24	11	29.05	216185	225004	261228	228920	197530	238656	174165	373976	261702	127351	311302
	ART4	sp|Q93070|NAR4_HUMAN	Ecto-ADP-ribosyltransferase 4 OS=Homo sapiens GN=ART4 PE=2 SV=2	50	7	22.93	5.92375e+06	6.8732e+06	2.83383e+06	1.83581e+06	6.05364e+06	1.30059e+06	7.95129e+06	1.10836e+06	5.39659e+06	4.07249e+06	1.10327e+06
	ASAH1	sp|Q13510|ASAH1_HUMAN	Acid ceramidase OS=Homo sapiens GN=ASAH1 PE=1 SV=5	7	2	5.57	92391.2	112178	59522.7	42504.2	127757	45285.5	181683	59069.2	124343	57136	48789.9
	ASAP1	sp|Q9ULH1|ASAP1_HUMAN	Arf-GAP with SH3 domain, ANK repeat and PH domain-containing protein 1 OS=Homo sapiens GN=ASAP1 PE=1 SV=4	2	1	1.95	12281.8	17534.6	15266.5	19365.8	28592.6	20407.4	45947.1	20680.4	120961	18033	18648.9
	ASB15	sp|Q8WXK1|ASB15_HUMAN	Ankyrin repeat and SOCS box protein 15 OS=Homo sapiens GN=ASB15 PE=2 SV=3	13	1	1.36	18933.3	23545.3	24835.9	18241.9	22594.8	13625.8	29895	22024.2	30523.5	19529.2	15162.3
	ASB16	sp|Q96NS5|ASB16_HUMAN	Ankyrin repeat and SOCS box protein 16 OS=Homo sapiens GN=ASB16 PE=1 SV=2	1	1	5.3	12002.3	29452.1	13537.7	24261.2	70777	31888.5	34580.8	23283.3	31151.4	42168.9	23606.2
	ASCC3	sp|Q8N3C0|ASCC3_HUMAN	Activating signal cointegrator 1 complex subunit 3 OS=Homo sapiens GN=ASCC3 PE=1 SV=3	2	2	1.32	134512	169203	54890.5	65748.2	118245	46474.3	234362	81150	164557	127039	48740.5
	ASGR1	sp|P07306|ASGR1_HUMAN	Asialoglycoprotein receptor 1 OS=Homo sapiens GN=ASGR1 PE=1 SV=2	4	3	9.28	43212.5	46005.8	83993.7	59728.9	119215	49991.5	58340.9	78954.5	57356.1	49893.1	75395
	ASGR2	sp|P07307|ASGR2_HUMAN	Asialoglycoprotein receptor 2 OS=Homo sapiens GN=ASGR2 PE=1 SV=2	35	9	44.05	602562	709134	869812	673936	1.09228e+06	945346	647030	561717	659579	454571	658175
	ASH1L	sp|Q9NR48|ASH1L_HUMAN	Histone-lysine N-methyltransferase ASH1L OS=Homo sapiens GN=ASH1L PE=1 SV=2	4	1	0.34	121213	261035	55496.7	24363.1	43398	58853.4	102230	60065.3	69538.9	38799.7	46630.7
	ASL	sp|P04424|ARLY_HUMAN	Argininosuccinate lyase OS=Homo sapiens GN=ASL PE=1 SV=4	122	28	49.78	1.3806e+06	638651	4.4823e+06	1.81273e+06	2.35354e+06	618898	908185	2.09595e+06	2.15652e+06	596151	1.24275e+06
	ASMTL	sp|O95671|ASML_HUMAN	N-acetylserotonin O-methyltransferase-like protein OS=Homo sapiens GN=ASMTL PE=1 SV=3	8	5	13.53	45082.3	46625.6	94391.1	74820	63832.2	32778.6	46894.5	54627.8	77296.8	31591.8	23447.5
	ASNA1	sp|O43681|ASNA_HUMAN	ATPase ASNA1 OS=Homo sapiens GN=ASNA1 PE=1 SV=2	1	1	4.6	23135.2	18216.8	28775.2	24935.4	150334	20593.4	47184	43562.7	40380.8	14649.4	32112.3
	ASPA	sp|P45381|ACY2_HUMAN	Aspartoacylase OS=Homo sapiens GN=ASPA PE=1 SV=1	1	1	3.51	13303.4	10052.1	17998.8	13844.4	10977.1	10002.3	13484.9	13092.6	12752.5	3878.93	10249.6
	ASPDH	sp|A6ND91|ASPD_HUMAN	Putative L-aspartate dehydrogenase OS=Homo sapiens GN=ASPDH PE=2 SV=2	34	13	55.12	150907	112159	184807	185498	197115	91553.6	122796	239246	218815	94630.1	167785
	ASPM	sp|Q8IZT6|ASPM_HUMAN	Abnormal spindle-like microcephaly-associated protein OS=Homo sapiens GN=ASPM PE=1 SV=2	8	2	0.98	203530	139962	585193	1.13053e+06	194707	755974	86568.4	240287	265375	149611	430511
	ASPN	sp|Q9BXN1|ASPN_HUMAN	Asporin OS=Homo sapiens GN=ASPN PE=1 SV=2	5	4	13.95	156467	131205	116260	138033	135790	143508	131252	96933.6	129558	103667	107860
	ASS1	sp|P00966|ASSY_HUMAN	Argininosuccinate synthase OS=Homo sapiens GN=ASS1 PE=1 SV=2	168	33	72.82	1.44448e+06	406443	3.23822e+06	1.12678e+06	1.09071e+06	410159	728265	2.04006e+06	3.08768e+06	341644	1.27879e+06
	ATAD2	sp|Q6PL18|ATAD2_HUMAN	ATPase family AAA domain-containing protein 2 OS=Homo sapiens GN=ATAD2 PE=1 SV=1	1	1	1.15	85246	96978.9	191824	138433	68111.5	454524	107445	140005	116835	96832.1	122816
	ATAD3A	sp|Q9NVI7-2|ATD3A_HUMAN	Isoform 2 of ATPase family AAA domain-containing protein 3A OS=Homo sapiens GN=ATAD3A	1	1	1.71	32370.5	225285	80371.5	368496	64997.8	30210.6	48477	62937.8	38957.4	28959.9	55485.3
	ATE1	sp|O95260|ATE1_HUMAN	Arginyl-tRNA--protein transferase 1 OS=Homo sapiens GN=ATE1 PE=1 SV=2	1	1	3.28	14517.6	12910.9	11082.4	13867.8	14064.5	13422.8	19692.5	14478.3	21838.1	9113.27	8287.24
	ATF6	sp|P18850|ATF6A_HUMAN	Cyclic AMP-dependent transcription factor ATF-6 alpha OS=Homo sapiens GN=ATF6 PE=1 SV=3	13	4	6.57	142584	101878	191196	144665	186898	178414	142226	184497	125278	211728	298812
	ATF6B	sp|Q99941|ATF6B_HUMAN	Cyclic AMP-dependent transcription factor ATF-6 beta OS=Homo sapiens GN=ATF6B PE=1 SV=2	13	4	4.84	106186	113127	163064	167867	161227	137941	102157	201196	120475	159234	249303
	ATF7IP2	sp|Q5U623|MCAF2_HUMAN	Activating transcription factor 7-interacting protein 2 OS=Homo sapiens GN=ATF7IP2 PE=1 SV=2	7	2	1.61	45366.8	96126.3	242413	153657	112711	36937	74453.5	13756.5	53814.3	27029.5	10234.2
	ATG2B	sp|Q96BY7|ATG2B_HUMAN	Autophagy-related protein 2 homolog B OS=Homo sapiens GN=ATG2B PE=1 SV=5	4	3	0.48	465564	290615	307526	511067	710880	589679	333899	409067	459976	495143	329042
	ATG7	sp|O95352|ATG7_HUMAN	Ubiquitin-like modifier-activating enzyme ATG7 OS=Homo sapiens GN=ATG7 PE=1 SV=1	2	2	3.27	25338.3	29506.2	30822.5	20499.1	38707.3	22693.3	24620.1	21631.2	34600.6	19126.8	22666.6
	ATIC	sp|P31939|PUR9_HUMAN	Bifunctional purine biosynthesis protein PURH OS=Homo sapiens GN=ATIC PE=1 SV=3	43	20	50.34	247646	141968	258185	244278	495017	126782	251502	337806	389407	98207.2	225541
	ATM	sp|Q13315|ATM_HUMAN	Serine-protein kinase ATM OS=Homo sapiens GN=ATM PE=1 SV=4	2	1	0.26	58598	54887	47947	30233.9	25863.6	243158	136062	44150.3	31831.6	74787.3	20187
	ATOX1	sp|O00244|ATOX1_HUMAN	Copper transport protein ATOX1 OS=Homo sapiens GN=ATOX1 PE=1 SV=1	13	5	72.06	264785	123493	444987	274924	559850	136934	212776	379434	352192	108323	366860
	ATP10D	sp|Q9P241|AT10D_HUMAN	Probable phospholipid-transporting ATPase VD OS=Homo sapiens GN=ATP10D PE=2 SV=3	1	1	0.49	63352.5	80019.5	210562	93032.6	95862.1	44987.8	57453.1	50530.6	62504.8	77408.1	70563.2
	ATP11B	sp|Q9Y2G3|AT11B_HUMAN	Probable phospholipid-transporting ATPase IF OS=Homo sapiens GN=ATP11B PE=1 SV=2	1	1	2.72	30405.8	28146.1	54007.9	25569.6	67292.4	35990	18355	27911.8	19957.3	28045.2	35822.2
	ATP1A1	sp|P05023|AT1A1_HUMAN	Sodium/potassium-transporting ATPase subunit alpha-1 OS=Homo sapiens GN=ATP1A1 PE=1 SV=1	7	6	8.9	54386	53395.6	48839.4	67742.9	213467	54975.7	101289	56689.6	236898	47811.7	54655.9
	ATP1A3	sp|P13637|AT1A3_HUMAN	Sodium/potassium-transporting ATPase subunit alpha-3 OS=Homo sapiens GN=ATP1A3 PE=1 SV=3	4	3	5.92	46266.3	45990.1	42944.5	57305.7	212164	46344.1	91958.3	48241.8	232006	35162.3	44004.1
	ATP1A4	sp|Q13733|AT1A4_HUMAN	Sodium/potassium-transporting ATPase subunit alpha-4 OS=Homo sapiens GN=ATP1A4 PE=1 SV=3	2	2	3.89	82247.3	55450.8	37685	47649.8	88293.8	43246.5	72412.5	43524.5	69977.4	39006.5	34960.5
	ATP1B1	sp|P05026|AT1B1_HUMAN	Sodium/potassium-transporting ATPase subunit beta-1 OS=Homo sapiens GN=ATP1B1 PE=1 SV=1	10	5	23.1	61976.2	74716.1	67885.3	74728.2	136947	55756.7	63333.9	58355.9	157713	44844	41643.6
	ATP2A3	sp|Q93084|AT2A3_HUMAN	Sarcoplasmic/endoplasmic reticulum calcium ATPase 3 OS=Homo sapiens GN=ATP2A3 PE=1 SV=2	3	2	2.21	23089.9	12951.8	16498.2	10062.7	12760.5	15504	22722.8	46497.2	22478.3	8112.24	14045.9
	ATP2B1	sp|P20020|AT2B1_HUMAN	Plasma membrane calcium-transporting ATPase 1 OS=Homo sapiens GN=ATP2B1 PE=1 SV=3	1	1	1.83	14424.5	5557.25	4532.23	8996.25	13614.7	9251	6910.43	8539.67	9444.16	2925.62	8866.52
	ATP2B4	sp|P23634|AT2B4_HUMAN	Plasma membrane calcium-transporting ATPase 4 OS=Homo sapiens GN=ATP2B4 PE=1 SV=2	5	2	1.85	134479	74634.5	275055	33310.1	45331.1	46701.6	40398.5	27605.7	32772.1	26372.3	18860.4
	ATP5A1	sp|P25705|ATPA_HUMAN	ATP synthase subunit alpha, mitochondrial OS=Homo sapiens GN=ATP5A1 PE=1 SV=1	13	7	17	132553	89354.7	100889	104069	194907	87815.5	219856	91140.2	104246	74832.6	98681.5
	ATP5A1	tr|K7ESA0|K7ESA0_HUMAN	ATP synthase subunit alpha, mitochondrial OS=Homo sapiens GN=ATP5A1 PE=1 SV=1	1	1	16.88	81320	39862.5	79233.5	68613	153948	52536.1	160338	88826	63681.6	36963.4	89450
	ATP5B	sp|P06576|ATPB_HUMAN	ATP synthase subunit beta, mitochondrial OS=Homo sapiens GN=ATP5B PE=1 SV=3	18	7	17.77	71557.3	47620.2	76380.9	57984.6	89106.5	61042.9	88111.4	48134.2	53727.6	40579.4	48216.9
	ATP5D	sp|P30049|ATPD_HUMAN	ATP synthase subunit delta, mitochondrial OS=Homo sapiens GN=ATP5D PE=1 SV=2	1	1	8.33	28317	20066.1	31171.7	11292.3	32778.1	13447	20293	14190.2	10850.9	8223.27	10735.4
	ATP6AP1	sp|Q15904|VAS1_HUMAN	V-type proton ATPase subunit S1 OS=Homo sapiens GN=ATP6AP1 PE=1 SV=2	7	4	12.34	133586	121968	136764	128007	200035	137120	103595	187233	120008	109552	158937
	ATP6AP2	sp|O75787|RENR_HUMAN	Renin receptor OS=Homo sapiens GN=ATP6AP2 PE=1 SV=2	14	6	20.57	66782.5	58137.5	42794.2	43847.6	65264.7	50499.6	41635	50783.9	44681.8	39345.3	44346.6
	ATP6V0A2	sp|Q9Y487|VPP2_HUMAN	V-type proton ATPase 116 kDa subunit a isoform 2 OS=Homo sapiens GN=ATP6V0A2 PE=1 SV=2	1	1	0.93	481760	76034.7	38070.5	71704.2	57524.1	55406.3	77556.7	233511	641693	65964.2	41598.2
	ATP6V1A	sp|P38606|VATA_HUMAN	V-type proton ATPase catalytic subunit A OS=Homo sapiens GN=ATP6V1A PE=1 SV=2	18	11	18.64	82859.4	66402.3	111295	84177.6	220378	71309.8	138401	115232	142557	61021.4	81822
	ATP6V1B2	sp|P21281|VATB2_HUMAN	V-type proton ATPase subunit B, brain isoform OS=Homo sapiens GN=ATP6V1B2 PE=1 SV=3	5	3	8.22	31183.9	22062.4	34655.9	24142.5	59054.6	19657.3	33148.7	25107.3	45886.9	19003.6	19099.5
	ATP6V1D	sp|Q9Y5K8|VATD_HUMAN	V-type proton ATPase subunit D OS=Homo sapiens GN=ATP6V1D PE=1 SV=1	1	1	11.34	9851.82	4944.7	5725.86	8124.29	10807.6	8057.1	12582.4	9793.26	8565.62	7559.59	8871.79
	ATP6V1E1	sp|P36543|VATE1_HUMAN	V-type proton ATPase subunit E 1 OS=Homo sapiens GN=ATP6V1E1 PE=1 SV=1	2	1	6.19	116119	16591.5	40889	16207.7	91960.2	12570.8	35363	52649.1	62773.9	5951.63	22320.1
	ATP6V1G1	sp|O75348|VATG1_HUMAN	V-type proton ATPase subunit G 1 OS=Homo sapiens GN=ATP6V1G1 PE=1 SV=3	3	1	9.32	6558.11	4756.96	19498.5	5654.23	36006.2	2738.53	10790.8	12605.8	25375.1	2943.54	4681.54
	ATP6V1H	sp|Q9UI12|VATH_HUMAN	V-type proton ATPase subunit H OS=Homo sapiens GN=ATP6V1H PE=1 SV=1	4	3	12.84	22278.4	17400.3	33644.7	20426.8	64082.9	20580.4	37696.3	31605.8	41041.7	10296.6	19770.9
	ATP8B2	sp|P98198|AT8B2_HUMAN	Phospholipid-transporting ATPase ID OS=Homo sapiens GN=ATP8B2 PE=1 SV=2	1	1	0.66	54960.9	38074	66975.6	94589.7	92700.4	67723.3	40409.2	57019.1	56979.5	53914.2	49980.1
	ATP8B3	sp|O60423|AT8B3_HUMAN	Phospholipid-transporting ATPase IK OS=Homo sapiens GN=ATP8B3 PE=2 SV=4	2	1	0.54	30767.6	37213.1	95081.3	44484.4	74812.5	30956.4	33731.1	29245.2	63277.7	26265.9	14088.1
	ATPIF1	sp|Q9UII2|ATIF1_HUMAN	ATPase inhibitor, mitochondrial OS=Homo sapiens GN=ATPIF1 PE=1 SV=1	1	1	7.55	15775	14809.1	116145	28495.2	39105.4	8782.31	19905.6	9895.12	14155.2	10956.5	5535.14
	ATR	sp|Q13535-2|ATR_HUMAN	Isoform 2 of Serine/threonine-protein kinase ATR OS=Homo sapiens GN=ATR	3	2	0.93	58679.5	38124.9	48619.4	59667.7	58694.6	47938.9	52355.3	44878.4	42520.3	47067.8	43833.6
	ATRN	sp|O75882|ATRN_HUMAN	Attractin OS=Homo sapiens GN=ATRN PE=1 SV=2	447	61	34.5	1.13099e+07	1.30704e+07	1.01975e+07	9.01296e+06	1.28608e+07	8.50888e+06	1.37866e+07	7.71088e+06	1.38625e+07	1.46889e+07	9.2968e+06
	ATRNL1	tr|R4GMZ1|R4GMZ1_HUMAN	Attractin-like protein 1 OS=Homo sapiens GN=ATRNL1 PE=4 SV=1	1	1	3.52	108260	29690.4	18027	22552.1	11852	22362.9	22449.4	12727.5	16977.8	17513.3	12038.7
	ATRX	sp|P46100|ATRX_HUMAN	Transcriptional regulator ATRX OS=Homo sapiens GN=ATRX PE=1 SV=5	1	1	0.32	25865.8	26666.8	76859.3	17685.5	12924.2	5543.13	9701.35	5054.37	13733.8	7503.58	5328.35
	ATXN10	sp|Q9UBB4|ATX10_HUMAN	Ataxin-10 OS=Homo sapiens GN=ATXN10 PE=1 SV=1	1	1	2.74	33832.9	21035.4	32008.4	29697.8	55786.6	28622.2	32028.1	36544.1	51204.6	29466.4	40623.2
	ATXN2L	sp|Q8WWM7|ATX2L_HUMAN	Ataxin-2-like protein OS=Homo sapiens GN=ATXN2L PE=1 SV=2	1	1	0.74	1608.56	4933.98	10366.7	10091.9	11597.3	5364.49	11994.8	7414.79	5275.67	18049.6	12637.5
	AVP	sp|P01185|NEU2_HUMAN	Vasopressin-neurophysin 2-copeptin OS=Homo sapiens GN=AVP PE=1 SV=2	1	1	4.88	31844.8	23573.5	30857.6	11984.1	59884.6	12431.5	64083.6	7664.12	9243.67	15753.9	8576.6
	AXIN2	sp|Q9Y2T1|AXIN2_HUMAN	Axin-2 OS=Homo sapiens GN=AXIN2 PE=1 SV=1	1	1	2.25	9925.11	9765.43	15185.4	10801.9	11141.5	6422.06	12335.8	3772.75	11138.3	10066.4	9213.88
	AXL	sp|P30530|UFO_HUMAN	Tyrosine-protein kinase receptor UFO OS=Homo sapiens GN=AXL PE=1 SV=3	21	6	8.05	83128.2	88653.7	68286.9	78746.8	168933	97544.5	82940.2	62897.3	88343.8	61946.5	58368
	AZGP1	sp|P25311|ZA2G_HUMAN	Zinc-alpha-2-glycoprotein OS=Homo sapiens GN=AZGP1 PE=1 SV=2	886	30	69.13	8.28788e+07	8.84841e+07	6.71899e+07	6.1335e+07	1.53992e+08	5.5561e+07	1.12246e+08	9.41156e+07	7.02625e+07	6.59218e+07	7.89084e+07
	B2M	sp|P61769|B2MG_HUMAN	Beta-2-microglobulin OS=Homo sapiens GN=B2M PE=1 SV=1	83	5	41.18	1.24402e+07	1.50483e+07	1.47198e+07	1.44864e+07	2.93685e+07	2.81967e+07	1.11733e+07	2.7888e+07	1.88441e+07	1.20781e+07	2.30707e+07
	B3GAT3	sp|O94766|B3GA3_HUMAN	Galactosylgalactosylxylosylprotein 3-beta-glucuronosyltransferase 3 OS=Homo sapiens GN=B3GAT3 PE=1 SV=2	2	2	10.75	57481.6	28706.7	34157.7	36681	74006.1	50691.8	43009.5	43753.3	54885.9	41545.4	37240
	B3GNT1	sp|O43505|B3GN1_HUMAN	N-acetyllactosaminide beta-1,3-N-acetylglucosaminyltransferase OS=Homo sapiens GN=B3GNT1 PE=1 SV=1	11	5	18.55	139769	141157	146463	154158	115468	162037	165990	171747	151992	133356	148670
	B3GNT2	sp|Q9NY97|B3GN2_HUMAN	UDP-GlcNAc:betaGal beta-1,3-N-acetylglucosaminyltransferase 2 OS=Homo sapiens GN=B3GNT2 PE=1 SV=2	33	12	24.94	565704	580922	406554	392267	438634	478509	412186	238225	442286	336558	327875
	B3GNT7	sp|Q8NFL0|B3GN7_HUMAN	UDP-GlcNAc:betaGal beta-1,3-N-acetylglucosaminyltransferase 7 OS=Homo sapiens GN=B3GNT7 PE=2 SV=1	6	3	9.48	56813.2	48336.2	41028.8	36676.7	56799.8	43559.9	37212.8	29943.3	29496.8	30915.4	30885.2
	B3GNT8	sp|Q7Z7M8|B3GN8_HUMAN	UDP-GlcNAc:betaGal beta-1,3-N-acetylglucosaminyltransferase 8 OS=Homo sapiens GN=B3GNT8 PE=1 SV=1	15	6	21.66	116037	104120	73063.4	86694	71082.6	103645	83249.1	88984.6	81890.1	67099.9	73835
	B4GALT1	sp|P15291|B4GT1_HUMAN	Beta-1,4-galactosyltransferase 1 OS=Homo sapiens GN=B4GALT1 PE=1 SV=5	51	11	32.91	829763	781665	787907	493961	1.85365e+06	660207	441234	503402	613758	533955	690411
	BAAT	sp|Q14032|BAAT_HUMAN	Bile acid-CoA:amino acid N-acyltransferase OS=Homo sapiens GN=BAAT PE=1 SV=1	19	8	29.67	166913	92118.8	168810	160712	222127	95726.1	108438	145572	230911	81730.8	120541
	BACH2	sp|Q9BYV9|BACH2_HUMAN	Transcription regulator protein BACH2 OS=Homo sapiens GN=BACH2 PE=1 SV=1	1	1	0.83	29066.1	41725.3	57438.5	39326	39785.5	19785.5	32862.8	12571.1	33747.5	24551.5	14828.5
	BAG3	sp|O95817|BAG3_HUMAN	BAG family molecular chaperone regulator 3 OS=Homo sapiens GN=BAG3 PE=1 SV=3	3	2	5.39	22368.6	18206.6	28176.2	25154.2	91626.5	27491.7	15836.5	42361.7	31883	18565.5	25714.1
	BAG5	sp|Q9UL15|BAG5_HUMAN	BAG family molecular chaperone regulator 5 OS=Homo sapiens GN=BAG5 PE=1 SV=1	1	1	3.36	33209.3	24243.4	33903.1	30004.8	52201	35671.4	32744.8	37809.6	39370.6	27646	33548.9
	BAHCC1	sp|Q9P281|BAHC1_HUMAN	BAH and coiled-coil domain-containing protein 1 OS=Homo sapiens GN=BAHCC1 PE=2 SV=3	4	1	0.77	51788.1	46857.9	27530.6	25282.4	79348.1	8829.26	115827	33829.7	58632.2	77677.8	33811.8
	BAIAP2	sp|Q9UQB8|BAIP2_HUMAN	Brain-specific angiogenesis inhibitor 1-associated protein 2 OS=Homo sapiens GN=BAIAP2 PE=1 SV=1	12	6	14.31	54821.5	45450.7	38179.8	37721.4	197087	39393.1	34627.6	35430.8	40524.5	35513.8	21022.7
	BAIAP2	tr|I3L3C6|I3L3C6_HUMAN	Brain-specific angiogenesis inhibitor 1-associated protein 2 (Fragment) OS=Homo sapiens GN=BAIAP2 PE=4 SV=1	10	4	28.24	54924.1	45074	36665.4	38728.5	191143	36706.6	35667	29198.1	39553.4	36346.3	19634.9
	BAIAP2L1	sp|Q9UHR4|BI2L1_HUMAN	Brain-specific angiogenesis inhibitor 1-associated protein 2-like protein 1 OS=Homo sapiens GN=BAIAP2L1 PE=1 SV=2	2	2	4.31	69477.3	47620.9	107060	170773	39388.1	168103	72344	101972	137042	113730	124881
	BAIAP2L2	sp|Q6UXY1|BI2L2_HUMAN	Brain-specific angiogenesis inhibitor 1-associated protein 2-like protein 2 OS=Homo sapiens GN=BAIAP2L2 PE=1 SV=1	2	1	1.32	189987	94894	166060	254717	225556	130894	166745	87577.7	160681	158688	117902
	BANK1	sp|Q8NDB2|BANK1_HUMAN	B-cell scaffold protein with ankyrin repeats OS=Homo sapiens GN=BANK1 PE=1 SV=3	1	1	0.89	54910.2	75603.9	21289.9	20460.2	94136	46688.9	31152.5	43636	43808.3	56385.4	16057.4
	BASP1	sp|P80723|BASP1_HUMAN	Brain acid soluble protein 1 OS=Homo sapiens GN=BASP1 PE=1 SV=2	52	18	89.87	517895	367728	644099	393832	485628	240721	238590	194932	316725	161382	162303
	BAX	sp|Q07812|BAX_HUMAN	Apoptosis regulator BAX OS=Homo sapiens GN=BAX PE=1 SV=1	4	3	17.19	30315.8	15418.3	38703.4	21894.4	67572.7	17470.6	33670	33267.6	39972.3	13661.4	31624.8
	BAZ1B	sp|Q9UIG0|BAZ1B_HUMAN	Tyrosine-protein kinase BAZ1B OS=Homo sapiens GN=BAZ1B PE=1 SV=2	5	2	1.08	61002.8	40837.6	21011.3	21991.5	319705	19577.7	46493.5	15087.9	34091.3	31400.1	21645.5
	BAZ2A	sp|Q9UIF9|BAZ2A_HUMAN	Bromodomain adjacent to zinc finger domain protein 2A OS=Homo sapiens GN=BAZ2A PE=1 SV=4	2	1	0.42	67672.6	90034.7	23031.5	38502.5	35991.4	99313.1	31739.5	37536.8	38566.7	119356	22390.5
	BBOX1	sp|O75936|BODG_HUMAN	Gamma-butyrobetaine dioxygenase OS=Homo sapiens GN=BBOX1 PE=1 SV=1	4	3	7.49	21748.8	11273.7	26728.8	29818.1	40072.9	14325.6	26478.6	63703.3	127481	15237.2	15999
	BBS7	sp|Q8IWZ6|BBS7_HUMAN	Bardet-Biedl syndrome 7 protein OS=Homo sapiens GN=BBS7 PE=1 SV=2	1	1	1.54	109209	62612.8	285899	119118	251106	54743.5	101085	322378	210094	53172.3	148936
	BCAM	sp|P50895|BCAM_HUMAN	Basal cell adhesion molecule OS=Homo sapiens GN=BCAM PE=1 SV=2	31	14	30.1	91808.3	93527.7	203405	103504	116053	109010	74971.9	127213	105494	71877	116362
	BCAT1	sp|P54687|BCAT1_HUMAN	Branched-chain-amino-acid aminotransferase, cytosolic OS=Homo sapiens GN=BCAT1 PE=1 SV=3	1	1	1.81	78993.7	50473.7	315042	93511.4	282359	40026.2	294964	25320.4	90729.6	32823.7	76484.1
	BCHE	sp|P06276|CHLE_HUMAN	Cholinesterase OS=Homo sapiens GN=BCHE PE=1 SV=1	118	26	41.03	4.37791e+06	4.57148e+06	4.37796e+06	5.39403e+06	7.03663e+06	5.552e+06	8.28726e+06	5.65963e+06	6.76602e+06	7.6712e+06	4.42814e+06
	BCL2L1	sp|Q07817|B2CL1_HUMAN	Bcl-2-like protein 1 OS=Homo sapiens GN=BCL2L1 PE=1 SV=1	1	1	3.86	6993.07	4424.36	14095.9	8101.58	39774.5	6060.47	13159.1	9358.32	12228.7	4025.68	7708.27
	BCL2L13	sp|Q9BXK5|B2L13_HUMAN	Bcl-2-like protein 13 OS=Homo sapiens GN=BCL2L13 PE=1 SV=1	19	10	30.1	61109.7	31807.5	121159	74614.7	195226	37926.6	37937.2	77034.9	58855.6	31138.7	62669.3
	BCL2L15	sp|Q5TBC7|B2L15_HUMAN	Bcl-2-like protein 15 OS=Homo sapiens GN=BCL2L15 PE=2 SV=1	1	1	8.59	29487.3	25670.7	19369.4	41039	41429.9	47016	34035.2	50538.2	68550.3	64726	40533.4
	BCLAF1	sp|Q9NYF8|BCLF1_HUMAN	Bcl-2-associated transcription factor 1 OS=Homo sapiens GN=BCLAF1 PE=1 SV=2	1	1	2.39	11441.1	10248.1	51854.6	27265.1	104587	12608.1	19014.8	37184.9	18555.9	13077.3	32542.9
	BDH2	sp|Q9BUT1|BDH2_HUMAN	3-hydroxybutyrate dehydrogenase type 2 OS=Homo sapiens GN=BDH2 PE=1 SV=2	5	3	18.37	50265.8	34705	56961.9	29677.9	74876.4	17362.6	33931.8	106417	126044	19661.3	52700.9
	BDP1	sp|A6H8Y1|BDP1_HUMAN	Transcription factor TFIIIB component B'' homolog OS=Homo sapiens GN=BDP1 PE=1 SV=3	1	1	0.69	84793.2	93085.2	88466.3	116919	83939.6	78633.7	86962.8	92310.2	94116	96465.5	83891
	BGN	sp|P21810|PGS1_HUMAN	Biglycan OS=Homo sapiens GN=BGN PE=1 SV=2	8	3	15.76	48143.2	44760.9	31691.4	62927.7	94490.1	49632.5	58218.8	50304.7	52496.6	33390.3	54995.7
	BHMT	sp|Q93088|BHMT1_HUMAN	Betaine--homocysteine S-methyltransferase 1 OS=Homo sapiens GN=BHMT PE=1 SV=2	124	26	62.56	827374	331459	2.30313e+06	642537	869941	343005	532573	962440	1.77175e+06	280090	617818
	BHMT2	sp|Q9H2M3|BHMT2_HUMAN	S-methylmethionine--homocysteine S-methyltransferase BHMT2 OS=Homo sapiens GN=BHMT2 PE=1 SV=1	58	21	64.74	464359	173355	952714	335235	489036	187118	279513	635153	923606	170775	337079
	BID	sp|P55957|BID_HUMAN	BH3-interacting domain death agonist OS=Homo sapiens GN=BID PE=1 SV=1	7	5	32.82	101172	51350.7	125848	91170.7	176942	62400.5	84735.4	115299	112885	44679.7	113275
	BIN1	sp|O00499-10|BIN1_HUMAN	Isoform BIN1-13 of Myc box-dependent-interacting protein 1 OS=Homo sapiens GN=BIN1	19	9	28.07	80099.2	53913.8	145599	119389	176180	49734.6	67252.4	132101	118401	51993.8	69486.8
	BIN2	sp|Q9UBW5|BIN2_HUMAN	Bridging integrator 2 OS=Homo sapiens GN=BIN2 PE=1 SV=3	17	8	22.83	67090.8	61260.5	56311.9	66663.7	100569	71099.2	292566	49525.6	159459	76875.6	62640.1
	BIRC6	sp|Q9NR09|BIRC6_HUMAN	Baculoviral IAP repeat-containing protein 6 OS=Homo sapiens GN=BIRC6 PE=1 SV=2	1	1	0.14	231465	148029	235534	245049	239958	248523	214786	167672	196711	244675	206758
	BLMH	sp|Q13867|BLMH_HUMAN	Bleomycin hydrolase OS=Homo sapiens GN=BLMH PE=1 SV=1	44	17	40.88	220622	182060	426907	197543	335490	168509	207417	176140	219757	155373	203894
	BLVRA	sp|P53004|BIEA_HUMAN	Biliverdin reductase A OS=Homo sapiens GN=BLVRA PE=1 SV=2	15	6	20.27	146724	79732.5	82815	73235.9	201650	70629.4	99415.9	66342.8	88599.3	56799.4	71491
	BLVRB	sp|P30043|BLVRB_HUMAN	Flavin reductase (NADPH) OS=Homo sapiens GN=BLVRB PE=1 SV=3	109	15	70.87	1.25863e+06	723330	1.11997e+06	1.10955e+06	3.96817e+06	580824	957579	1.362e+06	1.75712e+06	527745	1.26513e+06
	BMP1	sp|P13497|BMP1_HUMAN	Bone morphogenetic protein 1 OS=Homo sapiens GN=BMP1 PE=1 SV=2	13	7	9.13	90916	88443.4	74569.7	73512.8	110551	84612	73208.7	99835.8	70254.5	67482.2	84878.1
	BMP10	sp|O95393|BMP10_HUMAN	Bone morphogenetic protein 10 OS=Homo sapiens GN=BMP10 PE=1 SV=1	1	1	3.54	95965.8	48967.2	41018.3	42882.5	51701.9	91844.6	50207.9	50877.1	47366.1	39383.8	43350.7
	BMP6	sp|P22004|BMP6_HUMAN	Bone morphogenetic protein 6 OS=Homo sapiens GN=BMP6 PE=1 SV=1	1	1	2.53	38111.6	37827.8	29465.9	27051.3	33799.7	82284.6	38564.5	23106.3	29777.2	20103.9	15768.6
	BNC2	sp|Q6ZN30|BNC2_HUMAN	Zinc finger protein basonuclin-2 OS=Homo sapiens GN=BNC2 PE=1 SV=1	2	2	2.09	131480	105200	119121	82291.3	111692	138597	127935	93347.9	156596	112814	124068
	BOC	sp|Q9BWV1|BOC_HUMAN	Brother of CDO OS=Homo sapiens GN=BOC PE=1 SV=1	1	1	0.99	25853	21691.5	15542.8	20064.7	12933	18230.3	17456.2	12956.4	21548.3	9252.44	13898.8
	BOLA2	sp|Q9H3K6|BOLA2_HUMAN	BolA-like protein 2 OS=Homo sapiens GN=BOLA2 PE=1 SV=1	8	3	51.16	86329.3	42757.4	46370.7	40947	202316	50797.4	56025.8	64131.1	54956.3	28838.8	56587.2
	BPGM	sp|P07738|PMGE_HUMAN	Bisphosphoglycerate mutase OS=Homo sapiens GN=BPGM PE=1 SV=2	41	12	46.33	226962	210394	156415	201893	956911	175168	206158	122106	284674	168103	215363
	BPI	sp|P17213|BPI_HUMAN	Bactericidal permeability-increasing protein OS=Homo sapiens GN=BPI PE=1 SV=4	5	4	12.73	90426.5	42000.3	67365.2	56028.3	174349	55043.2	92635.7	62095.7	308659	65130.2	58353.3
	BPIFA1	sp|Q9NP55|BPIA1_HUMAN	BPI fold-containing family A member 1 OS=Homo sapiens GN=BPIFA1 PE=1 SV=1	3	2	13.28	51186.8	35098.3	15932.7	22377.4	29653.5	28014.4	30994.4	27328.1	33656.4	26380.1	25532.9
	BPIFB1	sp|Q8TDL5|BPIB1_HUMAN	BPI fold-containing family B member 1 OS=Homo sapiens GN=BPIFB1 PE=1 SV=1	30	11	32.23	714711	546833	237428	404183	238259	835559	395159	483961	493426	666352	479221
	BPIFB1	sp|Q8TDL5-2|BPIB1_HUMAN	Isoform 2 of BPI fold-containing family B member 1 OS=Homo sapiens GN=BPIFB1	12	4	36.88	251896	181860	110864	155492	91380.1	336295	151193	183667	167423	221373	165461
	BPIFB2	sp|Q8N4F0|BPIB2_HUMAN	BPI fold-containing family B member 2 OS=Homo sapiens GN=BPIFB2 PE=1 SV=2	1	1	3.93	11662.9	10354.2	16025.8	13798.3	11311.7	39695.2	11826.3	9412.98	8368.97	21188.1	41568.5
	BPNT1	sp|O95861|BPNT1_HUMAN	3'(2'),5'-bisphosphate nucleotidase 1 OS=Homo sapiens GN=BPNT1 PE=1 SV=1	50	14	51.62	161912	109557	263990	133187	264507	93597.8	112727	234493	163180	69338.7	161902
	BPTF	sp|Q12830|BPTF_HUMAN	Nucleosome-remodeling factor subunit BPTF OS=Homo sapiens GN=BPTF PE=1 SV=3	1	1	0.26	54936.8	647652	37354.9	35958.4	34394.5	40026.7	46853.9	18685.4	44279.2	32035.8	21634.5
	BRAF	sp|P15056|BRAF_HUMAN	Serine/threonine-protein kinase B-raf OS=Homo sapiens GN=BRAF PE=1 SV=4	1	1	1.17	742559	262480	122661	119990	120499	77498.1	206817	174014	219629	120089	62074.1
	BRCC3	sp|P46736|BRCC3_HUMAN	Lys-63-specific deubiquitinase BRCC36 OS=Homo sapiens GN=BRCC3 PE=1 SV=2	1	1	3.8	37257.9	13415.4	11629.6	15859.8	32702.5	9922.25	25733.6	12663.4	21416.7	24381.9	12325.3
	BRD8	sp|Q9H0E9|BRD8_HUMAN	Bromodomain-containing protein 8 OS=Homo sapiens GN=BRD8 PE=1 SV=2	1	1	0.73	247605	151835	99895.3	209483	73044.4	222854	220883	183725	241906	201078	55473.4
	BRDT	sp|Q58F21|BRDT_HUMAN	Bromodomain testis-specific protein OS=Homo sapiens GN=BRDT PE=1 SV=4	5	2	2.43	81279.6	174324	89820.2	102213	104233	115757	131187	91139.1	124726	110826	102021
	BRF1	tr|F8VQ19|F8VQ19_HUMAN	Transcription factor IIIB 90 kDa subunit (Fragment) OS=Homo sapiens GN=BRF1 PE=1 SV=1	4	1	2.85	46683.1	86826.5	48323.8	67831.4	48158.3	174448	335116	50188.8	320449	255074	49276.6
	BRINP3	sp|Q76B58|BRNP3_HUMAN	BMP/retinoic acid-inducible neural-specific protein 3 OS=Homo sapiens GN=BRINP3 PE=1 SV=1	2	1	0.91	45124.2	52243.8	21423	21692.6	21112.3	21596.3	22761.9	14384.7	34283.7	24316.4	16466.6
	BRK1	sp|Q8WUW1|BRK1_HUMAN	Protein BRICK1 OS=Homo sapiens GN=BRK1 PE=1 SV=1	1	1	10.67	7137.42	5594.88	5705.48	5127.93	17935.7	4075.39	17278.4	3750.51	9347.79	4374.52	7057.67
	BRMS1	sp|Q9HCU9|BRMS1_HUMAN	Breast cancer metastasis-suppressor 1 OS=Homo sapiens GN=BRMS1 PE=1 SV=1	14	2	6.91	413664	420473	152804	153214	119503	189528	154948	181423	131204	233214	126170
	BROX	sp|Q5VW32|BROX_HUMAN	BRO1 domain-containing protein BROX OS=Homo sapiens GN=BROX PE=1 SV=1	3	3	9.49	114624	111981	100510	97154.9	140746	114545	127235	119988	123048	93985.1	104111
	BRWD1	sp|Q9NSI6|BRWD1_HUMAN	Bromodomain and WD repeat-containing protein 1 OS=Homo sapiens GN=BRWD1 PE=1 SV=4	12	4	1.25	960399	1.19626e+06	342509	459926	387398	632851	2.03857e+06	177669	2.17713e+06	1.82689e+06	123093
	BSG	sp|P35613|BASI_HUMAN	Basigin OS=Homo sapiens GN=BSG PE=1 SV=2	9	6	18.7	104420	100505	100070	130097	254326	106940	133719	93156.5	155638	100542	92560.9
	BSG	tr|R4GN83|R4GN83_HUMAN	Basigin (Fragment) OS=Homo sapiens GN=BSG PE=1 SV=1	3	2	57.69	81504	56363.2	54936.4	75581	182664	74560.2	81849.7	88748.1	105089	69089.6	73450.9
	BST2	sp|Q10589|BST2_HUMAN	Bone marrow stromal antigen 2 OS=Homo sapiens GN=BST2 PE=1 SV=1	3	2	13.89	11266.9	12489.5	11161.4	21113.2	106411	11689.1	9368.31	21655.7	11993.3	9600.93	17920.7
	BTBD16	sp|Q32M84|BTBDG_HUMAN	BTB/POZ domain-containing protein 16 OS=Homo sapiens GN=BTBD16 PE=2 SV=2	10	1	1.58	6.87807e+06	143251	1.75832e+06	1.3181e+07	1.08676e+06	594547	2.35041e+07	5.43454e+06	3.68542e+07	7.34806e+06	825198
	BTD	sp|P43251|BTD_HUMAN	Biotinidase OS=Homo sapiens GN=BTD PE=1 SV=2	127	20	36.28	2.6262e+06	2.62671e+06	2.61818e+06	2.33194e+06	3.0797e+06	2.45889e+06	2.38914e+06	1.80382e+06	2.50256e+06	2.65507e+06	2.31521e+06
	BTF3	sp|P20290|BTF3_HUMAN	Transcription factor BTF3 OS=Homo sapiens GN=BTF3 PE=1 SV=1	5	3	24.76	10214.5	10725.1	40244.1	21395.6	44346.8	18693.5	14382.2	31610.1	22686.1	8597.78	16193.6
	BTF3L4	sp|Q96K17|BT3L4_HUMAN	Transcription factor BTF3 homolog 4 OS=Homo sapiens GN=BTF3L4 PE=1 SV=1	2	2	18.99	8200.61	5916.65	36654.5	14720.1	35262.8	12613.7	11324.7	19849.9	19950.3	6337.66	10980.9
	BTK	sp|Q06187|BTK_HUMAN	Tyrosine-protein kinase BTK OS=Homo sapiens GN=BTK PE=1 SV=3	1	1	2.28	30680.8	24960	9953.59	8442.3	14670.9	14225.3	26995.3	10811	20642.1	17439.1	12254.5
	BZRAP1	sp|O95153|RIMB1_HUMAN	Peripheral-type benzodiazepine receptor-associated protein 1 OS=Homo sapiens GN=BZRAP1 PE=1 SV=2	4	2	1.67	7485.47	30415.8	10961	12878	10485.8	43714.9	158557	8951.31	185617	152675	8370.82
	C10orf54	sp|Q9H7M9|GI24_HUMAN	Platelet receptor Gi24 OS=Homo sapiens GN=C10orf54 PE=1 SV=3	1	1	4.18	47860.5	36643.7	51759.1	43849.2	35130.4	37804.7	70332.6	28255.1	52948.6	39894.2	20870.6
	C11orf49	sp|Q9H6J7|CK049_HUMAN	UPF0705 protein C11orf49 OS=Homo sapiens GN=C11orf49 PE=2 SV=2	1	1	3.63	22594.3	318904	16408.9	17746.5	9543.11	24192.4	253934	60792.2	14136.2	11495.3	10899.3
	C11orf54	sp|Q9H0W9|CK054_HUMAN	Ester hydrolase C11orf54 OS=Homo sapiens GN=C11orf54 PE=1 SV=1	84	15	49.84	912706	622131	2.42041e+06	714713	1.42906e+06	475952	698744	1.85306e+06	1.42085e+06	343754	1.3887e+06
	C11orf54	tr|E9PLB3|E9PLB3_HUMAN	Ester hydrolase C11orf54 (Fragment) OS=Homo sapiens GN=C11orf54 PE=1 SV=1	15	3	28.86	346065	186584	1.65001e+06	319305	871295	167713	247179	1.03356e+06	723512	148831	751209
	C12orf10	sp|Q9HB07|MYG1_HUMAN	UPF0160 protein MYG1, mitochondrial OS=Homo sapiens GN=C12orf10 PE=1 SV=2	4	4	18.09	29397.8	28616.3	42068.1	36098.2	52058.5	25600.3	29439.4	42515.9	40424.9	29291.5	31511.9
	C12orf4	sp|Q9NQ89|CL004_HUMAN	Uncharacterized protein C12orf4 OS=Homo sapiens GN=C12orf4 PE=2 SV=1	1	1	3.26	68878.6	109365	24255.1	49735.4	30168.4	135623	52583.7	53574	52439.4	56293.4	12591.6
	C12orf49	sp|Q9H741|CL049_HUMAN	UPF0454 protein C12orf49 OS=Homo sapiens GN=C12orf49 PE=2 SV=1	1	1	6.34	16148.2	11982	11587.9	12043.4	21956.9	15559.8	12839.8	15772.2	9536.85	12013	12053.7
	C12orf63	sp|Q6ZTY8|CL063_HUMAN	Putative uncharacterized protein C12orf63 OS=Homo sapiens GN=C12orf63 PE=2 SV=2	6	1	0.58	285929	172460	34291	49693.4	34554.2	81826.9	149275	86142.1	47578.8	83088.1	51564
	C14orf142	sp|Q9BXV9|CN142_HUMAN	Uncharacterized protein C14orf142 OS=Homo sapiens GN=C14orf142 PE=1 SV=2	1	1	18	21705.8	8182.88	10298.2	12107.8	11679.5	11173.8	12057.8	9900.22	11713.3	10549.2	15314.1
	C14orf166	sp|Q9Y224|CN166_HUMAN	UPF0568 protein C14orf166 OS=Homo sapiens GN=C14orf166 PE=1 SV=1	1	1	8.2	37617.5	20729.7	43336.9	49260.3	42076.8	28382.5	23974.4	72192.7	34426.4	37766.1	26385.5
	C16orf13	sp|Q96S19|CP013_HUMAN	UPF0585 protein C16orf13 OS=Homo sapiens GN=C16orf13 PE=1 SV=2	3	2	13.24	18961.5	11555.9	21529.9	19769.1	40134.4	11577.9	21069.6	24729.1	20882	10384.4	24710.5
	C16orf13	tr|H3BNT3|H3BNT3_HUMAN	UPF0585 protein C16orf13 (Fragment) OS=Homo sapiens GN=C16orf13 PE=4 SV=1	2	1	10.49	6230.58	7035.17	6967.36	9132.1	11155.7	7499.56	9919.99	7163.77	8432.97	7021.72	10407.9
	C18orf63	sp|Q68DL7|CR063_HUMAN	Uncharacterized protein C18orf63 OS=Homo sapiens GN=C18orf63 PE=2 SV=2	16	2	1.02	591835	665576	1.58297e+06	2.1919e+06	770988	1.29777e+06	722032	741009	1.69263e+06	736606	748758
	C19orf10	sp|Q969H8|CS010_HUMAN	UPF0556 protein C19orf10 OS=Homo sapiens GN=C19orf10 PE=1 SV=1	13	4	27.17	438965	209871	827972	298046	786642	217053	246246	463295	204459	164957	344724
	C19orf68	sp|Q86XI8|CS068_HUMAN	Uncharacterized protein C19orf68 OS=Homo sapiens GN=C19orf68 PE=1 SV=2	4	1	1.59	13557.3	26923.1	3803.21	20504.8	11271.7	12244.2	26006	8570.44	10161.5	26989.7	2995.85
	C19orf80	sp|Q6UXH0|BETAT_HUMAN	Betatrophin OS=Homo sapiens GN=C19orf80 PE=1 SV=1	5	3	14.14	52883	75823.7	55206.5	40028.9	47993.6	38074.3	46087	34628.2	43209.7	50654.9	25285.7
	C1orf115	sp|Q9H7X2|CA115_HUMAN	Uncharacterized protein C1orf115 OS=Homo sapiens GN=C1orf115 PE=2 SV=1	1	1	4.93	99029.8	99823.3	131585	32274.5	50232.1	44241.9	68108.3	50954.1	39920.6	24578.6	44972
	C1orf123	sp|Q9NWV4|CA123_HUMAN	UPF0587 protein C1orf123 OS=Homo sapiens GN=C1orf123 PE=1 SV=1	14	5	45	135453	82410.6	268769	143376	329031	118200	173189	299720	239242	106786	206701
	C1orf127	tr|G8JLG8|G8JLG8_HUMAN	Uncharacterized protein C1orf127 OS=Homo sapiens GN=C1orf127 PE=4 SV=1	4	1	2.07	148085	116969	83589.4	44735.8	318603	24538.7	118656	13604.5	90553	47658.1	16169.5
	C1orf131	sp|Q8NDD1|CA131_HUMAN	Uncharacterized protein C1orf131 OS=Homo sapiens GN=C1orf131 PE=1 SV=3	2	2	5.44	485361	247512	179765	205317	674139	243202	443348	313759	506288	504713	342903
	C1orf167	sp|Q5SNV9|CA167_HUMAN	Uncharacterized protein C1orf167 OS=Homo sapiens GN=C1orf167 PE=2 SV=2	15	2	0.95	11310.9	7650.55	9003.99	11930.4	8022.33	7571.42	9887.1	9012.05	10868.5	8333.11	7360.94
	C1orf50	sp|Q9BV19|CA050_HUMAN	Uncharacterized protein C1orf50 OS=Homo sapiens GN=C1orf50 PE=1 SV=2	1	1	6.53	10383.2	7996.79	23585.1	11331.6	16310.5	8014.85	11783.7	22640.3	31862.4	12965	9552.46
	C1QA	sp|P02745|C1QA_HUMAN	Complement C1q subcomponent subunit A OS=Homo sapiens GN=C1QA PE=1 SV=2	124	14	41.22	2.27006e+07	1.48426e+07	8.80171e+06	2.42131e+07	2.46104e+07	3.49114e+07	2.29666e+07	2.80502e+07	2.30593e+07	2.56814e+07	2.35344e+07
	C1QB	sp|P02746|C1QB_HUMAN	Complement C1q subcomponent subunit B OS=Homo sapiens GN=C1QB PE=1 SV=3	448	17	58.5	1.57268e+07	1.18312e+07	9.32357e+06	1.59598e+07	1.50238e+07	1.86615e+07	1.73071e+07	1.59506e+07	1.64203e+07	1.58224e+07	1.455e+07
	C1QBP	sp|Q07021|C1QBP_HUMAN	Complement component 1 Q subcomponent-binding protein, mitochondrial OS=Homo sapiens GN=C1QBP PE=1 SV=1	2	1	9.57	36663.9	25016.5	23943.8	23146.9	38564.1	22810.3	31887.2	22993.3	30606.7	28886.8	23652.6
	C1QC	sp|P02747|C1QC_HUMAN	Complement C1q subcomponent subunit C OS=Homo sapiens GN=C1QC PE=1 SV=3	184	12	43.67	2.17328e+07	1.7099e+07	9.62641e+06	2.75248e+07	2.44092e+07	3.406e+07	2.67823e+07	3.09807e+07	3.07151e+07	3.07681e+07	2.632e+07
	C1QTNF3	sp|Q9BXJ4|C1QT3_HUMAN	Complement C1q tumor necrosis factor-related protein 3 OS=Homo sapiens GN=C1QTNF3 PE=1 SV=1	3	2	2.85	27853.3	27681.3	14100.2	23964.6	11314.5	24108.6	50685.6	30028.9	28445.1	39022.4	20137.6
	C1QTNF3	sp|Q9BXJ4-3|C1QT3_HUMAN	Isoform 3 of Complement C1q tumor necrosis factor-related protein 3 OS=Homo sapiens GN=C1QTNF3	7	3	13.79	27112.3	24531.2	15679.4	23217.8	14498.9	30846	40238.7	28979.9	29263.8	33595	19476.4
	C1R	sp|P00736|C1R_HUMAN	Complement C1r subcomponent OS=Homo sapiens GN=C1R PE=1 SV=2	1212	52	66.52	3.37905e+07	3.16233e+07	3.20875e+07	5.20488e+07	4.67733e+07	4.95424e+07	4.51055e+07	5.23126e+07	4.53912e+07	4.95266e+07	5.13254e+07
	C1R	tr|B4DPQ0|B4DPQ0_HUMAN	Complement C1r subcomponent OS=Homo sapiens GN=C1R PE=2 SV=1	1242	53	68.85	3.38911e+07	3.17783e+07	3.20742e+07	5.19215e+07	4.68237e+07	4.951e+07	4.51853e+07	5.22215e+07	4.55002e+07	4.93579e+07	5.10984e+07
	C1R	tr|F5H3A3|F5H3A3_HUMAN	Complement C1r subcomponent (Fragment) OS=Homo sapiens GN=C1R PE=4 SV=3	47	2	31.91	1.12746e+06	1.18277e+06	1.32831e+06	1.83977e+06	1.84265e+06	2.05428e+06	1.46429e+06	1.76064e+06	1.29261e+06	2.11368e+06	1.96137e+06
	C1R	tr|F5H3N3|F5H3N3_HUMAN	Complement C1r subcomponent (Fragment) OS=Homo sapiens GN=C1R PE=4 SV=1	71	6	49.36	2.59471e+06	2.66268e+06	2.96282e+06	4.32828e+06	4.28575e+06	5.02504e+06	3.52545e+06	4.6026e+06	3.09233e+06	4.88521e+06	4.74903e+06
	C1RL	sp|Q9NZP8|C1RL_HUMAN	Complement C1r subcomponent-like protein OS=Homo sapiens GN=C1RL PE=1 SV=2	160	20	42.51	4.81598e+06	4.42482e+06	5.45247e+06	5.37154e+06	5.05525e+06	5.18756e+06	5.5081e+06	4.69045e+06	5.49542e+06	5.57351e+06	4.76879e+06
	C1RL	tr|F5H6S5|F5H6S5_HUMAN	Complement C1r subcomponent-like protein (Fragment) OS=Homo sapiens GN=C1RL PE=4 SV=3	30	9	45.31	496205	481289	715064	540003	597914	441251	783629	501030	669632	698565	497750
	C1S	sp|P09871|C1S_HUMAN	Complement C1s subcomponent OS=Homo sapiens GN=C1S PE=1 SV=1	1070	54	63.52	2.28246e+07	2.28563e+07	2.31533e+07	3.97393e+07	3.46294e+07	3.87315e+07	3.30016e+07	4.0429e+07	3.23893e+07	3.31565e+07	3.59703e+07
	C1S	tr|C9IZP8|C9IZP8_HUMAN	Complement C1s subcomponent (Fragment) OS=Homo sapiens GN=C1S PE=4 SV=1	8	1	16.5	22053	28482	34688.8	62028.6	53626.2	51928.1	42364	70276	49340.7	45573.1	51944.2
	C2	sp|P06681|CO2_HUMAN	Complement C2 OS=Homo sapiens GN=C2 PE=1 SV=2	898	57	58.11	1.98828e+07	2.00804e+07	3.18134e+07	2.87267e+07	2.21899e+07	2.26118e+07	2.18171e+07	2.51118e+07	2.11998e+07	2.70058e+07	2.47138e+07
	C21orf33	sp|P30042|ES1_HUMAN	ES1 protein homolog, mitochondrial OS=Homo sapiens GN=C21orf33 PE=1 SV=3	30	10	48.13	260802	128697	796670	237478	341968	111711	150511	122688	126616	112948	97220.9
	C2CD3	sp|Q4AC94|C2CD3_HUMAN	C2 domain-containing protein 3 OS=Homo sapiens GN=C2CD3 PE=1 SV=4	2	1	0.3	231807	55188	17923.2	24652.5	14611.1	16603.6	21671.4	14195.4	27667.2	22121.8	16154.7
	C2orf40	sp|Q9H1Z8|AUGN_HUMAN	Augurin OS=Homo sapiens GN=C2orf40 PE=1 SV=1	1	1	4.73	44364.5	26685.6	25152.2	23076.1	21763	40167.5	30718.7	28794.1	28748.9	16880.5	21530.7
	C2orf54	sp|Q08AI8-2|CB054_HUMAN	Isoform 2 of Uncharacterized protein C2orf54 OS=Homo sapiens GN=C2orf54	7	1	3.69	147412	314636	69171.6	236819	830845	382868	643861	182616	639593	390355	59639.8
	C3	sp|P01024|CO3_HUMAN	Complement C3 OS=Homo sapiens GN=C3 PE=1 SV=2	21471	278	87.79	1.24648e+08	1.46288e+08	2.11437e+08	1.7397e+08	1.64848e+08	1.61531e+08	1.37581e+08	1.67582e+08	1.43849e+08	1.72376e+08	1.76499e+08
	C3	tr|M0R0Q9|M0R0Q9_HUMAN	Complement C3 (Fragment) OS=Homo sapiens GN=C3 PE=1 SV=1	1262	12	74.26	8.49882e+07	8.28852e+07	1.1969e+08	9.16472e+07	8.1581e+07	8.88054e+07	6.47774e+07	7.23529e+07	6.63517e+07	7.78599e+07	7.8859e+07
	C3orf30	sp|Q96M34|CC030_HUMAN	Uncharacterized protein C3orf30 OS=Homo sapiens GN=C3orf30 PE=2 SV=2	1	1	2.05	7498.62	121402	7279.62	14551.2	11668	10840.2	17016.9	7918.47	19437.6	11051.4	6051.03
	C4A	sp|P0C0L4|CO4A_HUMAN	Complement C4-A OS=Homo sapiens GN=C4A PE=1 SV=2	7965	178	74.77	9.04927e+07	1.16514e+08	1.42875e+08	1.52092e+08	1.25724e+08	1.39045e+08	1.38066e+08	1.30263e+08	1.11811e+08	2.19164e+08	1.77462e+08
	C4B	sp|P0C0L5|CO4B_HUMAN	Complement C4-B OS=Homo sapiens GN=C4B PE=1 SV=2	8076	182	75.11	9.00909e+07	1.15544e+08	1.42808e+08	1.5056e+08	1.2487e+08	1.39144e+08	1.38153e+08	1.31958e+08	1.12945e+08	2.18993e+08	1.7864e+08
	C4BPA	sp|P04003|C4BPA_HUMAN	C4b-binding protein alpha chain OS=Homo sapiens GN=C4BPA PE=1 SV=2	1819	52	79.06	4.08559e+07	5.59612e+07	6.01012e+07	5.98852e+07	5.608e+07	4.18837e+07	5.3135e+07	5.15546e+07	4.61133e+07	6.13266e+07	6.11141e+07
	C4BPB	sp|P20851|C4BPB_HUMAN	C4b-binding protein beta chain OS=Homo sapiens GN=C4BPB PE=1 SV=1	417	27	82.14	1.46192e+07	1.5442e+07	1.66293e+07	1.85944e+07	2.06221e+07	1.48727e+07	1.57189e+07	1.70207e+07	1.18271e+07	1.36721e+07	1.36308e+07
	C5	sp|P01031|CO5_HUMAN	Complement C5 OS=Homo sapiens GN=C5 PE=1 SV=4	2548	153	63.6	5.67731e+07	7.09833e+07	8.04885e+07	7.30501e+07	8.27777e+07	7.52647e+07	5.81568e+07	6.40834e+07	6.19382e+07	6.89179e+07	6.5674e+07
	C6	sp|P13671|CO6_HUMAN	Complement component C6 OS=Homo sapiens GN=C6 PE=1 SV=3	786	69	73.13	1.14261e+07	1.63933e+07	1.93007e+07	1.87732e+07	1.89932e+07	1.33006e+07	1.81106e+07	2.40013e+07	1.79164e+07	1.99307e+07	1.80782e+07
	C6orf120	sp|Q7Z4R8|CF120_HUMAN	UPF0669 protein C6orf120 OS=Homo sapiens GN=C6orf120 PE=1 SV=1	4	1	14.14	55927.6	47483.9	53455	35683.9	72717.2	62818.6	55121.7	71824.2	46829.2	51996.3	71879.8
	C6orf211	sp|Q9H993|CF211_HUMAN	UPF0364 protein C6orf211 OS=Homo sapiens GN=C6orf211 PE=1 SV=1	13	6	16.1	88642.2	44014.6	112553	60314.6	146623	31389.9	54754.4	85993.6	117498	29498.4	68363.5
	C6orf62	sp|Q9GZU0|CF062_HUMAN	Uncharacterized protein C6orf62 OS=Homo sapiens GN=C6orf62 PE=2 SV=1	1	1	3.06	4792.09	6392.36	11226.2	8489.82	9835.52	16962.6	7518.92	905.132	15746.7	9421.9	1181.23
	C7	sp|P10643|CO7_HUMAN	Complement component C7 OS=Homo sapiens GN=C7 PE=1 SV=2	1402	69	62.63	2.31734e+07	3.31608e+07	1.71627e+07	1.60984e+07	1.59886e+07	2.27107e+07	2.07446e+07	1.36373e+07	2.47648e+07	1.54702e+07	1.85435e+07
	C7orf43	sp|Q8WVR3|CG043_HUMAN	Uncharacterized protein C7orf43 OS=Homo sapiens GN=C7orf43 PE=1 SV=2	5	1	1.21	201153	171864	104829	167953	168837	102142	273079	202476	176847	192788	1.72146e+06
	C8A	sp|P07357|CO8A_HUMAN	Complement component C8 alpha chain OS=Homo sapiens GN=C8A PE=1 SV=2	953	56	67.29	1.68531e+07	1.6599e+07	1.84826e+07	1.8714e+07	1.26281e+07	1.35377e+07	1.6635e+07	1.81254e+07	1.6369e+07	2.21295e+07	1.78562e+07
	C8B	sp|P07358|CO8B_HUMAN	Complement component C8 beta chain OS=Homo sapiens GN=C8B PE=1 SV=3	600	52	73.77	1.99887e+07	2.17967e+07	2.32258e+07	2.42254e+07	1.51482e+07	1.53631e+07	2.10965e+07	2.07241e+07	2.15863e+07	3.17356e+07	2.21192e+07
	C8G	sp|P07360|CO8G_HUMAN	Complement component C8 gamma chain OS=Homo sapiens GN=C8G PE=1 SV=3	361	15	58.42	1.08631e+07	1.07447e+07	1.27069e+07	1.40219e+07	9.51413e+06	1.01148e+07	1.20673e+07	1.18199e+07	1.22909e+07	1.56587e+07	1.25571e+07
	C8orf34	sp|Q49A92|CH034_HUMAN	Uncharacterized protein C8orf34 OS=Homo sapiens GN=C8orf34 PE=2 SV=2	3	1	1.77	21672.7	71398.3	22275.6	21299.4	18860.6	25373.3	96903.3	23455.8	23411	18863.2	16721.2
	C9	sp|P02748|CO9_HUMAN	Complement component C9 OS=Homo sapiens GN=C9 PE=1 SV=2	1281	51	63.15	5.71511e+07	8.21883e+07	9.91031e+07	8.33586e+07	5.99913e+07	5.72821e+07	7.21374e+07	8.63802e+07	7.30188e+07	8.77478e+07	9.29661e+07
	C9orf131	sp|Q5VYM1|CI131_HUMAN	Uncharacterized protein C9orf131 OS=Homo sapiens GN=C9orf131 PE=2 SV=3	1	1	0.74	394727	670428	158118	331940	559070	345011	1.70187e+06	574118	327447	1.61128e+06	171700
	C9orf142	sp|Q9BUH6|CI142_HUMAN	Uncharacterized protein C9orf142 OS=Homo sapiens GN=C9orf142 PE=1 SV=2	6	4	16.18	74936.6	56107.9	114126	62918.8	160410	41499.5	53733.5	86700.8	91609.7	31743.7	53094.2
	C9orf40	sp|Q8IXQ3|CI040_HUMAN	Uncharacterized protein C9orf40 OS=Homo sapiens GN=C9orf40 PE=1 SV=1	2	2	28.87	10869.3	10814.5	6755.86	10010.7	88957.6	14509.1	7812.66	7967.17	11817.3	9296.98	9730.97
	C9orf64	sp|Q5T6V5|CI064_HUMAN	UPF0553 protein C9orf64 OS=Homo sapiens GN=C9orf64 PE=1 SV=1	17	8	25.51	56772.3	29692.3	72534.5	43041.8	80182.5	22375.1	35697.4	58451.8	74284.1	22347.7	53933.6
	C9orf78	sp|Q9NZ63|CI078_HUMAN	Uncharacterized protein C9orf78 OS=Homo sapiens GN=C9orf78 PE=1 SV=1	1	1	4.84	13565.4	10925.9	19201.3	18037.1	27215.2	11206.4	13240.8	24421.8	16503.4	8139.08	17608.9
	C9orf84	sp|Q5VXU9|CI084_HUMAN	Uncharacterized protein C9orf84 OS=Homo sapiens GN=C9orf84 PE=2 SV=1	2	2	1.25	27490.7	19405.8	20529.3	39154.8	16742.2	116674	12943	18087.9	20956.7	10590.6	8534.5
	CA1	sp|P00915|CAH1_HUMAN	Carbonic anhydrase 1 OS=Homo sapiens GN=CA1 PE=1 SV=2	277	15	61.69	3.59364e+06	2.6483e+06	1.47126e+06	2.10153e+06	1.84159e+07	2.23523e+06	2.83095e+06	1.56893e+06	3.89936e+06	2.06643e+06	3.08686e+06
	CA13	sp|Q8N1Q1|CAH13_HUMAN	Carbonic anhydrase 13 OS=Homo sapiens GN=CA13 PE=1 SV=1	2	2	13.74	66685.7	38875.7	95287.3	70302.4	154677	84633.7	91252.9	70436.2	73647.9	63601.6	88281.4
	CA2	sp|P00918|CAH2_HUMAN	Carbonic anhydrase 2 OS=Homo sapiens GN=CA2 PE=1 SV=2	118	14	58.85	1.90147e+06	1.33569e+06	1.86432e+06	1.59017e+06	1.39451e+07	1.18153e+06	2.30533e+06	2.89037e+06	3.91918e+06	1.06417e+06	2.96939e+06
	CA3	sp|P07451|CAH3_HUMAN	Carbonic anhydrase 3 OS=Homo sapiens GN=CA3 PE=1 SV=3	70	15	71.92	660193	598919	1.04665e+06	820422	690869	552519	462072	2.58584e+06	1.07959e+06	1.141e+06	1.11489e+06
	CA4	sp|P22748|CAH4_HUMAN	Carbonic anhydrase 4 OS=Homo sapiens GN=CA4 PE=1 SV=2	1	1	2.88	27251.8	26988.5	37009.2	29481.8	32086.3	26613.1	37013.4	41928.8	30856.2	26419.5	30990
	CA6	sp|P23280|CAH6_HUMAN	Carbonic anhydrase 6 OS=Homo sapiens GN=CA6 PE=1 SV=3	1	1	3.25	67364.2	30871.4	13092.5	23267.6	16880	34367.2	36189.5	20884	71807.8	35241.4	22417
	CAB39	sp|Q9Y376|CAB39_HUMAN	Calcium-binding protein 39 OS=Homo sapiens GN=CAB39 PE=1 SV=1	17	5	16.42	949320	636453	1.25129e+06	970832	1.13182e+06	453329	543064	782582	885937	284937	734599
	CACHD1	sp|Q5VU97|CAHD1_HUMAN	VWFA and cache domain-containing protein 1 OS=Homo sapiens GN=CACHD1 PE=2 SV=2	1	1	1.18	15107.9	12306.8	10753.1	12342.5	8618.9	14696.7	12800.8	12344.5	12962.1	11761.1	10953.1
	CACNA1B	sp|Q00975|CAC1B_HUMAN	Voltage-dependent N-type calcium channel subunit alpha-1B OS=Homo sapiens GN=CACNA1B PE=1 SV=1	3	2	0.9	123846	126011	245830	353859	177333	218870	131815	109913	156164	103258	122371
	CACNA1F	sp|O60840|CAC1F_HUMAN	Voltage-dependent L-type calcium channel subunit alpha-1F OS=Homo sapiens GN=CACNA1F PE=1 SV=2	1	1	0.56	13976.3	22473.1	4508.99	21763.5	11137.5	9398.27	22892.3	7583.59	15600.1	22915.4	5056.05
	CACNA2D1	sp|P54289|CA2D1_HUMAN	Voltage-dependent calcium channel subunit alpha-2/delta-1 OS=Homo sapiens GN=CACNA2D1 PE=1 SV=3	37	21	25.11	448993	317282	283907	219465	202585	310538	346604	197390	414350	341949	269061
	CACNA2D1	sp|P54289-2|CA2D1_HUMAN	Isoform 2 of Voltage-dependent calcium channel subunit alpha-2/delta-1 OS=Homo sapiens GN=CACNA2D1	36	21	25.39	445521	319167	285579	221673	207573	307030	345771	199356	409695	337487	266364
	CACNA2D1	sp|P54289-3|CA2D1_HUMAN	Isoform 3 of Voltage-dependent calcium channel subunit alpha-2/delta-1 OS=Homo sapiens GN=CACNA2D1	36	21	25.32	445646	323285	281989	222503	207050	307770	346232	199069	407462	338140	266247
	CACNG6	sp|Q9BXT2|CCG6_HUMAN	Voltage-dependent calcium channel gamma-6 subunit OS=Homo sapiens GN=CACNG6 PE=2 SV=1	2	1	2.69	43360.4	22208.8	33118	33407.8	44691.7	26325.2	28430.9	17510.2	24939.8	23934.5	21069.9
	CACYBP	sp|Q9HB71|CYBP_HUMAN	Calcyclin-binding protein OS=Homo sapiens GN=CACYBP PE=1 SV=2	6	4	21.93	44487.4	34598.1	67540.8	48289	180719	37087.3	110529	94362.1	114186	32994.4	58073.4
	CAD	sp|P27708|PYR1_HUMAN	CAD protein OS=Homo sapiens GN=CAD PE=1 SV=3	19	5	1.35	219893	119241	744835	152489	148223	60027.6	56518.8	62271.2	53910.5	58659.9	36414.3
	CADM1	tr|A0A087X105|A0A087X105_HUMAN	Cell adhesion molecule 1 OS=Homo sapiens GN=CADM1 PE=1 SV=1	26	9	28.69	668763	690829	881713	706861	853947	686704	536101	802690	593449	444005	627324
	CADM3	sp|Q8N126|CADM3_HUMAN	Cell adhesion molecule 3 OS=Homo sapiens GN=CADM3 PE=1 SV=1	5	3	14.32	76217.6	79555.3	66348.1	75907.6	76535.5	95888.3	65270.6	72734.3	75897	57101.9	54741.7
	CADM4	sp|Q8NFZ8|CADM4_HUMAN	Cell adhesion molecule 4 OS=Homo sapiens GN=CADM4 PE=1 SV=1	12	4	17.53	44729	51044.4	49349.2	65674.4	60781.2	46197.9	45174.5	65099.8	49071.6	35370.4	72258.4
	CADPS	sp|Q9ULU8|CAPS1_HUMAN	Calcium-dependent secretion activator 1 OS=Homo sapiens GN=CADPS PE=1 SV=3	2	1	0.81	47561.6	165939	49325	31201.9	34533.3	24664.9	50203.2	32005.2	43822.7	63208.5	34827.2
	CAGE1	sp|Q8TC20|CAGE1_HUMAN	Cancer-associated gene 1 protein OS=Homo sapiens GN=CAGE1 PE=1 SV=2	2	1	1.16	33929.8	29814.9	24305.2	21612.2	12702.9	29369.9	27197.4	132859	21430.1	12271.7	13175.9
	CAGE1	sp|Q8TC20-3|CAGE1_HUMAN	Isoform 3 of Cancer-associated gene 1 protein OS=Homo sapiens GN=CAGE1	3	2	2.31	166679	116345	357241	534417	146412	558309	198814	452906	345519	89752.8	214057
	CALB2	sp|P22676|CALB2_HUMAN	Calretinin OS=Homo sapiens GN=CALB2 PE=1 SV=2	5	2	9.23	10253.1	11846.8	8028.11	16389.1	73795.7	11916.8	16048.2	28972.2	19166	16510.4	17026.7
	CALCA	sp|P01258|CALC_HUMAN	Calcitonin OS=Homo sapiens GN=CALCA PE=1 SV=2	3	2	26.95	9749.02	24491.4	30032.2	21972.5	21539.4	21013.7	16531.7	24653.6	14714.4	39597.9	35537.1
	CALD1	sp|Q05682|CALD1_HUMAN	Caldesmon OS=Homo sapiens GN=CALD1 PE=1 SV=3	38	18	29.51	150781	107112	177258	149992	350329	109909	371097	148788	618075	101881	112482
	CALD1	sp|Q05682-4|CALD1_HUMAN	Isoform 4 of Caldesmon OS=Homo sapiens GN=CALD1	40	19	45.91	149687	109209	175566	150513	349889	108067	385581	146216	620472	102596	110304
	CALD1	tr|C9JEK3|C9JEK3_HUMAN	Caldesmon (Fragment) OS=Homo sapiens GN=CALD1 PE=1 SV=1	10	3	42.42	26164.7	16732.7	38894.7	28479.6	76501.9	24755.2	58814	50091.9	132983	21467	36793.8
	CALM1	sp|P62158|CALM_HUMAN	Calmodulin OS=Homo sapiens GN=CALM1 PE=1 SV=2	19	7	21.48	3.11832e+06	547454	910620	644823	1.82184e+06	357289	687458	631972	754136	388792	515255
	CALM3	tr|M0QZ52|M0QZ52_HUMAN	Calmodulin OS=Homo sapiens GN=CALM3 PE=1 SV=1	13	3	20.48	3.28324e+06	582545	926036	695563	1.71955e+06	347120	622944	604971	768222	399789	503174
	CALM3	tr|Q96HY3|Q96HY3_HUMAN	CALM1 protein OS=Homo sapiens GN=CALM3 PE=1 SV=1	6	4	13.27	130367	16973.2	40571.4	23806.6	129089	14610.7	47392.1	37598.1	32244	13417.9	23910.1
	CALML3	sp|P27482|CALL3_HUMAN	Calmodulin-like protein 3 OS=Homo sapiens GN=CALML3 PE=1 SV=2	9	2	5.37	1.61269e+06	286140	454860	341654	844625	170502	305984	297156	377343	196373	247154
	CALR	sp|P27797|CALR_HUMAN	Calreticulin OS=Homo sapiens GN=CALR PE=1 SV=1	117	24	54.2	912053	794960	2.08971e+06	1.2709e+06	1.63822e+06	862767	746245	724401	681062	457421	623462
	CALU	sp|O43852|CALU_HUMAN	Calumenin OS=Homo sapiens GN=CALU PE=1 SV=2	55	16	55.24	377266	282468	313631	286930	509812	311996	319761	290044	390323	314928	321299
	CALU	sp|O43852-10|CALU_HUMAN	Isoform 10 of Calumenin OS=Homo sapiens GN=CALU	38	12	52.23	311615	215772	240566	203347	388001	219839	226191	189496	281167	221474	220265
	CAMK2B	tr|H7C394|H7C394_HUMAN	Calcium/calmodulin-dependent protein kinase type II subunit beta (Fragment) OS=Homo sapiens GN=CAMK2B PE=4 SV=1	2	2	20.11	36666.8	21698.2	32469.2	29645.7	35999.4	22019.4	37438.8	25924.2	41983.5	32484	21856.6
	CAMK2D	sp|Q13557|KCC2D_HUMAN	Calcium/calmodulin-dependent protein kinase type II subunit delta OS=Homo sapiens GN=CAMK2D PE=1 SV=3	2	2	8.22	15899	11162.1	11419.7	11141.6	17449.4	10718.6	14651.8	16117.7	11106.6	10075	12139.8
	CAMK2D	sp|Q13557-3|KCC2D_HUMAN	Isoform Delta 3 of Calcium/calmodulin-dependent protein kinase type II subunit delta OS=Homo sapiens GN=CAMK2D	2	2	6.27	15899	11162.1	11419.7	11141.6	17449.4	10718.6	14651.8	16117.7	11106.6	10075	12139.8
	CAMK2G	sp|Q13555|KCC2G_HUMAN	Calcium/calmodulin-dependent protein kinase type II subunit gamma OS=Homo sapiens GN=CAMK2G PE=1 SV=3	3	3	8.24	126035	80684.6	88351.3	75132.2	109445	71573.4	95919.2	82210.6	98768.8	88157.8	67350.2
	CAMP	sp|P49913|CAMP_HUMAN	Cathelicidin antimicrobial peptide OS=Homo sapiens GN=CAMP PE=1 SV=1	26	11	43.53	745412	566489	562064	457723	720890	357824	833454	273553	660177	627090	226086
	CAND1	sp|Q86VP6|CAND1_HUMAN	Cullin-associated NEDD8-dissociated protein 1 OS=Homo sapiens GN=CAND1 PE=1 SV=2	64	30	29.35	393938	259874	657590	376316	1.00324e+06	250799	305109	485235	464300	207035	308422
	CAND2	sp|O75155|CAND2_HUMAN	Cullin-associated NEDD8-dissociated protein 2 OS=Homo sapiens GN=CAND2 PE=1 SV=3	2	2	0.65	112203	61914.3	179517	90325.8	288861	36463.3	84375.6	109672	111432	42476.5	76003.4
	CANT1	sp|Q8WVQ1|CANT1_HUMAN	Soluble calcium-activated nucleotidase 1 OS=Homo sapiens GN=CANT1 PE=1 SV=1	8	4	11.72	74171.2	77018.8	62403.6	74794	107085	68556.9	69848	68315.3	74050.6	55236.2	71506.3
	CANX	sp|P27824|CALX_HUMAN	Calnexin OS=Homo sapiens GN=CANX PE=1 SV=2	22	10	25.51	298043	322442	218015	250125	548932	374571	249441	270066	286530	159824	205478
	CANX	tr|D6RB85|D6RB85_HUMAN	Calnexin (Fragment) OS=Homo sapiens GN=CANX PE=1 SV=1	8	3	25	148662	171076	118045	107577	261594	167784	103622	146806	121702	68575.9	97107.3
	CAP1	sp|Q01518|CAP1_HUMAN	Adenylyl cyclase-associated protein 1 OS=Homo sapiens GN=CAP1 PE=1 SV=5	69	22	53.05	398814	302766	346000	383345	936125	364652	1.49202e+06	482363	1.29263e+06	299942	312638
	CAP2	sp|P40123|CAP2_HUMAN	Adenylyl cyclase-associated protein 2 OS=Homo sapiens GN=CAP2 PE=1 SV=1	5	2	8.18	31675.6	32788.2	32876	59195.8	30885.3	34707.3	62229.4	35631.8	59162.5	16994.5	24149.9
	CAPG	sp|P40121|CAPG_HUMAN	Macrophage-capping protein OS=Homo sapiens GN=CAPG PE=1 SV=2	26	12	45.98	344379	202520	195324	233789	1.40418e+06	223607	202415	325238	337894	196412	192309
	CAPN1	sp|P07384|CAN1_HUMAN	Calpain-1 catalytic subunit OS=Homo sapiens GN=CAPN1 PE=1 SV=1	52	19	26.61	259953	191323	325913	239563	522180	167856	296145	255689	302816	170381	196047
	CAPN1	tr|E9PLX0|E9PLX0_HUMAN	Calpain-1 catalytic subunit (Fragment) OS=Homo sapiens GN=CAPN1 PE=1 SV=1	9	4	41.8	174050	138829	219158	218626	339868	176570	242158	212896	236874	174394	194201
	CAPN2	sp|P17655|CAN2_HUMAN	Calpain-2 catalytic subunit OS=Homo sapiens GN=CAPN2 PE=1 SV=6	23	11	18.14	330955	289681	501108	385539	945784	341887	352480	309576	606899	272597	331551
	CAPNS1	sp|P04632|CPNS1_HUMAN	Calpain small subunit 1 OS=Homo sapiens GN=CAPNS1 PE=1 SV=1	9	6	26.12	228408	164190	242080	189515	386416	177952	165692	161346	237088	162494	194114
	CAPNS2	sp|Q96L46|CPNS2_HUMAN	Calpain small subunit 2 OS=Homo sapiens GN=CAPNS2 PE=2 SV=2	3	2	5.65	72938.1	58956.4	72219.7	59066.1	159747	46908.7	51695.3	51771.4	88680	48567.1	57908.3
	CAPZA1	sp|P52907|CAZA1_HUMAN	F-actin-capping protein subunit alpha-1 OS=Homo sapiens GN=CAPZA1 PE=1 SV=3	28	9	54.9	224275	138358	248043	178473	419825	128307	278700	250532	287626	122462	172639
	CAPZA2	sp|P47755|CAZA2_HUMAN	F-actin-capping protein subunit alpha-2 OS=Homo sapiens GN=CAPZA2 PE=1 SV=3	27	9	51.05	232246	160397	366955	240564	540531	185205	345633	326986	384375	147337	212502
	CAPZB	sp|P47756|CAPZB_HUMAN	F-actin-capping protein subunit beta OS=Homo sapiens GN=CAPZB PE=1 SV=4	41	14	47.29	231801	170618	311696	247499	575528	163287	364592	312476	378792	172535	207348
	CAPZB	sp|P47756-2|CAPZB_HUMAN	Isoform 2 of F-actin-capping protein subunit beta OS=Homo sapiens GN=CAPZB	46	16	53.68	269156	196434	358482	281494	687848	187403	420561	361820	432318	195339	240140
	CARD10	sp|Q9BWT7|CAR10_HUMAN	Caspase recruitment domain-containing protein 10 OS=Homo sapiens GN=CARD10 PE=2 SV=2	5	1	2.33	76269.1	165325	58125.8	82683.5	59052.1	587732	1.13319e+06	63906.2	1.18769e+06	493546	60225
	CARD9	sp|Q9H257|CARD9_HUMAN	Caspase recruitment domain-containing protein 9 OS=Homo sapiens GN=CARD9 PE=1 SV=2	2	1	2.24	8.76114e+06	1.79258e+06	2.11122e+06	2.16473e+06	1.10468e+06	1.5392e+06	1.47883e+06	3.89269e+06	1.18539e+06	1.62644e+06	747361
	CARHSP1	sp|Q9Y2V2|CHSP1_HUMAN	Calcium-regulated heat stable protein 1 OS=Homo sapiens GN=CARHSP1 PE=1 SV=2	5	4	31.29	125650	73888.3	132973	99132.7	241616	57953.4	83233.1	116206	221099	67380	103897
	CARKD	sp|Q8IW45|NNRD_HUMAN	ATP-dependent (S)-NAD(P)H-hydrate dehydratase OS=Homo sapiens GN=CARKD PE=1 SV=1	11	7	30.55	77187.9	46920.9	133697	96894	109507	51750.7	61273.5	139209	114296	39086.1	86335.4
	CARNS1	sp|A5YM72|CRNS1_HUMAN	Carnosine synthase 1 OS=Homo sapiens GN=CARNS1 PE=1 SV=3	11	1	0.85	1.47708e+06	1.33705e+06	867040	1.23834e+06	1.36276e+06	895450	1.99618e+06	551128	1.5908e+06	1.24287e+06	554871
	CARS	sp|P49589|SYCC_HUMAN	Cysteine--tRNA ligase, cytoplasmic OS=Homo sapiens GN=CARS PE=1 SV=3	13	8	15.51	75679.6	53583.9	141951	88853.2	174170	48086.3	64475.1	104805	113778	40462.5	57226.7
	CARTPT	sp|Q16568|CART_HUMAN	Cocaine- and amphetamine-regulated transcript protein OS=Homo sapiens GN=CARTPT PE=1 SV=1	1	1	9.48	51233.5	24162.4	29986.3	32961.2	22700.8	31813.2	20486.9	26491.3	22735.1	26384.2	40805.3
	CASC1	sp|Q6TDU7|CASC1_HUMAN	Protein CASC1 OS=Homo sapiens GN=CASC1 PE=2 SV=2	3	2	1.4	113132	57535	56879.2	72178.7	191925	51745.5	67950	58611.6	61193.2	63129.6	62775.3
	CASC4	sp|Q6P4E1|CASC4_HUMAN	Protein CASC4 OS=Homo sapiens GN=CASC4 PE=1 SV=1	4	2	5.77	46636.4	50214.3	73156.6	54849.3	68082.6	56919.3	50093.6	55481.2	59311.7	48014.1	53373.4
	CASP1	sp|P29466|CASP1_HUMAN	Caspase-1 OS=Homo sapiens GN=CASP1 PE=1 SV=1	1	1	5.94	29824	16667.9	13616.6	24929.6	25475.8	11070	18925	13414.2	29122.4	17303.3	12474.4
	CASP14	sp|P31944|CASPE_HUMAN	Caspase-14 OS=Homo sapiens GN=CASP14 PE=1 SV=2	12	8	28.1	52690.7	49253.6	42693.3	41622.3	44576.5	32333.6	48089.4	30917.7	36972.6	27709.7	36721.8
	CASP3	sp|P42574|CASP3_HUMAN	Caspase-3 OS=Homo sapiens GN=CASP3 PE=1 SV=2	1	1	4.69	7417.03	6602.11	4878.97	7025.93	11976.6	3120.46	10398.4	6200.89	7317.26	5316.75	4394.92
	CASP6	sp|P55212|CASP6_HUMAN	Caspase-6 OS=Homo sapiens GN=CASP6 PE=1 SV=2	1	1	6.83	34484.5	22171.1	22253.5	19635.2	29719.5	15118.7	33045.5	24958.1	32266.7	14071.8	19762.8
	CAST	sp|P20810|ICAL_HUMAN	Calpastatin OS=Homo sapiens GN=CAST PE=1 SV=4	52	27	49.44	188488	123090	317175	156859	1.00145e+06	127423	171239	189391	276479	105141	142427
	CAST	sp|P20810-10|ICAL_HUMAN	Isoform 10 of Calpastatin OS=Homo sapiens GN=CAST	48	26	42.91	187553	127494	315191	158381	976575	133252	167632	183347	268700	112285	137308
	CAT	sp|P04040|CATA_HUMAN	Catalase OS=Homo sapiens GN=CAT PE=1 SV=3	147	32	63.57	2.05395e+06	1.38478e+06	3.57577e+06	2.25463e+06	6.44552e+06	1.44435e+06	1.86819e+06	2.43507e+06	2.9656e+06	1.47491e+06	2.2382e+06
	CATSPER2	sp|Q96P56|CTSR2_HUMAN	Cation channel sperm-associated protein 2 OS=Homo sapiens GN=CATSPER2 PE=1 SV=2	1	1	1.89	45624.6	33591.9	32559.5	42002.8	37977.7	38668.6	48411.3	34445.5	33958.5	53852.8	37168.3
	CBFB	sp|Q13951|PEBB_HUMAN	Core-binding factor subunit beta OS=Homo sapiens GN=CBFB PE=1 SV=2	3	2	15.93	21699.3	8499.3	24986	17456.7	53888.2	12829.2	22015.7	29192.7	31928.3	10041.9	26195.9
	CBL	sp|P22681|CBL_HUMAN	E3 ubiquitin-protein ligase CBL OS=Homo sapiens GN=CBL PE=1 SV=2	2	2	2.65	47487.7	47680.8	16992.1	22083	15681.9	21616.2	42694.5	29323.8	11487.9	36377.8	17077
	CBLN1	sp|P23435|CBLN1_HUMAN	Cerebellin-1 OS=Homo sapiens GN=CBLN1 PE=1 SV=1	3	2	10.36	78923.4	72528.5	68879.4	54194.1	72108.8	101365	130945	67404.1	121985	79665.8	102227
	CBLN4	sp|Q9NTU7|CBLN4_HUMAN	Cerebellin-4 OS=Homo sapiens GN=CBLN4 PE=1 SV=1	1	1	3.48	22333.1	34400.1	13735.6	10423.5	11225.9	13418.3	40619.7	13126.6	23462.3	25086	11313.5
	CBR1	sp|P16152|CBR1_HUMAN	Carbonyl reductase [NADPH] 1 OS=Homo sapiens GN=CBR1 PE=1 SV=3	116	21	75.45	867446	321530	1.29274e+06	715040	1.51098e+06	283681	556277	1.69587e+06	1.08225e+06	286222	1.25471e+06
	CBR3	sp|O75828|CBR3_HUMAN	Carbonyl reductase [NADPH] 3 OS=Homo sapiens GN=CBR3 PE=1 SV=3	24	3	14.8	319231	174832	320954	266330	405476	172379	237985	447623	351732	193728	378164
	CBR4	sp|Q8N4T8|CBR4_HUMAN	Carbonyl reductase family member 4 OS=Homo sapiens GN=CBR4 PE=1 SV=3	1	1	5.06	23766.1	9246.14	69233	46145.6	57345.9	11462.9	13136.3	7721.89	11623.2	9665.26	6394.94
	CBS	sp|P35520|CBS_HUMAN	Cystathionine beta-synthase OS=Homo sapiens GN=CBS PE=1 SV=2	52	18	38.29	454657	211704	761237	559501	431394	208856	322431	890359	1.01541e+06	176158	357923
	CBX3	sp|Q13185|CBX3_HUMAN	Chromobox protein homolog 3 OS=Homo sapiens GN=CBX3 PE=1 SV=4	5	3	14.75	134240	75115.1	199106	132737	402826	87608	98831.6	262081	145577	68690.1	177786
	CCAR1	sp|Q8IX12|CCAR1_HUMAN	Cell division cycle and apoptosis regulator protein 1 OS=Homo sapiens GN=CCAR1 PE=1 SV=2	3	2	0.7	16968.7	40263.2	118342	50738.7	70411.9	16615.5	67555	76027.5	58696.4	50522.3	61620.2
	CCBL2	sp|Q6YP21|KAT3_HUMAN	Kynurenine--oxoglutarate transaminase 3 OS=Homo sapiens GN=CCBL2 PE=1 SV=1	2	1	4.41	20179.3	13587	39836.2	19449.3	29060.3	11807.4	20867.9	58703.2	41858.1	6751.2	27058.6
	CCDC110	sp|Q8TBZ0|CC110_HUMAN	Coiled-coil domain-containing protein 110 OS=Homo sapiens GN=CCDC110 PE=2 SV=1	6	4	4.2	385120	256715	282094	293545	275044	214592	336469	177630	269246	257417	206818
	CCDC124	sp|Q96CT7|CC124_HUMAN	Coiled-coil domain-containing protein 124 OS=Homo sapiens GN=CCDC124 PE=1 SV=1	3	2	14.35	6977.81	5295.42	11565.7	7132.12	27363	6534.57	15268.2	16841.4	7483.1	5648.98	7746.87
	CCDC125	tr|F8W912|F8W912_HUMAN	Coiled-coil domain-containing protein 125 OS=Homo sapiens GN=CCDC125 PE=4 SV=1	1	1	2.88	106708	127171	102144	71147	68984	107122	110773	60997.4	132272	89153.3	69587.2
	CCDC126	sp|Q96EE4|CC126_HUMAN	Coiled-coil domain-containing protein 126 OS=Homo sapiens GN=CCDC126 PE=2 SV=2	17	7	30	235805	227714	178552	169019	319722	212564	193260	179340	202221	243146	211275
	CCDC13	sp|Q8IYE1|CCD13_HUMAN	Coiled-coil domain-containing protein 13 OS=Homo sapiens GN=CCDC13 PE=2 SV=2	12	1	0.98	608560	1.83165e+06	2.23826e+06	978954	2.74852e+06	665354	2.22017e+06	630571	1.35154e+06	2.52337e+06	739601
	CCDC132	sp|Q96JG6|CC132_HUMAN	Coiled-coil domain-containing protein 132 OS=Homo sapiens GN=CCDC132 PE=1 SV=3	1	1	2.07	14660.9	40844.1	78222.9	38869.6	37464.7	22708.6	36742.7	63602.5	37793.7	59664.3	74750.2
	CCDC14	sp|Q49A88-6|CCD14_HUMAN	Isoform 6 of Coiled-coil domain-containing protein 14 OS=Homo sapiens GN=CCDC14	1	1	1.21	233011	211359	119208	187210	133374	242774	134315	201077	210879	162602	188667
	CCDC144A	sp|A2RUR9|C144A_HUMAN	Coiled-coil domain-containing protein 144A OS=Homo sapiens GN=CCDC144A PE=1 SV=1	2	2	1.19	323315	190833	35469.4	50779.7	53282.3	33133	42107.1	37864	38978.1	28557.3	17575.6
	CCDC146	sp|Q8IYE0|CC146_HUMAN	Coiled-coil domain-containing protein 146 OS=Homo sapiens GN=CCDC146 PE=2 SV=2	10	3	2.72	1.01161e+06	1.59849e+06	505420	391460	268898	264160	406154	150216	372106	178024	213697
	CCDC147	sp|Q5T655|CC147_HUMAN	Coiled-coil domain-containing protein 147 OS=Homo sapiens GN=CCDC147 PE=2 SV=1	12	3	1.95	142664	344044	964328	526168	504257	126807	261535	614798	367619	386742	606592
	CCDC150	sp|Q8NCX0|CC150_HUMAN	Coiled-coil domain-containing protein 150 OS=Homo sapiens GN=CCDC150 PE=2 SV=2	5	3	2.27	454496	266198	278440	228791	220828	166810	228301	235425	162417	125752	264365
	CCDC168	sp|Q8NDH2|CC168_HUMAN	Coiled-coil domain-containing protein 168 OS=Homo sapiens GN=CCDC168 PE=2 SV=2	6	4	0.9	50243.7	37278.2	43855	161554	66448.9	123556	40602.4	26715.9	44180.5	36875.7	17321.6
	CCDC170	sp|Q8IYT3|CC170_HUMAN	Coiled-coil domain-containing protein 170 OS=Homo sapiens GN=CCDC170 PE=2 SV=3	3	1	1.96	425702	167945	143389	544422	377514	844972	593229	273882	503944	344870	424057
	CCDC171	sp|Q6TFL3|CC171_HUMAN	Coiled-coil domain-containing protein 171 OS=Homo sapiens GN=CCDC171 PE=2 SV=1	7	1	0.53	91795.5	104112	26078.6	39755	49932.8	22892.7	151788	77808.3	34956	58615	55844.6
	CCDC175	sp|P0C221|CC175_HUMAN	Coiled-coil domain-containing protein 175 OS=Homo sapiens GN=CCDC175 PE=2 SV=2	2	2	1.89	627147	498489	1.18859e+06	1.30844e+06	1.93109e+06	1.0289e+06	509267	986612	809925	1.03279e+06	886216
	CCDC178	sp|Q5BJE1|CC178_HUMAN	Coiled-coil domain-containing protein 178 OS=Homo sapiens GN=CCDC178 PE=2 SV=3	1	1	1.04	15474.9	41168.2	21763.1	21418.1	43298.5	7806.03	29243.9	1551.74	43023.2	5807.57	4636.96
	CCDC18	sp|Q5T9S5|CCD18_HUMAN	Coiled-coil domain-containing protein 18 OS=Homo sapiens GN=CCDC18 PE=2 SV=1	4	4	2.27	120717	255112	141404	117940	153206	199727	321817	142889	343968	113507	60420.4
	CCDC186	sp|Q7Z3E2|CC186_HUMAN	Coiled-coil domain-containing protein 186 OS=Homo sapiens GN=CCDC186 PE=1 SV=2	12	3	2.67	734984	1.49008e+06	3.88455e+06	2.12587e+06	2.0688e+06	608547	1.68424e+06	1.45675e+06	2.05332e+06	1.7393e+06	1.9436e+06
	CCDC25	sp|Q86WR0|CCD25_HUMAN	Coiled-coil domain-containing protein 25 OS=Homo sapiens GN=CCDC25 PE=1 SV=2	2	2	11.06	12121.9	10066.3	19724.9	18084	19180	14449.8	10733.8	18890.9	19157.9	12060.4	13882.3
	CCDC27	sp|Q2M243|CCD27_HUMAN	Coiled-coil domain-containing protein 27 OS=Homo sapiens GN=CCDC27 PE=2 SV=2	5	4	1.68	291687	86428.6	89777.4	130878	90103.3	73572.9	110504	103709	129770	109109	542043
	CCDC33	sp|Q8N5R6|CCD33_HUMAN	Coiled-coil domain-containing protein 33 OS=Homo sapiens GN=CCDC33 PE=1 SV=3	7	2	0.84	340479	386312	137749	185124	186329	149927	189573	101758	220907	159292	73094.2
	CCDC40	sp|Q4G0X9|CCD40_HUMAN	Coiled-coil domain-containing protein 40 OS=Homo sapiens GN=CCDC40 PE=2 SV=2	92	4	1.84	3.8539e+06	2.96257e+06	1.99859e+06	2.48157e+06	3.41559e+06	3.62442e+06	2.88532e+06	2.22848e+06	1.88882e+06	2.84471e+06	2.02053e+06
	CCDC51	sp|Q96ER9|CCD51_HUMAN	Coiled-coil domain-containing protein 51 OS=Homo sapiens GN=CCDC51 PE=1 SV=2	7	1	1.7	27345.4	30911.6	10009.5	13652.9	16400.7	15341	28728.5	13768	24151.7	38439.5	9399.89
	CCDC6	sp|Q16204|CCDC6_HUMAN	Coiled-coil domain-containing protein 6 OS=Homo sapiens GN=CCDC6 PE=1 SV=2	4	3	9.28	54765.6	38294.6	36050.5	39212.6	69848	33652.2	50215.2	23197.5	48420.9	28607.7	27782.3
	CCDC60	sp|Q8IWA6|CCD60_HUMAN	Coiled-coil domain-containing protein 60 OS=Homo sapiens GN=CCDC60 PE=2 SV=2	3	2	2.73	148015	95926.5	116514	61246.5	55603.8	121973	67818.6	70823.2	132491	51061.9	50345.4
	CCDC66	sp|A2RUB6|CCD66_HUMAN	Coiled-coil domain-containing protein 66 OS=Homo sapiens GN=CCDC66 PE=1 SV=4	1	1	1.16	40539.6	35863.2	21363.5	41479.6	16339	49634.3	22943.1	107332	24256.7	26758.8	64238.1
	CCDC69	sp|A6NI79|CCD69_HUMAN	Coiled-coil domain-containing protein 69 OS=Homo sapiens GN=CCDC69 PE=2 SV=1	3	3	2.36	164424	116771	140297	74469.8	129904	92121.1	117632	188507	120858	207467	154196
	CCDC69	tr|H0YBY5|H0YBY5_HUMAN	Coiled-coil domain-containing protein 69 (Fragment) OS=Homo sapiens GN=CCDC69 PE=4 SV=1	1	1	7.53	164424	116771	140297	74469.8	129904	92121.1	117632	188507	120858	207467	154196
	CCDC73	sp|Q6ZRK6|CCD73_HUMAN	Coiled-coil domain-containing protein 73 OS=Homo sapiens GN=CCDC73 PE=2 SV=2	1	1	1.2	273884	208283	132296	29153.1	44187.6	43461.7	116304	18625.1	81964.9	23092.4	25564.4
	CCDC80	sp|Q76M96|CCD80_HUMAN	Coiled-coil domain-containing protein 80 OS=Homo sapiens GN=CCDC80 PE=1 SV=1	1	1	2.95	50798.1	46920.9	34754.9	60327.8	44246.1	60869.7	40574.8	43160	52752.9	25633.3	42444.8
	CCDC81	sp|Q6ZN84|CCD81_HUMAN	Coiled-coil domain-containing protein 81 OS=Homo sapiens GN=CCDC81 PE=2 SV=2	1	1	2.15	88275.2	47605.2	42826	53251.7	52695	58914.9	105170	98569.7	121368	70822.9	24678.8
	CCDC86	sp|Q9H6F5|CCD86_HUMAN	Coiled-coil domain-containing protein 86 OS=Homo sapiens GN=CCDC86 PE=1 SV=1	1	1	1.94	92474.3	178824	411320	554132	457406	148386	305967	672876	467039	213830	559533
	CCDC87	sp|Q9NVE4|CCD87_HUMAN	Coiled-coil domain-containing protein 87 OS=Homo sapiens GN=CCDC87 PE=2 SV=2	5	1	1.3	64004.8	46985.1	31843	29654.9	71486.4	48934.8	46226.8	169178	25214.3	63829.6	19234
	CCDC88C	sp|Q9P219|DAPLE_HUMAN	Protein Daple OS=Homo sapiens GN=CCDC88C PE=1 SV=3	3	3	0.99	111354	159830	23089.9	25146.6	270073	56013	555450	231183	197980	234075	176985
	CCDC91	sp|Q7Z6B0|CCD91_HUMAN	Coiled-coil domain-containing protein 91 OS=Homo sapiens GN=CCDC91 PE=1 SV=2	2	2	2.04	67556.9	74168.3	52932	58926.8	125901	98123.8	70099.5	73266	55691.8	169263	48517.3
	CCDC97	sp|Q96F63|CCD97_HUMAN	Coiled-coil domain-containing protein 97 OS=Homo sapiens GN=CCDC97 PE=1 SV=1	9	2	4.08	290236	108550	86416.9	104481	91457.9	105698	125509	185783	84156.6	157892	88635.5
	CCER2	sp|I3L3R5|CCER2_HUMAN	Coiled-coil domain-containing glutamate-rich protein 2 OS=Homo sapiens GN=CCER2 PE=3 SV=1	1	1	4.89	15698.8	11788.1	10836.3	8024.76	25746.8	11886.3	7416.3	13188.9	10460.7	4033.04	1999.28
	CCL14	sp|Q16627|CCL14_HUMAN	C-C motif chemokine 14 OS=Homo sapiens GN=CCL14 PE=1 SV=1	45	8	60.22	362429	351462	329475	357883	400539	474698	285637	517935	399623	353144	519201
	CCL15	sp|Q16663|CCL15_HUMAN	C-C motif chemokine 15 OS=Homo sapiens GN=CCL15 PE=1 SV=2	9	2	30.97	36400.2	46577.6	40720	32015.9	72348.5	56731.6	53220.8	62575	25849.7	28391.9	44404.5
	CCL16	sp|O15467|CCL16_HUMAN	C-C motif chemokine 16 OS=Homo sapiens GN=CCL16 PE=1 SV=1	4	2	33.33	177261	418209	137644	400726	329247	240830	179650	315903	326011	144182	177394
	CCL17	sp|Q92583|CCL17_HUMAN	C-C motif chemokine 17 OS=Homo sapiens GN=CCL17 PE=1 SV=1	1	1	8.51	373292	52453.2	57266.6	57791.8	67176	85183.1	60549.5	50086.4	49006.6	50792.5	54385.6
	CCL18	sp|P55774|CCL18_HUMAN	C-C motif chemokine 18 OS=Homo sapiens GN=CCL18 PE=1 SV=1	9	4	51.69	709356	1.16847e+06	855681	683567	329185	1.87157e+06	477816	997154	528388	411401	302044
	CCL5	sp|P13501|CCL5_HUMAN	C-C motif chemokine 5 OS=Homo sapiens GN=CCL5 PE=1 SV=3	7	3	29.67	179208	164438	128881	183506	144292	181843	215231	146710	214226	211922	150167
	CCP110	sp|O43303|CP110_HUMAN	Centriolar coiled-coil protein of 110 kDa OS=Homo sapiens GN=CCP110 PE=1 SV=3	1	1	0.69	21891.3	21705.9	20173.4	25813.2	71699.2	17801.5	30201.1	20089	39260.9	56481.7	12846.7
	CCS	sp|O14618|CCS_HUMAN	Copper chaperone for superoxide dismutase OS=Homo sapiens GN=CCS PE=1 SV=1	13	4	15.33	69675.9	48846.3	113722	66731.4	128917	48857.6	73580.4	117971	100970	46746.6	86012
	CCT2	sp|P78371|TCPB_HUMAN	T-complex protein 1 subunit beta OS=Homo sapiens GN=CCT2 PE=1 SV=4	14	10	25.61	101394	85345.2	82051.9	106021	623860	92088.6	229092	95282.7	322188	78558.5	94127.6
	CCT3	sp|P49368|TCPG_HUMAN	T-complex protein 1 subunit gamma OS=Homo sapiens GN=CCT3 PE=1 SV=4	20	12	27.16	212055	174460	178900	202033	668120	212033	305606	172036	394701	156595	191790
	CCT4	sp|P50991|TCPD_HUMAN	T-complex protein 1 subunit delta OS=Homo sapiens GN=CCT4 PE=1 SV=4	15	10	21.52	59554.8	45563.1	41949.7	49121.5	302218	45578.1	113025	46404	144446	45539	43480.2
	CCT5	sp|P48643|TCPE_HUMAN	T-complex protein 1 subunit epsilon OS=Homo sapiens GN=CCT5 PE=1 SV=1	15	11	26.25	120708	119697	90776.7	115289	585626	125293	228195	104264	305709	98688.9	82721.2
	CCT6A	sp|P40227|TCPZ_HUMAN	T-complex protein 1 subunit zeta OS=Homo sapiens GN=CCT6A PE=1 SV=3	28	10	18.46	205834	202573	170225	230151	471346	144186	231490	129627	273058	179836	142455
	CCT6B	sp|Q92526|TCPW_HUMAN	T-complex protein 1 subunit zeta-2 OS=Homo sapiens GN=CCT6B PE=1 SV=5	8	5	10	43844.6	35332.5	32857.2	37364.6	230288	30073.1	86710	28123.9	117419	39688.8	24135.7
	CCT7	sp|Q99832|TCPH_HUMAN	T-complex protein 1 subunit eta OS=Homo sapiens GN=CCT7 PE=1 SV=2	24	13	28.55	96529.4	78058.9	77294.9	69265.1	486486	88860.8	177823	69331.1	246169	65483.4	72358.4
	CCT8	sp|P50990|TCPQ_HUMAN	T-complex protein 1 subunit theta OS=Homo sapiens GN=CCT8 PE=1 SV=4	22	13	25.36	69737.2	67264.5	59664.5	70940.6	488418	63413.5	170196	65984.7	238386	65692.8	61652.2
	CD109	sp|Q6YHK3|CD109_HUMAN	CD109 antigen OS=Homo sapiens GN=CD109 PE=1 SV=2	116	36	29.97	1.61608e+06	1.35103e+06	1.07082e+06	922679	1.91987e+06	1.21347e+06	1.03437e+06	796949	1.18243e+06	919116	908064
	CD14	sp|P08571|CD14_HUMAN	Monocyte differentiation antigen CD14 OS=Homo sapiens GN=CD14 PE=1 SV=2	320	25	73.87	8.78799e+06	8.9988e+06	8.16839e+06	7.564e+06	9.36143e+06	1.0315e+07	6.82613e+06	8.48034e+06	6.83333e+06	7.57372e+06	9.18593e+06
	CD163	sp|Q86VB7|C163A_HUMAN	Scavenger receptor cysteine-rich type 1 protein M130 OS=Homo sapiens GN=CD163 PE=1 SV=2	218	46	45.33	1.72015e+06	1.91914e+06	1.94365e+06	930129	2.84771e+06	1.32815e+06	731973	1.17652e+06	875249	634953	696936
	CD177	sp|Q8N6Q3|CD177_HUMAN	CD177 antigen OS=Homo sapiens GN=CD177 PE=1 SV=2	5	3	8.7	44193.5	53071.2	81699.1	61791.2	114691	51841.8	69415.7	81367.7	71543.1	79344.1	103366
	CD1D	sp|P15813|CD1D_HUMAN	Antigen-presenting glycoprotein CD1d OS=Homo sapiens GN=CD1D PE=1 SV=1	2	1	7.16	8510.09	16014.1	9576.09	8769.58	9167.31	14600.5	9077.28	12266.8	10000.7	9922.77	7053.01
	CD209	sp|Q9NNX6|CD209_HUMAN	CD209 antigen OS=Homo sapiens GN=CD209 PE=1 SV=1	5	4	6.44	101122	75519	71179	76129.7	72306.1	81647.8	76255.1	74377.1	72452.1	61219.2	71689.4
	CD22	sp|P20273|CD22_HUMAN	B-cell receptor CD22 OS=Homo sapiens GN=CD22 PE=1 SV=2	4	1	1.3	46816.7	42444.7	32694.6	33026	35416.3	74633	55449.2	41772	30551.1	67343	23715.2
	CD226	sp|Q15762|CD226_HUMAN	CD226 antigen OS=Homo sapiens GN=CD226 PE=1 SV=2	3	1	4.17	40724.2	22141.3	19263.1	18982.7	19996.3	22261	23741.1	18187.1	23223.7	16136.5	15417.5
	CD248	sp|Q9HCU0|CD248_HUMAN	Endosialin OS=Homo sapiens GN=CD248 PE=1 SV=1	22	8	13.34	72424.3	93223.6	78134.5	96751.7	157592	82034.2	75369.9	69145.7	114965	63045.6	60837.2
	CD276	sp|Q5ZPR3|CD276_HUMAN	CD276 antigen OS=Homo sapiens GN=CD276 PE=1 SV=1	16	6	23.97	177019	142631	953550	144419	178377	145440	164218	117191	147457	120517	128612
	CD276	tr|H0YN85|H0YN85_HUMAN	CD276 antigen (Fragment) OS=Homo sapiens GN=CD276 PE=1 SV=1	3	1	10.29	116311	92645.7	481985	86301.9	105536	110519	119558	88769.2	108586	99769	105461
	CD300A	sp|Q9UGN4|CLM8_HUMAN	CMRF35-like molecule 8 OS=Homo sapiens GN=CD300A PE=1 SV=2	2	1	6.02	418476	294006	262435	284058	493179	435282	227428	459298	315561	199130	433292
	CD300LG	sp|Q6UXG3|CLM9_HUMAN	CMRF35-like molecule 9 OS=Homo sapiens GN=CD300LG PE=1 SV=2	10	5	7.23	94089.8	31141.4	25106.7	23695.7	44284.1	31656.5	33492.5	27153.7	43403	25172.1	34183.8
	CD33	sp|P20138|CD33_HUMAN	Myeloid cell surface antigen CD33 OS=Homo sapiens GN=CD33 PE=1 SV=2	1	1	3.3	14814.1	26542.3	12344.4	13166.1	20541	11771	14664	13138.3	14481.1	14782.3	5287.92
	CD36	sp|P16671|CD36_HUMAN	Platelet glycoprotein 4 OS=Homo sapiens GN=CD36 PE=1 SV=2	8	4	8.26	165759	102014	62422.3	83019.4	106284	133509	188946	56495	191402	85066.5	62422.7
	CD36	tr|E7EVU1|E7EVU1_HUMAN	Platelet glycoprotein 4 OS=Homo sapiens GN=CD36 PE=4 SV=1	3	2	13.13	75938	123474	76788.5	89801.6	106058	138178	158424	74508.2	162691	99054.3	74847.6
	CD4	sp|P01730|CD4_HUMAN	T-cell surface glycoprotein CD4 OS=Homo sapiens GN=CD4 PE=1 SV=1	14	1	1.75	51617.1	38026.3	261163	585954	62901.3	272984	38658.9	53520.6	85688	44008.4	96467.3
	CD44	sp|P16070-10|CD44_HUMAN	Isoform 10 of CD44 antigen OS=Homo sapiens GN=CD44	54	7	18.05	1.94597e+06	1.95022e+06	986053	1.38147e+06	2.68815e+06	1.79801e+06	1.42011e+06	1.75136e+06	1.59426e+06	1.21365e+06	1.43991e+06
	CD46	sp|P15529|MCP_HUMAN	Membrane cofactor protein OS=Homo sapiens GN=CD46 PE=1 SV=3	8	3	8.67	113897	107955	67406	73006.7	181157	83145.7	103421	92680.2	113133	63332.6	67903.3
	CD47	sp|Q08722|CD47_HUMAN	Leukocyte surface antigen CD47 OS=Homo sapiens GN=CD47 PE=1 SV=1	5	2	6.19	52992	38975.2	33650	46249.2	246090	43970.1	111544	33359	51414.6	33311.6	31000.3
	CD48	sp|P09326|CD48_HUMAN	CD48 antigen OS=Homo sapiens GN=CD48 PE=1 SV=2	8	4	20.99	132844	142489	71155	66201.8	68409.9	131921	78022	90168.2	69576	64109.2	85339.6
	CD55	sp|P08174|DAF_HUMAN	Complement decay-accelerating factor OS=Homo sapiens GN=CD55 PE=1 SV=4	27	11	28.08	438484	473609	207415	243175	697548	442275	276447	303233	265792	210876	167641
	CD58	sp|P19256|LFA3_HUMAN	Lymphocyte function-associated antigen 3 OS=Homo sapiens GN=CD58 PE=1 SV=1	5	2	4.8	62201.6	62087.3	37350	31016.1	80019.8	32838.8	49650.5	29230.5	53920.8	39731.2	44078.8
	CD59	sp|P13987|CD59_HUMAN	CD59 glycoprotein OS=Homo sapiens GN=CD59 PE=1 SV=1	25	7	38.28	291187	276184	276146	206740	607680	202097	222944	390107	235729	202173	270532
	CD5L	sp|O43866|CD5L_HUMAN	CD5 antigen-like OS=Homo sapiens GN=CD5L PE=1 SV=1	853	24	64.84	1.73254e+07	3.2087e+07	6.71912e+06	9.91022e+06	1.4172e+07	2.69571e+07	1.6174e+07	1.1743e+07	3.97715e+07	2.88971e+07	8.31406e+06
	CD7	sp|P09564|CD7_HUMAN	T-cell antigen CD7 OS=Homo sapiens GN=CD7 PE=1 SV=1	3	1	9.58	40339.4	27337.6	25263.2	25461.9	33772.1	32939.6	26888.8	28117.6	33296.6	18708.7	27915.7
	CD74	sp|P04233|HG2A_HUMAN	HLA class II histocompatibility antigen gamma chain OS=Homo sapiens GN=CD74 PE=1 SV=3	6	3	12.16	94912	102065	85236	45939.2	91490.3	100650	61553.1	64115.5	73027.2	66244.3	77261.6
	CD74	sp|P04233-2|HG2A_HUMAN	Isoform 2 of HLA class II histocompatibility antigen gamma chain OS=Homo sapiens GN=CD74	6	3	14.22	134831	101842	102084	52485.8	93844.9	103521	57612.2	64463.7	78324	57941.9	85660
	CD81	sp|P60033|CD81_HUMAN	CD81 antigen OS=Homo sapiens GN=CD81 PE=1 SV=1	5	2	18.22	61780.4	55144.6	86122.7	123850	426677	83161.1	83650.1	62223.1	204906	51254.1	60908.7
	CD81	tr|E9PM31|E9PM31_HUMAN	CD81 antigen (Fragment) OS=Homo sapiens GN=CD81 PE=1 SV=3	4	1	21.51	44113	39374.9	61494.2	88432.3	304660	59379.5	59728.7	44429.1	146309	36596.9	43490.6
	CD82	sp|P27701|CD82_HUMAN	CD82 antigen OS=Homo sapiens GN=CD82 PE=1 SV=1	1	1	3.75	5806.72	5943.94	15644.1	26170.5	68411.1	5852.97	13163.8	4368.56	35402.5	6944.25	7867.15
	CD84	sp|Q9UIB8|SLAF5_HUMAN	SLAM family member 5 OS=Homo sapiens GN=CD84 PE=1 SV=1	13	6	21.74	105226	85250.7	62663.2	57293.8	122401	85829.3	119862	65253.8	96274.2	59711.9	61020.3
	CD8A	sp|P01732|CD8A_HUMAN	T-cell surface glycoprotein CD8 alpha chain OS=Homo sapiens GN=CD8A PE=1 SV=1	1	1	7.66	181499	156592	92434.3	105155	81555.8	179972	93647.3	121329	93222.5	90871.3	99773.7
	CD9	sp|P21926|CD9_HUMAN	CD9 antigen OS=Homo sapiens GN=CD9 PE=1 SV=4	6	3	7.46	138216	156672	81839	117852	238320	162570	433764	183324	151577	140039	80691.2
	CD93	sp|Q9NPY3|C1QR1_HUMAN	Complement component C1q receptor OS=Homo sapiens GN=CD93 PE=1 SV=3	46	11	22.85	898305	1.0341e+06	659992	697463	1.08818e+06	1.08985e+06	733926	699914	891888	597421	718891
	CD97	sp|P48960|CD97_HUMAN	CD97 antigen OS=Homo sapiens GN=CD97 PE=1 SV=4	35	10	15.33	177260	177539	165086	174297	248841	253296	133228	147417	181233	135518	137888
	CD99	sp|P14209|CD99_HUMAN	CD99 antigen OS=Homo sapiens GN=CD99 PE=1 SV=1	12	2	7.57	22925.1	16759.1	11161.1	20072	34433.7	19183.1	22975.7	5753.41	22025.5	12624.1	13417.8
	CD99	tr|H7C2F2|H7C2F2_HUMAN	CD99 antigen (Fragment) OS=Homo sapiens GN=CD99 PE=4 SV=1	2	1	7.96	144879	89812.3	115327	105446	128656	88367	81353.5	90531.8	104878	57448.3	117268
	CD99L2	sp|Q8TCZ2|C99L2_HUMAN	CD99 antigen-like protein 2 OS=Homo sapiens GN=CD99L2 PE=1 SV=1	6	4	25.19	94523.2	59371.9	75775.5	78727.5	112219	82734.7	55247.7	78174.2	71808.8	50416.8	70391.7
	CDA	sp|P32320|CDD_HUMAN	Cytidine deaminase OS=Homo sapiens GN=CDA PE=1 SV=2	19	5	54.79	100225	89990.6	211152	126754	240102	149797	123583	175700	171912	108921	124497
	CDC23	sp|Q9UJX2|CDC23_HUMAN	Cell division cycle protein 23 homolog OS=Homo sapiens GN=CDC23 PE=1 SV=3	1	1	1.68	92977.1	76413.7	134298	137095	137402	169272	108746	84851	226626	72392.2	84663.8
	CDC26	sp|Q8NHZ8|CDC26_HUMAN	Anaphase-promoting complex subunit CDC26 OS=Homo sapiens GN=CDC26 PE=1 SV=1	1	1	14.12	13934	8009.29	16781.3	12403.5	35062.2	5296.97	12558.3	17963	18279.6	9252.52	20077.4
	CDC37	sp|Q16543|CDC37_HUMAN	Hsp90 co-chaperone Cdc37 OS=Homo sapiens GN=CDC37 PE=1 SV=1	21	9	27.78	79171.5	46785.8	149971	86739	300850	55545	118360	152677	136578	41391.2	93006.8
	CDC42	sp|P60953|CDC42_HUMAN	Cell division control protein 42 homolog OS=Homo sapiens GN=CDC42 PE=1 SV=2	20	6	42.41	387889	245471	549532	306409	1.08884e+06	210323	498762	362540	654256	191346	312945
	CDC42BPB	sp|Q9Y5S2|MRCKB_HUMAN	Serine/threonine-protein kinase MRCK beta OS=Homo sapiens GN=CDC42BPB PE=1 SV=2	2	2	0.88	8569.34	2567.75	8905.83	9410.02	31932.3	10689.2	29248	9914.85	18510.1	6798.28	10353.2
	CDC42BPG	sp|Q6DT37|MRCKG_HUMAN	Serine/threonine-protein kinase MRCK gamma OS=Homo sapiens GN=CDC42BPG PE=1 SV=2	2	2	0.52	33218.1	25338.5	69294.5	63925.8	21310.7	27593	20817.5	22070.2	32978.6	12100.8	38605.2
	CDC42EP4	sp|Q9H3Q1|BORG4_HUMAN	Cdc42 effector protein 4 OS=Homo sapiens GN=CDC42EP4 PE=1 SV=1	2	1	8.15	13628.3	11364.6	9342.47	12574.7	23549.8	13792.9	15742.8	17070.2	19116.8	11609.6	11881.9
	CDH1	sp|P12830|CADH1_HUMAN	Cadherin-1 OS=Homo sapiens GN=CDH1 PE=1 SV=3	71	20	23.36	1.47725e+06	1.25031e+06	974539	828720	2.37413e+06	759747	886036	1.138e+06	829492	597843	949758
	CDH10	sp|Q9Y6N8|CAD10_HUMAN	Cadherin-10 OS=Homo sapiens GN=CDH10 PE=1 SV=2	3	1	1.27	183203	216065	128298	143027	182998	226532	181864	123007	188229	146366	89204.2
	CDH11	sp|P55287|CAD11_HUMAN	Cadherin-11 OS=Homo sapiens GN=CDH11 PE=1 SV=2	15	12	19.85	133491	130729	182374	149660	271611	161237	108177	100921	137978	79808.3	104704
	CDH13	sp|P55290|CAD13_HUMAN	Cadherin-13 OS=Homo sapiens GN=CDH13 PE=1 SV=1	32	14	22.02	440084	458491	368359	330304	415466	499512	433405	407832	487695	394709	384160
	CDH15	sp|P55291|CAD15_HUMAN	Cadherin-15 OS=Homo sapiens GN=CDH15 PE=1 SV=1	12	8	14.62	57903	55989.6	54181.9	94569.9	77079.4	79681.9	60006.4	38349.6	66218.2	34098.6	78460
	CDH16	sp|O75309|CAD16_HUMAN	Cadherin-16 OS=Homo sapiens GN=CDH16 PE=1 SV=1	2	2	3.14	80219.8	35784	49221.6	38795.9	40160.6	58982.3	37681.9	56666.7	33037	43430.3	50055.8
	CDH17	sp|Q12864|CAD17_HUMAN	Cadherin-17 OS=Homo sapiens GN=CDH17 PE=1 SV=3	5	4	8.89	112558	88248.9	26364.4	43096.2	39986.9	122262	80638.3	46076.9	35561.8	56546.5	30624.4
	CDH19	sp|Q9H159|CAD19_HUMAN	Cadherin-19 OS=Homo sapiens GN=CDH19 PE=2 SV=1	8	4	6.09	106298	85384.3	107892	111937	122315	103791	109990	88848.5	157018	85736.8	148584
	CDH2	sp|P19022|CADH2_HUMAN	Cadherin-2 OS=Homo sapiens GN=CDH2 PE=1 SV=4	84	26	33.11	945346	881907	1.05934e+06	988532	1.40755e+06	968379	704309	1.01339e+06	852306	577266	1.0633e+06
	CDH26	sp|Q8IXH8|CAD26_HUMAN	Cadherin-like protein 26 OS=Homo sapiens GN=CDH26 PE=2 SV=3	1	1	0.94	64636.8	64941.9	86448	59054.9	36464.4	46096.3	37522	38249.8	71214.5	24998.1	38823
	CDH3	sp|P22223|CADH3_HUMAN	Cadherin-3 OS=Homo sapiens GN=CDH3 PE=1 SV=2	31	17	27.26	219847	206344	154380	183093	1.2769e+06	192481	199350	170522	203476	161563	168976
	CDH5	sp|P33151|CADH5_HUMAN	Cadherin-5 OS=Homo sapiens GN=CDH5 PE=1 SV=5	235	24	32.78	3.47322e+06	3.96789e+06	2.47043e+06	2.45379e+06	2.87986e+06	4.18712e+06	2.85246e+06	2.18163e+06	2.62725e+06	2.38594e+06	2.04601e+06
	CDH6	sp|P55285|CADH6_HUMAN	Cadherin-6 OS=Homo sapiens GN=CDH6 PE=1 SV=1	24	11	15.57	207623	248601	156089	137969	237012	216812	207561	118489	225214	159653	113821
	CDH9	sp|Q9ULB4|CADH9_HUMAN	Cadherin-9 OS=Homo sapiens GN=CDH9 PE=2 SV=2	3	1	1.27	183203	216065	128298	143027	182998	226532	181864	123007	188229	146366	89204.2
	CDHR2	sp|Q9BYE9|CDHR2_HUMAN	Cadherin-related family member 2 OS=Homo sapiens GN=CDHR2 PE=1 SV=2	34	11	9.62	181526	217078	77937.8	143777	1.33657e+06	167434	96352.5	94538.4	93729.1	91200.9	76107.3
	CDHR3	sp|Q6ZTQ4|CDHR3_HUMAN	Cadherin-related family member 3 OS=Homo sapiens GN=CDHR3 PE=2 SV=1	3	1	1.36	3.18788e+06	100674	173261	118725	87284.1	151652	101159	83136.9	83657.7	132545	93376.3
	CDHR5	sp|Q9HBB8|CDHR5_HUMAN	Cadherin-related family member 5 OS=Homo sapiens GN=CDHR5 PE=1 SV=3	10	3	4.38	78428.7	56363.8	48008.9	92514.6	75001.5	64630.9	72101.9	60633.2	67910.9	72071	58772.4
	CDK5RAP2	sp|Q96SN8|CK5P2_HUMAN	CDK5 regulatory subunit-associated protein 2 OS=Homo sapiens GN=CDK5RAP2 PE=1 SV=5	1	1	1.06	2.03419e+06	2.25677e+06	1.01721e+06	1.11465e+06	298507	1.47914e+06	2.96364e+06	593017	1.22998e+06	1.40901e+06	673453
	CDKL1	sp|Q00532|CDKL1_HUMAN	Cyclin-dependent kinase-like 1 OS=Homo sapiens GN=CDKL1 PE=1 SV=5	9	2	5.6	1.17283e+06	1.03545e+06	691871	782603	813268	672105	966212	367118	861781	481438	411076
	CDKL4	sp|Q5MAI5|CDKL4_HUMAN	Cyclin-dependent kinase-like 4 OS=Homo sapiens GN=CDKL4 PE=2 SV=2	1	1	2.37	69946.9	60799.5	29972.5	26691.8	192660	31446.1	40779.7	24708.2	40404	85335.4	39723.8
	CDSN	sp|Q15517|CDSN_HUMAN	Corneodesmosin OS=Homo sapiens GN=CDSN PE=1 SV=3	5	3	8.7	80506.9	67594.5	51408.1	31628.4	35449.4	39459.7	46506.6	38528.6	32531.7	28891.4	36053.6
	CDV3	sp|Q9UKY7|CDV3_HUMAN	Protein CDV3 homolog OS=Homo sapiens GN=CDV3 PE=1 SV=1	13	7	47.67	92123.8	74629.6	122209	74769.9	235650	79066.1	90002.8	123606	123878	50939.7	86435
	CEACAM1	sp|P13688|CEAM1_HUMAN	Carcinoembryonic antigen-related cell adhesion molecule 1 OS=Homo sapiens GN=CEACAM1 PE=1 SV=2	9	5	10.46	91793.6	125940	65617.8	124520	328917	110585	60835.9	61510.1	61248.3	70418.9	61445
	CEACAM1	sp|P13688-10|CEAM1_HUMAN	Isoform 10 of Carcinoembryonic antigen-related cell adhesion molecule 1 OS=Homo sapiens GN=CEACAM1	9	5	11.75	91793.6	125940	65617.8	124520	328917	110585	60835.9	61510.1	61248.3	70418.9	61445
	CEBPA	sp|P49715|CEBPA_HUMAN	CCAAT/enhancer-binding protein alpha OS=Homo sapiens GN=CEBPA PE=1 SV=3	1	1	3.35	30516.7	18476.3	15115.2	36533.9	77149.8	24053.3	19130	90603.9	24100.1	16566.8	21067
	CECR1	sp|Q9NZK5|CECR1_HUMAN	Adenosine deaminase CECR1 OS=Homo sapiens GN=CECR1 PE=1 SV=2	38	14	29.16	364236	445057	293880	214129	214823	499309	232895	198399	309062	210266	202017
	CELA2A	sp|P08217|CEL2A_HUMAN	Chymotrypsin-like elastase family member 2A OS=Homo sapiens GN=CELA2A PE=1 SV=1	1	1	2.97	171248	177116	99022.3	136476	188031	217208	139088	117633	138549	81385.1	92540.4
	CELA3A	sp|P09093|CEL3A_HUMAN	Chymotrypsin-like elastase family member 3A OS=Homo sapiens GN=CELA3A PE=1 SV=3	2	1	4.81	55204.2	91097.5	105837	58197.1	74338.7	148023	78785.5	103713	71690.1	79440.6	79073.4
	CELSR1	sp|Q9NYQ6|CELR1_HUMAN	Cadherin EGF LAG seven-pass G-type receptor 1 OS=Homo sapiens GN=CELSR1 PE=1 SV=1	2	1	0.73	11672.9	8938.66	9415.59	7539.91	12023.2	14310.4	7226.06	7950.51	7483.24	5662.91	2539.75
	CEMIP	sp|Q8WUJ3|CEMIP_HUMAN	Cell migration-inducing and hyaluronan-binding protein OS=Homo sapiens GN=CEMIP PE=1 SV=2	12	11	8.67	93269.5	52938.5	43258.3	48282.7	53414.1	67337.6	51833.3	32025.2	56604.2	46427.2	40744.3
	CENPE	sp|Q02224|CENPE_HUMAN	Centromere-associated protein E OS=Homo sapiens GN=CENPE PE=1 SV=2	2	1	2.3	1.53217e+06	871153	796534	866583	2.64528e+06	954653	1.31363e+06	1.06785e+06	1.21758e+06	1.21349e+06	887450
	CENPF	sp|P49454|CENPF_HUMAN	Centromere protein F OS=Homo sapiens GN=CENPF PE=1 SV=2	8	3	1.09	229750	190021	207352	145886	146873	272638	130692	134819	164545	128906	130782
	CENPU	sp|Q71F23|CENPU_HUMAN	Centromere protein U OS=Homo sapiens GN=CENPU PE=1 SV=1	3	2	5.02	19949.7	50339	21768	22804.4	23441.2	38603.3	54763.1	35825.6	33356.3	56123.7	13675.7
	CEP112	sp|Q8N8E3|CE112_HUMAN	Centrosomal protein of 112 kDa OS=Homo sapiens GN=CEP112 PE=1 SV=2	1	1	1.78	126297	228681	162069	200532	255296	319651	357088	135582	540729	236185	80102.8
	CEP162	sp|Q5TB80|CE162_HUMAN	Centrosomal protein of 162 kDa OS=Homo sapiens GN=CEP162 PE=1 SV=2	3	2	0.5	350900	147280	91284.8	109355	146907	197666	171972	84882.3	206909	147531	124662
	CEP250	sp|Q9BV73|CP250_HUMAN	Centrosome-associated protein CEP250 OS=Homo sapiens GN=CEP250 PE=1 SV=2	2	2	0.33	66958.6	67471.8	157901	178131	331797	88870.3	121980	186620	163395	118250	189346
	CEP290	sp|O15078|CE290_HUMAN	Centrosomal protein of 290 kDa OS=Homo sapiens GN=CEP290 PE=1 SV=2	7	3	0.56	30956.6	15850.2	57528.7	37768	91838.3	14199.1	47825.9	30342	66148.4	12801.9	21086.9
	CEP290	tr|J3KNF5|J3KNF5_HUMAN	Centrosomal protein of 290 kDa OS=Homo sapiens GN=CEP290 PE=1 SV=1	8	4	1.01	78115.9	39996.4	145168	95303.9	231745	35829.9	120684	76565.1	166919	32304.2	53210.6
	CEP78	sp|Q5JTW2|CEP78_HUMAN	Centrosomal protein of 78 kDa OS=Homo sapiens GN=CEP78 PE=1 SV=1	2	2	2.47	628551	591631	150777	256334	419282	255380	487585	309572	461324	302962	295413
	CEP83	sp|Q9Y592|CEP83_HUMAN	Centrosomal protein of 83 kDa OS=Homo sapiens GN=CEP83 PE=1 SV=2	1	1	2.6	150610	1.77723e+06	133337	114518	91187.3	161621	108544	123869	114901	101625	104354
	CEP95	sp|Q96GE4|CEP95_HUMAN	Centrosomal protein of 95 kDa OS=Homo sapiens GN=CEP95 PE=1 SV=1	1	1	0.97	37576.1	192939	50587.3	54686.3	33699.4	38776.5	27768.2	31088.1	29924	26003.5	39838.2
	CES1	sp|P23141|EST1_HUMAN	Liver carboxylesterase 1 OS=Homo sapiens GN=CES1 PE=1 SV=2	147	30	54.5	366862	245523	1.47496e+06	1.32862e+06	546560	285547	257962	310019	252079	235229	242079
	CES1P1	sp|Q9UKY3|CES1P_HUMAN	Putative inactive carboxylesterase 4 OS=Homo sapiens GN=CES1P1 PE=5 SV=2	25	4	16.03	674661	333284	2.46954e+06	1.84749e+06	731170	480415	285012	442718	296234	300280	330583
	CES2	sp|O00748|EST2_HUMAN	Cocaine esterase OS=Homo sapiens GN=CES2 PE=1 SV=1	11	6	11.45	47927.2	30592.6	108714	65837.5	42444.7	25129.4	39900.1	28636.3	37409.8	27645.5	20941.4
	CETP	sp|P11597|CETP_HUMAN	Cholesteryl ester transfer protein OS=Homo sapiens GN=CETP PE=1 SV=2	41	12	30.83	775771	1.06419e+06	449271	385766	419002	766807	1.09142e+06	325364	463048	703465	371659
	CFAP46	sp|Q8IYW2|CFA46_HUMAN	Protein CFAP46 OS=Homo sapiens GN=CFAP46 PE=2 SV=3	9	2	0.59	254946	11738.8	14897.4	16068.5	32463.5	17007.3	19273.7	16621.7	11681.7	13807.5	13204.9
	CFAP54	tr|E9PJL5|E9PJL5_HUMAN	Protein CFAP54 OS=Homo sapiens GN=CFAP54 PE=4 SV=4	8	3	0.55	654040	394489	78437.8	113670	79039.8	187172	341454	197043	108833	190057	117948
	CFAP57	tr|A0A087WVY5|A0A087WVY5_HUMAN	Protein CFAP57 OS=Homo sapiens GN=CFAP57 PE=4 SV=1	5	2	0.55	34936.5	35494.2	30395.7	58121.9	13095.3	10559.2	27917.6	15177.8	10981.8	15544.4	8973.22
	CFB	sp|P00751|CFAB_HUMAN	Complement factor B OS=Homo sapiens GN=CFB PE=1 SV=2	1641	61	62.17	5.50763e+07	6.68716e+07	7.53818e+07	8.72012e+07	5.23905e+07	4.67561e+07	6.58067e+07	7.98379e+07	6.04799e+07	9.60825e+07	7.27636e+07
	CFD	sp|P00746|CFAD_HUMAN	Complement factor D OS=Homo sapiens GN=CFD PE=1 SV=5	259	16	66.01	3.77039e+06	3.40319e+06	3.14606e+06	2.74738e+06	3.81505e+06	5.98085e+06	3.06078e+06	4.35634e+06	3.51657e+06	2.90602e+06	3.9928e+06
	CFH	sp|P08603|CFAH_HUMAN	Complement factor H OS=Homo sapiens GN=CFH PE=1 SV=4	4746	122	78.64	6.53588e+07	8.4565e+07	9.10033e+07	9.42392e+07	8.33268e+07	8.05046e+07	8.48132e+07	1.17185e+08	7.96108e+07	1.03885e+08	1.00749e+08
	CFH	tr|Q5TFM2|Q5TFM2_HUMAN	Complement factor H OS=Homo sapiens GN=CFH PE=4 SV=1	1395	38	83.38	3.25173e+07	4.20102e+07	4.78433e+07	4.38581e+07	3.51523e+07	3.8972e+07	4.0777e+07	5.39915e+07	3.70134e+07	4.62925e+07	4.60309e+07
	CFHR1	sp|Q03591|FHR1_HUMAN	Complement factor H-related protein 1 OS=Homo sapiens GN=CFHR1 PE=1 SV=2	409	24	73.64	3.41133e+07	3.39249e+07	4.07411e+07	5.33741e+07	4.76096e+07	4.14068e+07	3.68416e+07	5.3161e+07	4.64236e+07	4.67058e+07	4.00851e+07
	CFHR2	sp|P36980|FHR2_HUMAN	Complement factor H-related protein 2 OS=Homo sapiens GN=CFHR2 PE=1 SV=1	204	15	62.22	1.43824e+07	1.18103e+07	2.60223e+07	2.82849e+07	2.22375e+07	2.0971e+07	1.72909e+07	2.30748e+07	2.53178e+07	2.182e+07	2.10321e+07
	CFHR3	sp|Q02985|FHR3_HUMAN	Complement factor H-related protein 3 OS=Homo sapiens GN=CFHR3 PE=1 SV=2	268	19	49.7	8.68666e+06	1.24113e+07	1.13711e+07	7.17395e+06	5.85739e+06	1.29681e+07	1.26099e+07	1.97532e+07	1.0284e+07	1.46634e+07	1.3149e+07
	CFHR4	sp|Q92496|FHR4_HUMAN	Complement factor H-related protein 4 OS=Homo sapiens GN=CFHR4 PE=1 SV=3	141	19	37.02	4.24689e+06	4.5697e+06	5.92023e+06	3.29432e+06	3.56866e+06	6.88775e+06	5.29668e+06	1.00504e+07	5.98765e+06	6.73071e+06	6.15509e+06
	CFHR5	sp|Q9BXR6|FHR5_HUMAN	Complement factor H-related protein 5 OS=Homo sapiens GN=CFHR5 PE=1 SV=1	270	32	65.38	8.40251e+06	1.15566e+07	1.81875e+07	1.49838e+07	1.04317e+07	1.75044e+07	1.28494e+07	2.41371e+07	9.81341e+06	1.52361e+07	1.94296e+07
	CFI	sp|P05156|CFAI_HUMAN	Complement factor I OS=Homo sapiens GN=CFI PE=1 SV=2	837	35	45.45	2.48386e+07	3.32417e+07	3.09248e+07	3.78506e+07	3.13906e+07	2.54898e+07	2.72538e+07	3.57137e+07	3.0437e+07	3.04703e+07	3.0803e+07
	CFI	tr|E7ETH0|E7ETH0_HUMAN	Complement factor I light chain OS=Homo sapiens GN=CFI PE=3 SV=1	845	36	49.92	2.47726e+07	3.3283e+07	3.10345e+07	3.788e+07	3.14402e+07	2.54069e+07	2.72866e+07	3.56235e+07	3.04913e+07	3.05155e+07	3.07058e+07
	CFL1	sp|P23528|COF1_HUMAN	Cofilin-1 OS=Homo sapiens GN=CFL1 PE=1 SV=3	125	18	78.92	2.74357e+06	1.45717e+06	3.28326e+06	2.03136e+06	6.41443e+06	1.35249e+06	4.09982e+06	3.4647e+06	4.42956e+06	1.26817e+06	2.53996e+06
	CFL2	sp|Q9Y281|COF2_HUMAN	Cofilin-2 OS=Homo sapiens GN=CFL2 PE=1 SV=1	62	12	66.27	1.52061e+06	855079	2.78137e+06	1.61842e+06	2.40139e+06	813229	2.13218e+06	3.83125e+06	3.31888e+06	915786	2.17488e+06
	CFP	sp|P27918|PROP_HUMAN	Properdin OS=Homo sapiens GN=CFP PE=1 SV=2	137	17	37.74	2.16515e+06	2.44625e+06	2.77441e+06	2.04607e+06	2.3036e+06	2.87515e+06	2.66694e+06	2.21897e+06	2.54353e+06	2.5342e+06	2.18322e+06
	CGN	sp|Q9P2M7|CING_HUMAN	Cingulin OS=Homo sapiens GN=CGN PE=1 SV=2	4	3	0.58	65779.7	92202.3	102372	98504.5	99787.7	30717.1	76984.3	22387.8	62169.8	31644.3	11714.6
	CGREF1	sp|Q99674|CGRE1_HUMAN	Cell growth regulator with EF hand domain protein 1 OS=Homo sapiens GN=CGREF1 PE=2 SV=2	12	8	44.19	51799.3	33319.8	43145.5	41513.1	95272.8	31832.3	25520.3	74290.7	29767.1	37615.2	104257
	CHAD	sp|O15335|CHAD_HUMAN	Chondroadherin OS=Homo sapiens GN=CHAD PE=2 SV=2	8	6	22.84	82546.8	102757	57945	113573	73373.3	83995.3	109900	89037.2	72379.6	78591.7	60560.9
	CHADL	sp|Q6NUI6-2|CHADL_HUMAN	Isoform 2 of Chondroadherin-like protein OS=Homo sapiens GN=CHADL	2	2	3.06	35465.6	50030.9	85371.9	43633.2	68663.9	33796	33777.9	118860	45644.1	145285	247840
	CHAF1A	sp|Q13111|CAF1A_HUMAN	Chromatin assembly factor 1 subunit A OS=Homo sapiens GN=CHAF1A PE=1 SV=2	2	2	1.46	18540	18842.9	41769.4	8436.71	3252.39	4892.26	11881.3	6390.51	10606.9	11873.9	9142.26
	CHCHD2P9	sp|Q5T1J5|CHCH9_HUMAN	Putative coiled-coil-helix-coiled-coil-helix domain-containing protein CHCHD2P9, mitochondrial OS=Homo sapiens GN=CHCHD2P9 PE=5 SV=1	1	1	8.61	40114.6	16900.1	43078.6	32881.4	170270	19588.7	22835.3	30065.4	24420.3	14572.3	17118.5
	CHD3	sp|Q12873|CHD3_HUMAN	Chromodomain-helicase-DNA-binding protein 3 OS=Homo sapiens GN=CHD3 PE=1 SV=3	3	3	1.05	100311	60606.4	37845.5	45665.3	28870.3	30900	50372.3	38777.7	51879.8	23032.3	52704.1
	CHD6	sp|Q8TD26|CHD6_HUMAN	Chromodomain-helicase-DNA-binding protein 6 OS=Homo sapiens GN=CHD6 PE=1 SV=4	1	1	0.29	11336.9	115829	65785.4	103466	20974.9	15287.9	111950	43508.2	9973.29	6581.61	26919.5
	CHD7	sp|Q9P2D1|CHD7_HUMAN	Chromodomain-helicase-DNA-binding protein 7 OS=Homo sapiens GN=CHD7 PE=1 SV=3	2	1	0.3	16948.3	21529.3	51675.7	42560.3	109997	33240	22763.5	21908.9	25972.4	16549.2	17272.8
	CHGA	sp|P10645|CMGA_HUMAN	Chromogranin-A OS=Homo sapiens GN=CHGA PE=1 SV=7	160	29	68.71	1.50065e+06	510800	654815	540347	1.20777e+06	705274	451409	897269	491036	336148	936114
	CHGB	sp|P05060|SCG1_HUMAN	Secretogranin-1 OS=Homo sapiens GN=CHGB PE=1 SV=2	49	26	48.45	395237	169158	210281	299034	376580	220654	187032	237041	209732	184115	340846
	CHI3L1	sp|P36222|CH3L1_HUMAN	Chitinase-3-like protein 1 OS=Homo sapiens GN=CHI3L1 PE=1 SV=2	48	14	41.51	196637	101430	131204	65718.3	510133	130456	72964.4	89137.1	118358	96985.5	161973
	CHID1	sp|Q9BWS9|CHID1_HUMAN	Chitinase domain-containing protein 1 OS=Homo sapiens GN=CHID1 PE=1 SV=1	4	2	5.85	29999.7	28027.2	53734.2	38404.2	100379	54707.8	30195.2	50811.5	37905.4	39188.9	55040.7
	CHIT1	sp|Q13231|CHIT1_HUMAN	Chitotriosidase-1 OS=Homo sapiens GN=CHIT1 PE=1 SV=1	39	14	46.14	310607	201152	238496	107744	160039	73136.8	152902	203312	167437	162994	113670
	CHKB	sp|Q9Y259|CHKB_HUMAN	Choline/ethanolamine kinase OS=Homo sapiens GN=CHKB PE=1 SV=3	2	2	6.08	89457.1	64304	112909	64008.2	118474	70880.5	104865	66716.9	87215.7	65629.7	73324.9
	CHL1	sp|O00533|NCHL1_HUMAN	Neural cell adhesion molecule L1-like protein OS=Homo sapiens GN=CHL1 PE=1 SV=4	134	31	33.11	1.6832e+06	1.44058e+06	1.23222e+06	1.25089e+06	927053	1.34034e+06	1.9598e+06	1.03303e+06	1.40473e+06	1.35028e+06	1.13237e+06
	CHL1	sp|O00533-2|NCHL1_HUMAN	Isoform 2 of Neural cell adhesion molecule L1-like protein OS=Homo sapiens GN=CHL1	135	32	33.25	1.68017e+06	1.43883e+06	1.23374e+06	1.26095e+06	928860	1.33807e+06	1.95731e+06	1.03199e+06	1.40768e+06	1.34866e+06	1.12661e+06
	CHMP2A	sp|O43633|CHM2A_HUMAN	Charged multivesicular body protein 2a OS=Homo sapiens GN=CHMP2A PE=1 SV=1	6	2	11.26	17233.9	17526.1	18911.1	17535.9	46545.8	18499.4	29736.3	33842.7	30840	12801.8	18760.2
	CHMP4A	sp|Q9BY43|CHM4A_HUMAN	Charged multivesicular body protein 4a OS=Homo sapiens GN=CHMP4A PE=1 SV=3	1	1	4.05	10924.8	10932.6	11907.9	12120.9	57379.5	11734.3	20914.6	8854.9	29534	4174.58	4313.31
	CHMP4B	sp|Q9H444|CHM4B_HUMAN	Charged multivesicular body protein 4b OS=Homo sapiens GN=CHMP4B PE=1 SV=1	2	2	8.93	34195.4	18482.8	12829.5	14245.4	47803.5	15364.7	22689.4	11195	21751.7	31217.2	13506.7
	CHMP5	sp|Q9NZZ3|CHMP5_HUMAN	Charged multivesicular body protein 5 OS=Homo sapiens GN=CHMP5 PE=1 SV=1	1	1	7.31	5149.34	5499.02	6310.82	10178.9	13316.5	8744.62	10174.5	5088.11	9887.64	1350.23	4419.87
	CHORDC1	sp|Q9UHD1|CHRD1_HUMAN	Cysteine and histidine-rich domain-containing protein 1 OS=Homo sapiens GN=CHORDC1 PE=1 SV=2	3	3	11.75	27470.5	16204.5	19661.6	16246.3	28185.8	12556.4	14955.5	19007	21794.1	11186.9	19034.8
	CHP1	sp|Q99653|CHP1_HUMAN	Calcineurin B homologous protein 1 OS=Homo sapiens GN=CHP1 PE=1 SV=3	1	1	4.1	5909.94	6134.76	3562.74	7095.54	6271.03	5022.32	5633.07	4010.73	5179.03	6540.59	1694.72
	CHPF	sp|Q8IZ52|CHSS2_HUMAN	Chondroitin sulfate synthase 2 OS=Homo sapiens GN=CHPF PE=1 SV=2	1	1	2.19	20213.5	17905.5	17240.5	27615.8	30736.6	27454.3	17850.2	15155.9	32918.4	13844.7	15900.5
	CHPF2	sp|Q9P2E5|CHPF2_HUMAN	Chondroitin sulfate glucuronyltransferase OS=Homo sapiens GN=CHPF2 PE=2 SV=2	1	1	1.04	89028.4	67638.6	44913.5	30829.2	26679.5	50907.2	32720.8	27895.3	31853.8	287820	23442.8
	CHPF2	tr|G5E9W2|G5E9W2_HUMAN	Chondroitin sulfate glucuronyltransferase OS=Homo sapiens GN=CHPF2 PE=4 SV=1	1	1	1.96	89028.4	67638.6	44913.5	30829.2	26679.5	50907.2	32720.8	27895.3	31853.8	287820	23442.8
	CHRD	sp|Q9H2X0|CHRD_HUMAN	Chordin OS=Homo sapiens GN=CHRD PE=1 SV=2	7	5	6.18	15649.7	15119.4	9062.35	7942.47	8539.23	22120.7	15386.7	7332.89	13193.9	7947.57	3808.82
	CHRDL1	sp|Q9BU40|CRDL1_HUMAN	Chordin-like protein 1 OS=Homo sapiens GN=CHRDL1 PE=1 SV=1	17	8	19.11	118302	109472	69312	78820.6	57451.1	105615	96303	102394	88291	81220.1	94516.1
	CHRDL1	sp|Q9BU40-2|CRDL1_HUMAN	Isoform 2 of Chordin-like protein 1 OS=Homo sapiens GN=CHRDL1	19	10	24.56	138266	134894	79111.6	94739.6	74076.3	119556	113800	116594	97915.6	92494.1	104358
	CHRDL2	sp|Q6WN34-2|CRDL2_HUMAN	Isoform 2 of Chordin-like protein 2 OS=Homo sapiens GN=CHRDL2	3	3	7.98	30107.9	50796.1	18939.4	40267.8	60358.3	24561.3	30310.6	8070.62	22890.9	12920.9	7306.53
	CHST1	sp|O43916|CHST1_HUMAN	Carbohydrate sulfotransferase 1 OS=Homo sapiens GN=CHST1 PE=1 SV=1	7	3	3.41	36721.6	28052.9	74048.1	48553.7	49182.6	288922	35826.9	62434	88656.5	15739.9	9443.39
	CHST11	sp|Q9NPF2|CHSTB_HUMAN	Carbohydrate sulfotransferase 11 OS=Homo sapiens GN=CHST11 PE=1 SV=1	2	2	9.66	41441	32012.2	21194.8	31286.1	39300.7	32901.8	44551.5	32647.1	34646.3	34175.9	29222
	CHST12	sp|Q9NRB3|CHSTC_HUMAN	Carbohydrate sulfotransferase 12 OS=Homo sapiens GN=CHST12 PE=1 SV=2	6	4	12.8	97811	99734.2	68712.2	78058.5	103853	192830	93970	78908.4	141964	70802.3	87919.3
	CHST15	sp|Q7LFX5|CHSTF_HUMAN	Carbohydrate sulfotransferase 15 OS=Homo sapiens GN=CHST15 PE=1 SV=1	3	2	1.96	24500.6	25123.6	20316.4	23136	37719.4	53254.6	19263.9	23741.3	20678	16547.2	27428.2
	CHST3	sp|Q7LGC8|CHST3_HUMAN	Carbohydrate sulfotransferase 3 OS=Homo sapiens GN=CHST3 PE=1 SV=3	2	2	5.01	37139.5	33491	34487.7	31020	26387.4	36430.1	57068.5	30336.7	67673.6	46280.1	39690.5
	CHSY1	sp|Q86X52|CHSS1_HUMAN	Chondroitin sulfate synthase 1 OS=Homo sapiens GN=CHSY1 PE=1 SV=3	1	1	1.62	6557.35	10769.3	8706.7	8421.03	9731.35	21494	11941.1	7930.45	8687.66	32124.7	6242.74
	CHSY3	sp|Q70JA7|CHSS3_HUMAN	Chondroitin sulfate synthase 3 OS=Homo sapiens GN=CHSY3 PE=2 SV=3	1	1	1.47	6557.35	10769.3	8706.7	8421.03	9731.35	21494	11941.1	7930.45	8687.66	32124.7	6242.74
	CIAO1	sp|O76071|CIAO1_HUMAN	Probable cytosolic iron-sulfur protein assembly protein CIAO1 OS=Homo sapiens GN=CIAO1 PE=1 SV=1	3	3	8.26	26573.6	16719.6	50859.7	26474.8	51629	9838.64	15465.4	55788.1	27135.3	14285.9	31045.1
	CILP	sp|O75339|CILP1_HUMAN	Cartilage intermediate layer protein 1 OS=Homo sapiens GN=CILP PE=1 SV=4	26	15	16.39	140290	139366	116101	114962	107239	128893	119821	92104.1	161545	99405.8	85398.9
	CILP2	sp|Q8IUL8|CILP2_HUMAN	Cartilage intermediate layer protein 2 OS=Homo sapiens GN=CILP2 PE=2 SV=2	9	6	8.48	70533.9	58614.4	51736.3	62596.4	49288.6	54520.9	109344	53657.3	70374.3	98751.6	39746.8
	CIT	sp|O14578|CTRO_HUMAN	Citron Rho-interacting kinase OS=Homo sapiens GN=CIT PE=1 SV=2	2	1	1.13	39027.9	21657.2	19082.5	39117.9	37471.1	35094.2	35761.7	26452.1	41657.3	26285.9	30155.1
	CKB	sp|P12277|KCRB_HUMAN	Creatine kinase B-type OS=Homo sapiens GN=CKB PE=1 SV=1	24	11	37.27	128038	70491.3	74837.5	103698	172781	76486.1	402188	70419.3	96928	76713.7	57180.9
	CKM	sp|P06732|KCRM_HUMAN	Creatine kinase M-type OS=Homo sapiens GN=CKM PE=1 SV=2	108	22	53.02	418088	203294	392046	408108	830703	188618	1.45486e+06	594346	401604	461126	354952
	CKMT1A	sp|P12532|KCRU_HUMAN	Creatine kinase U-type, mitochondrial OS=Homo sapiens GN=CKMT1A PE=1 SV=1	2	2	6	128998	107157	55878.1	61316.5	145731	100028	154583	66043.5	71969.3	54807.5	81518.2
	CKMT2	sp|P17540|KCRS_HUMAN	Creatine kinase S-type, mitochondrial OS=Homo sapiens GN=CKMT2 PE=1 SV=2	18	10	32.22	70487.7	44276.5	38414.1	44697.1	171667	63609.6	183470	52163	62522	43081	76119.5
	CLASP1	sp|Q7Z460|CLAP1_HUMAN	CLIP-associating protein 1 OS=Homo sapiens GN=CLASP1 PE=1 SV=1	2	2	1.89	58521.6	54347.2	56437.1	54351.9	59032.7	35663.9	59353.2	40801.5	66384.1	57818.7	54779.6
	CLC	sp|Q05315|LEG10_HUMAN	Galectin-10 OS=Homo sapiens GN=CLC PE=1 SV=3	2	1	4.93	306388	243830	116786	89198.6	189007	113487	244840	103796	212780	161281	96572.3
	CLCA1	sp|A8K7I4|CLCA1_HUMAN	Calcium-activated chloride channel regulator 1 OS=Homo sapiens GN=CLCA1 PE=1 SV=3	1	1	0.88	70009	51565.9	26076.1	24785.6	29654.3	30234.1	36121.8	37625.1	24138.9	30372.5	20482.9
	CLCA4	sp|Q14CN2|CLCA4_HUMAN	Calcium-activated chloride channel regulator 4 OS=Homo sapiens GN=CLCA4 PE=1 SV=2	1	1	0.87	70009	51565.9	26076.1	24785.6	29654.3	30234.1	36121.8	37625.1	24138.9	30372.5	20482.9
	CLCN5	sp|P51795|CLCN5_HUMAN	H(+)/Cl(-) exchange transporter 5 OS=Homo sapiens GN=CLCN5 PE=1 SV=1	2	2	1.61	210564	443359	232827	349886	430500	443767	1.18227e+06	5.24576e+06	567387	386854	184010
	CLCN6	sp|P51797|CLCN6_HUMAN	Chloride transport protein 6 OS=Homo sapiens GN=CLCN6 PE=1 SV=2	1	1	0.92	485493	121237	27863.5	53289.1	52983.9	154701	140099	66508.6	183986	171201	8404.95
	CLEC11A	sp|Q9Y240|CLC11_HUMAN	C-type lectin domain family 11 member A OS=Homo sapiens GN=CLEC11A PE=1 SV=1	18	6	24.77	151780	126732	76109.1	87254.6	119140	108873	97665	149241	103613	101607	129871
	CLEC14A	sp|Q86T13|CLC14_HUMAN	C-type lectin domain family 14 member A OS=Homo sapiens GN=CLEC14A PE=1 SV=1	3	3	10.61	22591.3	16995.6	22265.9	20737.8	31221.8	24937.6	15620.7	31089.3	26095.9	19654.9	17916.5
	CLEC1B	sp|Q9P126|CLC1B_HUMAN	C-type lectin domain family 1 member B OS=Homo sapiens GN=CLEC1B PE=1 SV=2	1	1	3.06	46608	37326.5	43685.1	41320.4	51343.4	40311.8	76707.6	34939	52068	34835	43212.9
	CLEC3B	sp|P05452|TETN_HUMAN	Tetranectin OS=Homo sapiens GN=CLEC3B PE=1 SV=3	195	12	46.53	1.40511e+07	1.09124e+07	9.33706e+06	1.1741e+07	8.00743e+06	1.18462e+07	1.27783e+07	1.14213e+07	1.54509e+07	1.18075e+07	1.10354e+07
	CLEC4M	sp|Q9H2X3|CLC4M_HUMAN	C-type lectin domain family 4 member M OS=Homo sapiens GN=CLEC4M PE=1 SV=1	5	4	16.04	101122	75519	71179	76129.7	72306.1	81647.8	76255.1	74377.1	72452.1	61219.2	71689.4
	CLIC1	sp|O00299|CLIC1_HUMAN	Chloride intracellular channel protein 1 OS=Homo sapiens GN=CLIC1 PE=1 SV=4	34	11	56.85	846666	551158	713721	611800	2.04997e+06	577000	1.75441e+06	636786	1.18468e+06	474799	582244
	CLIC2	sp|O15247|CLIC2_HUMAN	Chloride intracellular channel protein 2 OS=Homo sapiens GN=CLIC2 PE=1 SV=3	4	4	21.05	72494	51446.4	34582	37127.5	83092.2	38514.9	52417.2	33856.5	48474.6	43278.4	32305.7
	CLIC4	sp|Q9Y696|CLIC4_HUMAN	Chloride intracellular channel protein 4 OS=Homo sapiens GN=CLIC4 PE=1 SV=4	20	11	45.85	179948	101700	311900	201523	529411	116099	354858	292013	279603	97285.2	235176
	CLINT1	sp|Q14677|EPN4_HUMAN	Clathrin interactor 1 OS=Homo sapiens GN=CLINT1 PE=1 SV=1	1	1	2.08	18360.3	22506.1	22882	20905.3	39116.6	14209.5	44259.1	21220.6	43983.4	22044	17775
	CLIP1	sp|P30622|CLIP1_HUMAN	CAP-Gly domain-containing linker protein 1 OS=Homo sapiens GN=CLIP1 PE=1 SV=2	6	4	2.64	23505.3	87297.5	40998.1	70673.9	49717.2	251236	316046	53182.9	369778	349089	59357.1
	CLIP2	sp|Q9UDT6|CLIP2_HUMAN	CAP-Gly domain-containing linker protein 2 OS=Homo sapiens GN=CLIP2 PE=1 SV=1	3	3	2.2	388145	393408	320021	605713	257071	832572	362004	346624	485258	248464	345055
	CLPS	sp|P04118|COL_HUMAN	Colipase OS=Homo sapiens GN=CLPS PE=1 SV=2	1	1	7.14	118139	49498.1	41360.3	31669.2	126981	87249.7	30872	29512	21050.8	90954.5	21201.8
	CLPX	sp|O76031|CLPX_HUMAN	ATP-dependent Clp protease ATP-binding subunit clpX-like, mitochondrial OS=Homo sapiens GN=CLPX PE=1 SV=2	6	1	1.11	28922.1	38207.5	33827.4	32129.4	83981.3	31854.2	121142	31168.3	120250	59684.6	20461
	CLSTN1	sp|O94985|CSTN1_HUMAN	Calsyntenin-1 OS=Homo sapiens GN=CLSTN1 PE=1 SV=1	31	16	21.92	380524	393378	383520	351667	445219	342330	380427	301236	347354	245449	324510
	CLSTN1	sp|O94985-2|CSTN1_HUMAN	Isoform 2 of Calsyntenin-1 OS=Homo sapiens GN=CLSTN1	35	17	23.07	382158	394483	374478	351121	438151	340627	383249	304318	353953	248245	321793
	CLSTN3	sp|Q9BQT9|CSTN3_HUMAN	Calsyntenin-3 OS=Homo sapiens GN=CLSTN3 PE=1 SV=1	1	1	1.46	19435.8	17926.4	17304.3	26201.3	26929.2	23118.9	17406.9	23923.2	21421.7	12416.8	21014.8
	CLTA	sp|P09496|CLCA_HUMAN	Clathrin light chain A OS=Homo sapiens GN=CLTA PE=1 SV=1	2	1	2.82	103608	69011.9	43175.5	41304.9	95042	34770.9	51279	44623.9	35884	35111	33627.9
	CLTA	sp|P09496-2|CLCA_HUMAN	Isoform Non-brain of Clathrin light chain A OS=Homo sapiens GN=CLTA	3	2	12.84	103608	69011.9	43175.5	41304.9	95042	34770.9	51279	44623.9	35884	35111	33627.9
	CLTB	sp|P09497|CLCB_HUMAN	Clathrin light chain B OS=Homo sapiens GN=CLTB PE=1 SV=1	3	3	14.41	117919	58957.2	307251	143669	296883	96914	87053.1	127412	94395.1	49037.4	87956.2
	CLTB	sp|P09497-2|CLCB_HUMAN	Isoform Non-brain of Clathrin light chain B OS=Homo sapiens GN=CLTB	6	4	19.43	88500.8	43741	236714	127042	312631	88754.3	80005.2	71542.4	85130.7	40457.3	62262.1
	CLTC	sp|Q00610|CLH1_HUMAN	Clathrin heavy chain 1 OS=Homo sapiens GN=CLTC PE=1 SV=5	22	16	12.18	75749.4	56993.5	54034.7	66631.5	175767	54264.3	107662	42669.5	78789.1	51036.2	38659.4
	CLU	sp|P10909|CLUS_HUMAN	Clusterin OS=Homo sapiens GN=CLU PE=1 SV=1	1259	38	49.89	7.0184e+07	7.97858e+07	7.83404e+07	8.94429e+07	1.01497e+08	8.58733e+07	9.8848e+07	9.06761e+07	9.79872e+07	8.26563e+07	6.89456e+07
	CLU	tr|H0YAS8|H0YAS8_HUMAN	Clusterin beta chain (Fragment) OS=Homo sapiens GN=CLU PE=4 SV=1	428	10	63.57	5.12845e+07	6.29205e+07	5.64527e+07	6.19313e+07	7.37918e+07	6.25127e+07	7.27756e+07	6.32398e+07	6.83536e+07	5.49494e+07	4.70324e+07
	CLUL1	sp|Q15846|CLUL1_HUMAN	Clusterin-like protein 1 OS=Homo sapiens GN=CLUL1 PE=1 SV=1	3	2	5.79	12374	9099.63	6696.49	9649.6	13677.4	10619.3	10568.9	10842.8	9021.42	9530.81	7200.39
	CLYBL	sp|Q8N0X4|CLYBL_HUMAN	Citrate lyase subunit beta-like protein, mitochondrial OS=Homo sapiens GN=CLYBL PE=2 SV=2	4	4	13.24	72090.3	40065.9	147113	53764.1	57497	68280.8	46213.6	44037.6	52334.7	30108.6	33125.1
	CMAS	sp|Q8NFW8|NEUA_HUMAN	N-acylneuraminate cytidylyltransferase OS=Homo sapiens GN=CMAS PE=1 SV=2	5	4	16.13	24198.7	16274.7	33089.8	21667.2	92265.3	16780.8	14867.2	36860.9	19675.7	12359.8	17714.3
	CMBL	sp|Q96DG6|CMBL_HUMAN	Carboxymethylenebutenolidase homolog OS=Homo sapiens GN=CMBL PE=1 SV=1	63	13	42.45	847011	290593	1.79218e+06	762759	1.61597e+06	269301	693402	2.16825e+06	2.132e+06	321361	1.79138e+06
	CMPK1	sp|P30085|KCY_HUMAN	UMP-CMP kinase OS=Homo sapiens GN=CMPK1 PE=1 SV=3	40	15	63.27	153078	85575.7	115335	161318	208618	68920.4	134097	164172	237349	54054.7	191345
	CMTM5	sp|Q96DZ9|CKLF5_HUMAN	CKLF-like MARVEL transmembrane domain-containing protein 5 OS=Homo sapiens GN=CMTM5 PE=2 SV=2	2	1	8.52	5231.17	5862.67	3590.77	1264.05	6308.98	9247.82	34447.4	4722.53	28063.3	7801.56	4437.1
	CMYA5	sp|Q8N3K9|CMYA5_HUMAN	Cardiomyopathy-associated protein 5 OS=Homo sapiens GN=CMYA5 PE=1 SV=3	6	1	0.71	20491.9	15609.5	116681	141217	68174.9	48338.6	29109.5	15439.6	59893.5	26541.1	14791.8
	CNBP	sp|P62633|CNBP_HUMAN	Cellular nucleic acid-binding protein OS=Homo sapiens GN=CNBP PE=1 SV=1	9	4	30.51	32191.5	18746.8	67847.2	33700.1	41151.6	14506.3	25917.7	66326.7	43995.9	12230.6	43508.7
	CNDP1	sp|Q96KN2|CNDP1_HUMAN	Beta-Ala-His dipeptidase OS=Homo sapiens GN=CNDP1 PE=1 SV=4	167	30	53.85	1.97983e+06	994805	2.99934e+06	1.17143e+06	1.82757e+06	931266	1.75552e+06	849802	1.31258e+06	1.75438e+06	1.60879e+06
	CNDP1	tr|J3KRP0|J3KRP0_HUMAN	Beta-Ala-His dipeptidase OS=Homo sapiens GN=CNDP1 PE=4 SV=2	179	31	62.28	1.97095e+06	986270	3.02926e+06	1.17112e+06	1.84719e+06	937396	1.73778e+06	867163	1.2907e+06	1.74263e+06	1.60827e+06
	CNDP2	sp|Q96KP4|CNDP2_HUMAN	Cytosolic non-specific dipeptidase OS=Homo sapiens GN=CNDP2 PE=1 SV=2	117	33	64.84	479468	248012	1.15533e+06	427132	919933	229557	339958	924597	657373	193705	697543
	CNGB3	sp|Q9NQW8|CNGB3_HUMAN	Cyclic nucleotide-gated cation channel beta-3 OS=Homo sapiens GN=CNGB3 PE=1 SV=2	11	3	1.61	355822	318972	314750	195963	358327	280564	420492	258108	464037	391957	299157
	CNN2	sp|Q99439|CNN2_HUMAN	Calponin-2 OS=Homo sapiens GN=CNN2 PE=1 SV=4	7	3	9.71	56111.2	38101.1	24672.6	20537.2	49802.4	54275.5	96672.9	42210.2	59221.9	29579.7	23429.9
	CNNM2	sp|Q9H8M5|CNNM2_HUMAN	Metal transporter CNNM2 OS=Homo sapiens GN=CNNM2 PE=1 SV=2	1	1	1.14	97771.5	170609	77401.5	85685	85962.9	197882	111093	80515.2	223279	137025	65493
	CNNM4	sp|Q6P4Q7|CNNM4_HUMAN	Metal transporter CNNM4 OS=Homo sapiens GN=CNNM4 PE=1 SV=3	2	2	2.19	131884	155727	71111.3	133926	123338	112089	151067	64452.9	112549	102069	39507.8
	CNOT1	sp|A5YKK6|CNOT1_HUMAN	CCR4-NOT transcription complex subunit 1 OS=Homo sapiens GN=CNOT1 PE=1 SV=2	1	1	0.59	10269.2	5320.45	6524.94	7535.8	10843.3	6347.12	11526.1	7546.34	8980.87	10337.5	4643.58
	CNP	sp|P09543|CN37_HUMAN	2',3'-cyclic-nucleotide 3'-phosphodiesterase OS=Homo sapiens GN=CNP PE=1 SV=2	4	4	17.1	18611.6	13618.8	17465.8	15153.5	20632.6	13573.5	13825.6	14964	15252.2	13741.2	13808.8
	CNPY2	sp|Q9Y2B0|CNPY2_HUMAN	Protein canopy homolog 2 OS=Homo sapiens GN=CNPY2 PE=1 SV=1	6	4	30.22	117194	67711.4	170747	130541	162829	83601.9	99296.6	104023	88296.6	66044.8	77528.2
	CNPY3	sp|Q9BT09|CNPY3_HUMAN	Protein canopy homolog 3 OS=Homo sapiens GN=CNPY3 PE=1 SV=1	8	3	15.83	126042	96647.8	106130	96532.2	69573.5	132450	116307	124603	117533	95029.6	114329
	CNTFR	sp|P26992|CNTFR_HUMAN	Ciliary neurotrophic factor receptor subunit alpha OS=Homo sapiens GN=CNTFR PE=1 SV=2	7	4	18.01	229947	210418	125444	145868	139250	187304	180461	135059	182424	143736	123179
	CNTLN	sp|Q9NXG0|CNTLN_HUMAN	Centlein OS=Homo sapiens GN=CNTLN PE=2 SV=5	1	1	1.14	62898.1	32910.1	30018.6	27282.6	24326	31040.2	70464.4	22588.5	27333.9	19038.6	19569.5
	CNTN1	sp|Q12860|CNTN1_HUMAN	Contactin-1 OS=Homo sapiens GN=CNTN1 PE=1 SV=1	71	29	37.92	313027	320465	185239	227518	157186	382436	303511	222760	247820	305365	187021
	CNTN3	sp|Q9P232|CNTN3_HUMAN	Contactin-3 OS=Homo sapiens GN=CNTN3 PE=1 SV=3	19	14	18.77	114544	115221	133567	117569	148852	139152	108147	122844	127202	113202	109149
	CNTN4	sp|Q8IWV2|CNTN4_HUMAN	Contactin-4 OS=Homo sapiens GN=CNTN4 PE=1 SV=1	33	17	21.64	273023	271760	159637	203477	196170	221817	219860	178097	243441	188972	158695
	CNTN5	sp|O94779|CNTN5_HUMAN	Contactin-5 OS=Homo sapiens GN=CNTN5 PE=1 SV=2	1	1	1.55	15479.3	17730.9	7444.43	10816.7	16046.1	20452.7	10847.3	7627.54	11197.6	12894.9	10101.8
	CNTN6	sp|Q9UQ52|CNTN6_HUMAN	Contactin-6 OS=Homo sapiens GN=CNTN6 PE=1 SV=1	2	1	1.95	66832.2	66365.7	41320	70982.7	53864.2	79341.1	58648.1	46787.9	64981.9	50678.9	42454.9
	CNTRL	sp|Q7Z7A1|CNTRL_HUMAN	Centriolin OS=Homo sapiens GN=CNTRL PE=1 SV=2	4	3	0.82	1.3704e+07	3.70246e+06	3.12559e+06	3.83018e+06	1.05038e+07	7.62244e+06	3.81175e+06	963397	1.52967e+07	1.27485e+06	1.82117e+06
	COCH	sp|O43405|COCH_HUMAN	Cochlin OS=Homo sapiens GN=COCH PE=1 SV=1	4	4	8	59698.8	98218.6	35805.2	41616.5	47926.4	56774.2	56546.1	40783.2	58448.4	36355	35571
	COIL	sp|P38432|COIL_HUMAN	Coilin OS=Homo sapiens GN=COIL PE=1 SV=1	4	1	2.78	131535	144565	192755	76854.6	140770	31921.7	83715.5	98948.9	98723.2	93366.9	39049.9
	COL11A1	sp|P12107|COBA1_HUMAN	Collagen alpha-1(XI) chain OS=Homo sapiens GN=COL11A1 PE=1 SV=4	5	3	1.44	219370	227394	116447	296505	106136	99595.4	270780	93115.2	141010	778207	204803
	COL12A1	sp|Q99715|COCA1_HUMAN	Collagen alpha-1(XII) chain OS=Homo sapiens GN=COL12A1 PE=1 SV=2	48	28	13.58	141235	116620	119422	110284	224913	162127	110156	129550	129966	114184	128652
	COL14A1	sp|Q05707|COEA1_HUMAN	Collagen alpha-1(XIV) chain OS=Homo sapiens GN=COL14A1 PE=1 SV=3	6	6	3.62	111729	81146.4	86031.3	85282.5	81260.2	86767	101460	127755	106725	80833.1	100192
	COL15A1	sp|P39059|COFA1_HUMAN	Collagen alpha-1(XV) chain OS=Homo sapiens GN=COL15A1 PE=1 SV=2	12	6	5.26	156585	128964	119096	122987	126520	154797	146882	165965	127125	134715	154205
	COL18A1	sp|P39060|COIA1_HUMAN	Collagen alpha-1(XVIII) chain OS=Homo sapiens GN=COL18A1 PE=1 SV=5	79	22	14.08	1.04497e+06	977620	886583	827080	1.50866e+06	1.17549e+06	817001	975855	1.22773e+06	729560	1.01953e+06
	COL19A1	sp|Q14993|COJA1_HUMAN	Collagen alpha-1(XIX) chain OS=Homo sapiens GN=COL19A1 PE=1 SV=3	1	1	0.96	5695.29	5365.35	3519.38	6341.55	6442.52	5683.94	4782.7	4165.96	120737	7035.6	2256.23
	COL1A1	sp|P02452|CO1A1_HUMAN	Collagen alpha-1(I) chain OS=Homo sapiens GN=COL1A1 PE=1 SV=5	54	23	14.69	242799	791428	472699	588890	1.43511e+06	440737	500101	260736	418153	263132	313045
	COL1A2	sp|P08123|CO1A2_HUMAN	Collagen alpha-2(I) chain OS=Homo sapiens GN=COL1A2 PE=1 SV=7	18	9	6.22	63605.9	128094	64300.2	162507	202871	109954	111249	69808.2	147698	59971.2	66350.8
	COL24A1	sp|Q17RW2|COOA1_HUMAN	Collagen alpha-1(XXIV) chain OS=Homo sapiens GN=COL24A1 PE=2 SV=2	2	1	0.88	147403	231588	251138	163278	136570	288924	201934	147765	284888	296779	132258
	COL2A1	sp|P02458|CO2A1_HUMAN	Collagen alpha-1(II) chain OS=Homo sapiens GN=COL2A1 PE=1 SV=3	2	1	0.61	35006.3	81197.5	57074	57805.7	213862	52931	60153.3	24611.3	29314.2	35298.4	31041.4
	COL3A1	sp|P02461|CO3A1_HUMAN	Collagen alpha-1(III) chain OS=Homo sapiens GN=COL3A1 PE=1 SV=4	23	13	4.37	55757.4	111764	96776.2	180361	285601	110798	89065.1	74378.6	146210	72373.7	78271
	COL4A1	sp|P02462|CO4A1_HUMAN	Collagen alpha-1(IV) chain OS=Homo sapiens GN=COL4A1 PE=1 SV=3	1	1	0.9	7728.89	10242.9	11293.8	9894.75	16833.1	9478.01	7563.73	3116.94	11578	5601.64	1595.96
	COL4A2	sp|P08572|CO4A2_HUMAN	Collagen alpha-2(IV) chain OS=Homo sapiens GN=COL4A2 PE=1 SV=4	11	5	3.45	73599.1	76620.8	100418	152972	157941	88677.6	93720.6	90391.3	122425	153738	117150
	COL4A3BP	sp|Q9Y5P4|C43BP_HUMAN	Collagen type IV alpha-3-binding protein OS=Homo sapiens GN=COL4A3BP PE=1 SV=1	1	1	2.08	25380.1	21904.2	32148.4	27418.1	39552.3	16624.2	24979	32247.9	29721.1	13242.5	23500.5
	COL4A3BP	sp|Q9Y5P4-3|C43BP_HUMAN	Isoform 3 of Collagen type IV alpha-3-binding protein OS=Homo sapiens GN=COL4A3BP	12	2	3.06	25380.1	21904.2	32148.4	27418.1	39552.3	16624.2	24979	32247.9	29721.1	13242.5	23500.5
	COL5A1	sp|P20908|CO5A1_HUMAN	Collagen alpha-1(V) chain OS=Homo sapiens GN=COL5A1 PE=1 SV=3	9	6	5.17	176801	283690	169190	181992	764815	240263	256246	140349	212930	143275	153352
	COL5A3	sp|P25940|CO5A3_HUMAN	Collagen alpha-3(V) chain OS=Homo sapiens GN=COL5A3 PE=1 SV=3	1	1	1.2	30133.6	28095	28545.3	30035.3	44436.1	29517.5	30075.9	32156.8	39584.6	19739.1	27524.6
	COL6A1	sp|P12109|CO6A1_HUMAN	Collagen alpha-1(VI) chain OS=Homo sapiens GN=COL6A1 PE=1 SV=3	85	26	32.78	265715	258884	417748	219983	452031	241446	182257	418053	258736	171285	245429
	COL6A2	sp|P12110|CO6A2_HUMAN	Collagen alpha-2(VI) chain OS=Homo sapiens GN=COL6A2 PE=1 SV=4	32	14	20.41	197784	203911	182995	258050	273775	247558	192059	380617	252455	159060	212704
	COL6A2	sp|P12110-2|CO6A2_HUMAN	Isoform 2C2A of Collagen alpha-2(VI) chain OS=Homo sapiens GN=COL6A2	28	13	19.06	167860	186591	153560	215486	228315	219704	197892	333441	240468	161650	199193
	COL6A3	sp|P12111|CO6A3_HUMAN	Collagen alpha-3(VI) chain OS=Homo sapiens GN=COL6A3 PE=1 SV=5	421	119	43.63	921843	928680	652224	768353	856130	886357	786961	1.05438e+06	1.01177e+06	549357	712191
	COL6A3	sp|P12111-4|CO6A3_HUMAN	Isoform 4 of Collagen alpha-3(VI) chain OS=Homo sapiens GN=COL6A3	368	102	45.41	941573	930859	620072	757079	838318	889343	780154	1.03884e+06	924692	535118	715747
	COL6A5	sp|A8TX70|CO6A5_HUMAN	Collagen alpha-5(VI) chain OS=Homo sapiens GN=COL6A5 PE=1 SV=1	1	1	0.27	230294	64173.6	15752.6	14991.1	48920.2	16766.1	26716	33988.5	19863	36252.1	18288.9
	COLEC10	sp|Q9Y6Z7|COL10_HUMAN	Collectin-10 OS=Homo sapiens GN=COLEC10 PE=2 SV=2	22	7	20.58	1.27259e+06	1.25785e+06	1.0358e+06	853823	1.42733e+06	1.06344e+06	938674	957805	1.22612e+06	831394	1.32061e+06
	COLEC11	sp|Q9BWP8-10|COL11_HUMAN	Isoform 10 of Collectin-11 OS=Homo sapiens GN=COLEC11	57	12	33.33	1.3245e+06	1.35573e+06	1.52071e+06	1.1722e+06	1.84456e+06	1.78632e+06	1.15671e+06	970345	1.76598e+06	888466	1.34521e+06
	COLEC12	sp|Q5KU26|COL12_HUMAN	Collectin-12 OS=Homo sapiens GN=COLEC12 PE=1 SV=3	14	7	8.09	150207	136158	122389	154852	182547	184257	123032	170544	119221	115759	181213
	COMMD1	sp|Q8N668|COMD1_HUMAN	COMM domain-containing protein 1 OS=Homo sapiens GN=COMMD1 PE=1 SV=1	1	1	8.95	13948.3	24306.6	31054.7	24543.3	22533.5	19398.8	20955.8	28678.3	21693.6	20562.3	26629.1
	COMP	sp|P49747|COMP_HUMAN	Cartilage oligomeric matrix protein OS=Homo sapiens GN=COMP PE=1 SV=2	192	43	58.78	247462	409245	178039	215048	249732	150362	399275	155642	452170	131782	119305
	COMT	sp|P21964|COMT_HUMAN	Catechol O-methyltransferase OS=Homo sapiens GN=COMT PE=1 SV=2	19	13	49.82	119164	69364.9	98395.4	133969	227288	63649.1	80246.1	117699	335862	50234.7	188430
	COPA	sp|P53621|COPA_HUMAN	Coatomer subunit alpha OS=Homo sapiens GN=COPA PE=1 SV=2	2	2	2.86	16678	19835.8	15856.2	25878.5	30679.8	22661.3	30389.9	42886.6	27525.9	21339.8	15203
	COPB1	sp|P53618|COPB_HUMAN	Coatomer subunit beta OS=Homo sapiens GN=COPB1 PE=1 SV=3	4	2	3.88	29843.8	28294.5	44123.7	48131.8	58024	34696.7	43730.7	91532.1	37772.8	59545.5	48847.5
	COPB2	sp|P35606|COPB2_HUMAN	Coatomer subunit beta' OS=Homo sapiens GN=COPB2 PE=1 SV=2	3	2	2.98	46945.2	28887.2	49578.6	49665.6	60491	40454.1	53891.9	79204.8	43521.7	33230.7	39638.8
	COPE	sp|O14579|COPE_HUMAN	Coatomer subunit epsilon OS=Homo sapiens GN=COPE PE=1 SV=3	5	3	17.53	14613.5	12588.3	14076	14945.6	17996.3	24064.5	10525.3	12794.8	13344	9363.97	9023.2
	COPG1	sp|Q9Y678|COPG1_HUMAN	Coatomer subunit gamma-1 OS=Homo sapiens GN=COPG1 PE=1 SV=1	6	4	6.52	71943.1	58552.6	68205	92343	83619.5	64327.5	87878.1	108659	86876.3	53754.5	66493.1
	COPS2	sp|P61201|CSN2_HUMAN	COP9 signalosome complex subunit 2 OS=Homo sapiens GN=COPS2 PE=1 SV=1	6	4	8.8	58834.7	35592	87378	46174	138406	34733.5	60427.4	61121.5	82561.3	34363.3	52705.2
	COPS3	sp|Q9UNS2|CSN3_HUMAN	COP9 signalosome complex subunit 3 OS=Homo sapiens GN=COPS3 PE=1 SV=3	2	2	4.73	67739.4	23960.4	59528.2	71462.9	39253	43593.8	26855.5	22859.9	33715.4	23040.2	43515.1
	COPS4	sp|Q9BT78|CSN4_HUMAN	COP9 signalosome complex subunit 4 OS=Homo sapiens GN=COPS4 PE=1 SV=1	3	2	7.14	28808.1	29093.1	47552.8	30970.5	92286	38244.1	51063.6	41171.5	59123.1	31962.9	35232.9
	COPS5	sp|Q92905|CSN5_HUMAN	COP9 signalosome complex subunit 5 OS=Homo sapiens GN=COPS5 PE=1 SV=4	1	1	2.99	19879.6	13422.4	44058.7	14042	89311.8	7110.17	34642.4	14679.2	42439.3	14810.2	14385.6
	COPS6	sp|Q7L5N1|CSN6_HUMAN	COP9 signalosome complex subunit 6 OS=Homo sapiens GN=COPS6 PE=1 SV=1	24	4	14.07	140163	105647	90737.3	128666	211060	57414	112410	141400	121586	106993	97246.7
	COPS7A	sp|Q9UBW8|CSN7A_HUMAN	COP9 signalosome complex subunit 7a OS=Homo sapiens GN=COPS7A PE=1 SV=1	1	1	11.27	5559.3	2641.23	6449.52	6783.19	6433.67	4904.35	8004.51	5196.62	5817.5	7068.42	6290.96
	COPS8	sp|Q99627|CSN8_HUMAN	COP9 signalosome complex subunit 8 OS=Homo sapiens GN=COPS8 PE=1 SV=1	2	2	13.4	49913.5	36376.8	71013.7	58331.3	118751	57518.6	62595.3	63614	59373.7	50506.4	62943
	COQ9	sp|O75208|COQ9_HUMAN	Ubiquinone biosynthesis protein COQ9, mitochondrial OS=Homo sapiens GN=COQ9 PE=1 SV=1	1	1	6.6	9406.16	7578.13	8963.22	8227.01	13190.8	1509.28	10418.1	2174.89	4551.32	10541.7	1668.22
	CORO1A	sp|P31146|COR1A_HUMAN	Coronin-1A OS=Homo sapiens GN=CORO1A PE=1 SV=4	39	18	34.06	660652	460517	377861	411065	994253	375599	902027	398329	1.04464e+06	396257	292885
	CORO1B	sp|Q9BR76|COR1B_HUMAN	Coronin-1B OS=Homo sapiens GN=CORO1B PE=1 SV=1	14	7	18.81	100483	56504.2	107421	68509.6	121497	41942.9	98208.8	143187	102643	30239.5	57767
	CORO1C	sp|Q9ULV4|COR1C_HUMAN	Coronin-1C OS=Homo sapiens GN=CORO1C PE=1 SV=1	13	11	32.07	160556	134849	178519	164311	381220	122875	377124	151896	231218	110881	103496
	CORO7	sp|P57737|CORO7_HUMAN	Coronin-7 OS=Homo sapiens GN=CORO7 PE=1 SV=2	2	2	3.78	73848.5	57774.9	49130.4	63368.9	61269.2	69833.4	57350.1	51020.2	61285.8	72372.8	44116.4
	COTL1	sp|Q14019|COTL1_HUMAN	Coactosin-like protein OS=Homo sapiens GN=COTL1 PE=1 SV=3	25	10	58.45	1.61805e+06	582135	702141	508898	1.73609e+06	539514	1.36631e+06	526229	966430	405085	537230
	COX6B1	sp|P14854|CX6B1_HUMAN	Cytochrome c oxidase subunit 6B1 OS=Homo sapiens GN=COX6B1 PE=1 SV=2	5	3	26.74	72155.2	38506	97312.1	53617	79348.8	38101	81265.8	80498.6	62778.2	44945.3	53411.5
	CP	sp|P00450|CERU_HUMAN	Ceruloplasmin OS=Homo sapiens GN=CP PE=1 SV=1	6105	123	75.12	2.45676e+08	2.05627e+08	2.32604e+08	2.1963e+08	1.57545e+08	1.96904e+08	1.66199e+08	1.63011e+08	1.70777e+08	2.04476e+08	1.94712e+08
	CP	tr|D6RE86|D6RE86_HUMAN	Ceruloplasmin (Fragment) OS=Homo sapiens GN=CP PE=4 SV=3	324	10	65.36	1.15866e+08	1.03297e+08	1.07557e+08	9.35957e+07	8.38498e+07	1.07975e+08	1.05876e+08	9.95161e+07	8.7765e+07	1.21039e+08	1.23959e+08
	CPA1	sp|P15085|CBPA1_HUMAN	Carboxypeptidase A1 OS=Homo sapiens GN=CPA1 PE=1 SV=2	12	5	15.04	135163	83534.4	51486.2	39711.2	116751	172228	58727.2	44969	53522	45750.2	35909.3
	CPA3	sp|P15088|CBPA3_HUMAN	Mast cell carboxypeptidase A OS=Homo sapiens GN=CPA3 PE=1 SV=2	2	2	1.68	35051.6	37245.7	44898.8	33381.8	166187	54815.6	67073.6	50942.1	48967.3	91065.7	39794.8
	CPB1	sp|P15086|CBPB1_HUMAN	Carboxypeptidase B OS=Homo sapiens GN=CPB1 PE=1 SV=4	5	3	8.39	40012.2	27330.3	20865.7	25457	47218.4	56740.3	18206.9	21943.1	24214.7	14890	24087.9
	CPB2	sp|Q96IY4|CBPB2_HUMAN	Carboxypeptidase B2 OS=Homo sapiens GN=CPB2 PE=1 SV=2	239	16	40.19	4.62826e+06	5.77109e+06	8.06872e+06	7.97989e+06	7.50832e+06	5.14976e+06	6.24681e+06	5.97108e+06	7.44425e+06	6.21943e+06	6.23495e+06
	CPD	sp|O75976|CBPD_HUMAN	Carboxypeptidase D OS=Homo sapiens GN=CPD PE=1 SV=2	22	11	13.26	137622	112561	153285	162428	407238	145223	127618	137470	138031	110789	124932
	CPE	sp|P16870|CBPE_HUMAN	Carboxypeptidase E OS=Homo sapiens GN=CPE PE=1 SV=1	5	4	15.55	28182.4	22886.4	19235.4	23783.6	28175.2	22546.8	29976.2	21082	24331.9	20360.9	21806.9
	CPLX4	sp|Q7Z7G2|CPLX4_HUMAN	Complexin-4 OS=Homo sapiens GN=CPLX4 PE=2 SV=1	2	2	6.25	159638	163715	136367	223852	170952	119882	210625	136674	211263	99773.6	192003
	CPM	sp|P14384|CBPM_HUMAN	Carboxypeptidase M OS=Homo sapiens GN=CPM PE=1 SV=2	12	8	20.32	88291.9	80861.9	81935.8	82390.5	231970	84109.2	71553.9	76552.1	90166.6	59208.8	61301.6
	CPN1	sp|P15169|CBPN_HUMAN	Carboxypeptidase N catalytic chain OS=Homo sapiens GN=CPN1 PE=1 SV=1	307	23	40.83	4.81896e+06	5.90208e+06	5.86711e+06	6.00028e+06	6.41018e+06	4.93476e+06	5.18418e+06	6.87543e+06	4.80064e+06	7.93049e+06	4.58072e+06
	CPN2	sp|P22792|CPN2_HUMAN	Carboxypeptidase N subunit 2 OS=Homo sapiens GN=CPN2 PE=1 SV=3	417	19	40	2.18195e+07	2.62668e+07	2.26506e+07	2.0672e+07	2.8213e+07	1.98883e+07	1.94349e+07	2.33077e+07	1.95098e+07	2.96615e+07	1.94566e+07
	CPNE1	tr|Q5JX61|Q5JX61_HUMAN	Copine-1 (Fragment) OS=Homo sapiens GN=CPNE1 PE=1 SV=1	1	1	9.86	28831.2	26952	25401.4	32944.1	32381.3	34689.7	32647.4	22018.6	36074.7	24622.7	21873.4
	CPNE3	sp|O75131|CPNE3_HUMAN	Copine-3 OS=Homo sapiens GN=CPNE3 PE=1 SV=1	1	1	1.68	52405.3	12817.5	13058.4	17357.6	75441.2	16116.8	26874.8	15169.3	56833.8	9674.12	17768.6
	CPOX	sp|P36551|HEM6_HUMAN	Oxygen-dependent coproporphyrinogen-III oxidase, mitochondrial OS=Homo sapiens GN=CPOX PE=1 SV=3	1	1	3.52	42645.6	40666.6	47256	44079.9	64217	53038.2	29247.6	34195.4	36157.9	28602.5	33226.8
	CPPED1	sp|Q9BRF8|CPPED_HUMAN	Serine/threonine-protein phosphatase CPPED1 OS=Homo sapiens GN=CPPED1 PE=1 SV=3	8	6	23.25	277118	150650	578119	223157	530231	120737	266449	654242	449284	119219	472893
	CPQ	sp|Q9Y646|CBPQ_HUMAN	Carboxypeptidase Q OS=Homo sapiens GN=CPQ PE=1 SV=1	23	5	14.62	97918.1	84254.5	79259.8	60880.8	77875.9	100988	91834.8	94844.7	101245	48551.3	55561.8
	CPS1	sp|P31327|CPSM_HUMAN	Carbamoyl-phosphate synthase [ammonia], mitochondrial OS=Homo sapiens GN=CPS1 PE=1 SV=2	365	97	63.53	1.43111e+06	696351	6.54987e+06	1.78771e+06	1.3919e+06	790394	598477	765940	601599	535306	490651
	CPT2	sp|P23786|CPT2_HUMAN	Carnitine O-palmitoyltransferase 2, mitochondrial OS=Homo sapiens GN=CPT2 PE=1 SV=2	2	2	3.65	93810.5	45344.2	68308.4	97163.2	59539	32912.9	32470.7	18297.1	29933.3	23607.5	16861.2
	CPVL	sp|Q9H3G5|CPVL_HUMAN	Probable serine carboxypeptidase CPVL OS=Homo sapiens GN=CPVL PE=1 SV=2	4	4	10.5	41509.3	25434	16770.6	31654.6	31042.3	29083.1	21753.8	21599.7	27451.1	23204.4	23529.1
	CR1	sp|P17927|CR1_HUMAN	Complement receptor type 1 OS=Homo sapiens GN=CR1 PE=1 SV=3	24	9	15.06	221168	250315	152792	134473	131597	271667	122579	155665	135853	123974	117328
	CR2	sp|P20023|CR2_HUMAN	Complement receptor type 2 OS=Homo sapiens GN=CR2 PE=1 SV=2	12	9	10.94	121531	104871	44322.9	57330.4	51778.5	94419.1	91239.7	67510.2	80443.7	78299.1	48100.8
	CREB3L2	sp|Q70SY1|CR3L2_HUMAN	Cyclic AMP-responsive element-binding protein 3-like protein 2 OS=Homo sapiens GN=CREB3L2 PE=1 SV=3	1	1	2.69	220416	141557	103585	103285	81971.7	155868	82500.4	94218.8	67896.4	60396.4	82264.7
	CREBBP	sp|Q92793|CBP_HUMAN	CREB-binding protein OS=Homo sapiens GN=CREBBP PE=1 SV=3	4	1	0.29	42859	6046.76	13600.8	79757.5	10287.2	45325.8	26517.8	16479.4	13314.3	7841.43	8523.52
	CRELD1	sp|Q96HD1|CREL1_HUMAN	Cysteine-rich with EGF-like domain protein 1 OS=Homo sapiens GN=CRELD1 PE=1 SV=3	14	6	15.48	154977	197203	260496	220056	512433	218412	160762	292548	160815	225597	314032
	CRELD1	sp|Q96HD1-2|CREL1_HUMAN	Isoform 2 of Cysteine-rich with EGF-like domain protein 1 OS=Homo sapiens GN=CRELD1	15	7	22.75	181684	216880	289521	238694	524786	229252	180326	294544	175425	236419	313394
	CRHBP	sp|P24387|CRHBP_HUMAN	Corticotropin-releasing factor-binding protein OS=Homo sapiens GN=CRHBP PE=1 SV=2	21	10	46.58	173922	209880	169254	226366	250101	167290	188168	151815	185000	155451	286862
	CRIP1	sp|P50238|CRIP1_HUMAN	Cysteine-rich protein 1 OS=Homo sapiens GN=CRIP1 PE=1 SV=3	7	1	19.48	127965	83859.5	128891	230944	1.26207e+06	162890	101496	146604	143844	123152	81642.2
	CRIP2	sp|P52943|CRIP2_HUMAN	Cysteine-rich protein 2 OS=Homo sapiens GN=CRIP2 PE=1 SV=1	10	4	23.56	75814.2	47640.3	69003	96979.8	339084	69240.7	242956	108610	99835	45896.9	91276.7
	CRISP3	sp|P54108|CRIS3_HUMAN	Cysteine-rich secretory protein 3 OS=Homo sapiens GN=CRISP3 PE=1 SV=1	28	7	34.69	522467	503797	446773	425182	503997	409753	1.00565e+06	279898	697595	703428	355372
	CRISPLD2	sp|Q9H0B8|CRLD2_HUMAN	Cysteine-rich secretory protein LCCL domain-containing 2 OS=Homo sapiens GN=CRISPLD2 PE=1 SV=1	1	1	4.63	28344.9	37300.3	28358.4	43705.2	26346.4	29652.7	40700.8	38162.8	64531.4	31648.9	40962.7
	CRK	sp|P46108|CRK_HUMAN	Adapter molecule crk OS=Homo sapiens GN=CRK PE=1 SV=2	18	12	43.42	161743	103231	194193	152347	238128	129910	133272	265733	187896	83353.2	170772
	CRKL	sp|P46109|CRKL_HUMAN	Crk-like protein OS=Homo sapiens GN=CRKL PE=1 SV=1	14	7	32.34	1.72607e+06	1.47391e+06	1.79137e+06	1.30917e+06	2.27508e+06	1.3477e+06	2.66016e+06	1.50109e+06	1.8649e+06	950397	1.21285e+06
	CRLF3	sp|Q8IUI8|CRLF3_HUMAN	Cytokine receptor-like factor 3 OS=Homo sapiens GN=CRLF3 PE=1 SV=2	10	6	16.74	18039	15001.7	9774.02	18439.5	39046.9	15065.6	26488.5	14311.3	25570.2	14006.4	15294.7
	CRMP1	sp|Q14194|DPYL1_HUMAN	Dihydropyrimidinase-related protein 1 OS=Homo sapiens GN=CRMP1 PE=1 SV=1	13	3	4.9	217089	172552	451042	176381	269377	88543.9	160973	479795	426935	52955.1	220330
	CROCC	sp|Q5TZA2|CROCC_HUMAN	Rootletin OS=Homo sapiens GN=CROCC PE=1 SV=1	9	3	1.34	94527.8	36443.2	139660	55955.1	893682	27507.8	70125.9	161192	121226	50657.4	70096.7
	CRP	sp|P02741|CRP_HUMAN	C-reactive protein OS=Homo sapiens GN=CRP PE=1 SV=1	83	11	29.02	1.30647e+07	9.72905e+06	9.40773e+06	6.12273e+06	9.49815e+06	5.26345e+06	2.17805e+06	6.88548e+06	3.61233e+06	1.68044e+07	1.31139e+07
	CRTAC1	sp|Q9NQ79|CRAC1_HUMAN	Cartilage acidic protein 1 OS=Homo sapiens GN=CRTAC1 PE=1 SV=2	177	31	47.35	1.68511e+06	2.09347e+06	874501	1.09209e+06	1.43025e+06	1.17267e+06	1.79115e+06	969593	2.43294e+06	1.52227e+06	769392
	CRYAB	sp|P02511|CRYAB_HUMAN	Alpha-crystallin B chain OS=Homo sapiens GN=CRYAB PE=1 SV=2	7	4	33.14	192012	106938	134946	101821	187720	101586	385972	187142	186146	65070.4	168836
	CRYL1	sp|Q9Y2S2|CRYL1_HUMAN	Lambda-crystallin homolog OS=Homo sapiens GN=CRYL1 PE=1 SV=3	91	20	54.55	434761	214626	1.28483e+06	428890	556327	149521	285624	910835	956502	143041	682136
	CRYM	sp|Q14894|CRYM_HUMAN	Ketimine reductase mu-crystallin OS=Homo sapiens GN=CRYM PE=1 SV=1	7	4	17.52	75494.7	37159	43808.7	39759	78317	29231.1	92255.7	40545.1	62638	37119.4	35687.4
	CRYZ	sp|Q08257|QOR_HUMAN	Quinone oxidoreductase OS=Homo sapiens GN=CRYZ PE=1 SV=1	84	18	69	496635	279402	1.22728e+06	575079	856535	257102	391772	810321	880913	244841	536265
	CRYZL1	tr|C9K0F7|C9K0F7_HUMAN	Quinone oxidoreductase-like protein 1 (Fragment) OS=Homo sapiens GN=CRYZL1 PE=1 SV=1	1	1	6.96	108746	53316.2	66837.9	114762	51981.2	59784.1	201283	96398.6	190546	80263	58620.8
	CS	sp|O75390|CISY_HUMAN	Citrate synthase, mitochondrial OS=Homo sapiens GN=CS PE=1 SV=2	8	4	14.38	118226	62067	117822	84957.3	195708	63323.9	128900	79593	80874.8	63718.5	93361.9
	CS	tr|F8VPF9|F8VPF9_HUMAN	Citrate synthase, mitochondrial (Fragment) OS=Homo sapiens GN=CS PE=1 SV=3	5	2	17.02	69308.6	26972.1	56637.5	36600.2	122195	27857.8	73791.9	34307.3	36964.7	24267.4	41819.9
	CSE1L	sp|P55060|XPO2_HUMAN	Exportin-2 OS=Homo sapiens GN=CSE1L PE=1 SV=3	9	5	5.66	57123.1	46910.3	78293.4	50034.2	108687	45660.1	48205.4	69280	56954.3	27351	53509.1
	CSF1	sp|P09603|CSF1_HUMAN	Macrophage colony-stimulating factor 1 OS=Homo sapiens GN=CSF1 PE=1 SV=2	13	7	14.98	209197	245602	195784	262962	262652	238770	171181	252420	230529	193216	265600
	CSF1R	sp|P07333|CSF1R_HUMAN	Macrophage colony-stimulating factor 1 receptor OS=Homo sapiens GN=CSF1R PE=1 SV=2	39	14	14.4	258239	339487	243755	202879	446357	382215	199248	255510	245769	217539	180601
	CSF2RA	sp|P15509|CSF2R_HUMAN	Granulocyte-macrophage colony-stimulating factor receptor subunit alpha OS=Homo sapiens GN=CSF2RA PE=1 SV=1	1	1	5	45723.4	21856.2	30158.6	36124.2	65334.8	44265.5	28712.8	21400.7	36302.3	30915.5	32841.7
	CSK	sp|P41240|CSK_HUMAN	Tyrosine-protein kinase CSK OS=Homo sapiens GN=CSK PE=1 SV=1	3	2	6	45402.5	46363.7	48813	58475.1	58120.9	42305	69106.5	46141.7	58875.8	37314.7	41159.6
	CSMD3	sp|Q7Z407|CSMD3_HUMAN	CUB and sushi domain-containing protein 3 OS=Homo sapiens GN=CSMD3 PE=2 SV=3	2	1	0.19	16023.4	28852.3	22113.7	22081.2	25270.3	27065.8	21114.2	19497.3	25831.6	26091.1	2816.25
	CSNK2A1	sp|P68400|CSK21_HUMAN	Casein kinase II subunit alpha OS=Homo sapiens GN=CSNK2A1 PE=1 SV=1	1	1	5.12	18181.7	15292.5	12841.6	15108.1	43839.3	20522	31927	18406.6	34032.7	17966.9	71143.4
	CSPG4	sp|Q6UVK1|CSPG4_HUMAN	Chondroitin sulfate proteoglycan 4 OS=Homo sapiens GN=CSPG4 PE=1 SV=2	73	32	19.9	148061	143142	140304	120252	261325	160001	135688	120443	153558	112846	164536
	CSRP1	sp|P21291|CSRP1_HUMAN	Cysteine and glycine-rich protein 1 OS=Homo sapiens GN=CSRP1 PE=1 SV=3	11	6	50.26	185172	133958	230734	218642	309893	183244	338426	282004	286384	167282	232018
	CSRP2	sp|Q16527|CSRP2_HUMAN	Cysteine and glycine-rich protein 2 OS=Homo sapiens GN=CSRP2 PE=1 SV=3	1	1	8.81	44627.4	39872.9	86716.1	76569.9	89075.8	56114.9	62815.8	117661	69142	33016.1	160282
	CSRP2BP	sp|Q9H8E8|CSR2B_HUMAN	Cysteine-rich protein 2-binding protein OS=Homo sapiens GN=CSRP2BP PE=1 SV=3	2	2	0.9	625743	29253.7	28595.7	18299.3	23566.4	24021.9	23526.9	11774.3	18024.5	15183.9	18458.8
	CSRP3	sp|P50461|CSRP3_HUMAN	Cysteine and glycine-rich protein 3 OS=Homo sapiens GN=CSRP3 PE=1 SV=1	9	6	44.33	83002.8	107727	103867	124809	249275	86504.5	425192	113733	147696	106961	139851
	CST1	sp|P01037|CYTN_HUMAN	Cystatin-SN OS=Homo sapiens GN=CST1 PE=1 SV=3	4	3	21.28	56001.1	37869.2	51320.3	51652.9	102816	50011.4	175331	53039	64269.6	50669.4	40295
	CST2	sp|P09228|CYTT_HUMAN	Cystatin-SA OS=Homo sapiens GN=CST2 PE=1 SV=1	4	3	18.44	54911.2	32777.9	51608.4	51699.8	116786	48055	192096	52558.2	65157.4	43422.4	45818
	CST3	sp|P01034|CYTC_HUMAN	Cystatin-C OS=Homo sapiens GN=CST3 PE=1 SV=1	239	12	62.33	2.28486e+07	1.96695e+07	2.44643e+07	1.83439e+07	3.06799e+07	2.40936e+07	1.72217e+07	3.37929e+07	2.03592e+07	1.67322e+07	2.82776e+07
	CST4	sp|P01036|CYTS_HUMAN	Cystatin-S OS=Homo sapiens GN=CST4 PE=1 SV=3	5	4	26.24	56001.1	37869.2	51320.3	51652.9	102816	50011.4	175331	53039	64269.6	50669.4	40295
	CST6	sp|Q15828|CYTM_HUMAN	Cystatin-M OS=Homo sapiens GN=CST6 PE=1 SV=1	42	8	64.43	2.65177e+06	1.58591e+06	1.37926e+06	1.23113e+06	2.80067e+06	1.68574e+06	1.25707e+06	4.58472e+06	1.40537e+06	1.45252e+06	1.67238e+06
	CST7	sp|O76096|CYTF_HUMAN	Cystatin-F OS=Homo sapiens GN=CST7 PE=1 SV=1	2	1	4.83	69299.5	48327.1	47815.8	39584	64643.6	74729.6	36462.8	65245.2	99207.8	68464.5	52773.4
	CSTA	sp|P01040|CYTA_HUMAN	Cystatin-A OS=Homo sapiens GN=CSTA PE=1 SV=1	12	4	54.08	270335	91494.4	160237	94224.4	236636	79268.2	126947	253302	159747	128632	281024
	CSTB	sp|P04080|CYTB_HUMAN	Cystatin-B OS=Homo sapiens GN=CSTB PE=1 SV=2	70	5	55.1	648212	399963	1.41598e+06	606897	1.96494e+06	340013	466448	970601	767611	242929	880977
	CTBS	sp|Q01459|DIAC_HUMAN	Di-N-acetylchitobiase OS=Homo sapiens GN=CTBS PE=1 SV=1	25	12	34.55	738015	687672	614290	740789	1.20625e+06	709671	754752	450902	869976	600207	473916
	CTGF	sp|P29279|CTGF_HUMAN	Connective tissue growth factor OS=Homo sapiens GN=CTGF PE=1 SV=2	18	10	34.1	377333	300966	383689	257243	519613	264327	290061	175452	300472	160581	182281
	CTH	sp|P32929|CGL_HUMAN	Cystathionine gamma-lyase OS=Homo sapiens GN=CTH PE=1 SV=3	43	15	52.84	343455	179671	836368	348200	410064	196143	284558	725479	892402	163166	642156
	CTHRC1	sp|Q96CG8|CTHR1_HUMAN	Collagen triple helix repeat-containing protein 1 OS=Homo sapiens GN=CTHRC1 PE=1 SV=1	6	3	11.52	72240.1	54546.1	75037.8	61672.7	82990.7	53779.5	49834.6	46383	79244.4	31175.6	33677.9
	CTNNA1	sp|P35221|CTNA1_HUMAN	Catenin alpha-1 OS=Homo sapiens GN=CTNNA1 PE=1 SV=1	9	4	5.63	17538.8	30999.2	11522.4	17089.9	18816	20927.2	34995.7	25177.4	39628.6	19139	10210.9
	CTNNA2	sp|P26232|CTNA2_HUMAN	Catenin alpha-2 OS=Homo sapiens GN=CTNNA2 PE=1 SV=5	9	4	4.62	13447.2	30984.5	10679.1	12493	17671.2	17113.6	35356.7	21989.9	26072.1	17429.9	9278.25
	CTNNB1	sp|P35222|CTNB1_HUMAN	Catenin beta-1 OS=Homo sapiens GN=CTNNB1 PE=1 SV=1	1	1	2.82	7759.59	16931.7	7992.91	15090.3	24263.2	7465.03	12547.6	9390.09	14657.1	4918.85	5476.37
	CTNND1	sp|O60716-10|CTND1_HUMAN	Isoform 2AB of Catenin delta-1 OS=Homo sapiens GN=CTNND1	2	2	3.19	11839.6	13654.4	8780.59	10940.9	21038.5	10096.2	15651.9	8849.05	12817.6	7781.68	7334.85
	CTPS1	sp|P17812|PYRG1_HUMAN	CTP synthase 1 OS=Homo sapiens GN=CTPS1 PE=1 SV=2	3	3	7.78	99349.5	88492.2	136934	118471	384691	60759.9	144854	233371	167466	56221.5	121928
	CTPS2	sp|Q9NRF8|PYRG2_HUMAN	CTP synthase 2 OS=Homo sapiens GN=CTPS2 PE=1 SV=1	2	2	8.02	23521.5	15355.6	15502.3	19262.1	17076.7	16837.7	16134.8	18618.6	20536.7	11757	13096.5
	CTRB1	sp|P17538|CTRB1_HUMAN	Chymotrypsinogen B OS=Homo sapiens GN=CTRB1 PE=2 SV=1	14	3	20.15	315376	383543	257153	81235.4	229197	675366	200050	266830	228928	248826	194399
	CTSA	sp|P10619|PPGB_HUMAN	Lysosomal protective protein OS=Homo sapiens GN=CTSA PE=1 SV=2	30	10	26.04	439526	434203	309193	285325	395129	378910	386432	323731	469456	308067	293212
	CTSB	sp|P07858|CATB_HUMAN	Cathepsin B OS=Homo sapiens GN=CTSB PE=1 SV=3	105	19	50.74	1.91953e+06	1.37418e+06	1.56278e+06	1.44275e+06	2.18654e+06	1.72583e+06	1.48132e+06	2.55349e+06	1.63792e+06	1.10786e+06	1.68311e+06
	CTSC	sp|P53634|CATC_HUMAN	Dipeptidyl peptidase 1 OS=Homo sapiens GN=CTSC PE=1 SV=2	28	8	20.52	347669	258541	329648	277359	416003	279987	217582	240208	346354	207395	244785
	CTSD	sp|P07339|CATD_HUMAN	Cathepsin D OS=Homo sapiens GN=CTSD PE=1 SV=1	183	26	49.51	2.0848e+06	1.46762e+06	2.14409e+06	1.8989e+06	2.79621e+06	1.52675e+06	1.23979e+06	3.55652e+06	2.02825e+06	1.06667e+06	1.71874e+06
	CTSF	sp|Q9UBX1|CATF_HUMAN	Cathepsin F OS=Homo sapiens GN=CTSF PE=1 SV=1	14	7	14.88	106029	98029.6	51156.4	68587.4	92371.6	85439.8	91189.6	43862	68339.2	53021.4	41802.2
	CTSG	sp|P08311|CATG_HUMAN	Cathepsin G OS=Homo sapiens GN=CTSG PE=1 SV=2	25	12	51.37	716031	567414	630631	504811	707070	708269	738631	800538	1.0164e+06	596573	481850
	CTSH	sp|P09668|CATH_HUMAN	Pro-cathepsin H OS=Homo sapiens GN=CTSH PE=1 SV=4	15	6	16.42	155819	114315	175014	97891.6	127287	131666	80390.8	264297	100562	104849	107692
	CTSL	sp|P07711|CATL1_HUMAN	Cathepsin L1 OS=Homo sapiens GN=CTSL PE=1 SV=2	11	7	24.02	272793	155285	184188	151911	229300	162432	131815	153624	147511	137267	168547
	CTSS	sp|P25774|CATS_HUMAN	Cathepsin S OS=Homo sapiens GN=CTSS PE=1 SV=3	11	7	28.1	218990	166420	98602.6	124470	112772	119941	173704	106706	127305	127434	79747.6
	CTSW	sp|P56202|CATW_HUMAN	Cathepsin W OS=Homo sapiens GN=CTSW PE=1 SV=2	6	3	9.31	42337.6	38308.8	36680.4	34920.9	43712.8	41275.9	28820.1	24243.5	76139.6	39006.7	32939
	CTSZ	sp|Q9UBR2|CATZ_HUMAN	Cathepsin Z OS=Homo sapiens GN=CTSZ PE=1 SV=1	38	12	41.91	305578	318408	443708	296867	715341	400199	365825	689148	431089	322023	438654
	CTTN	sp|Q14247|SRC8_HUMAN	Src substrate cortactin OS=Homo sapiens GN=CTTN PE=1 SV=2	9	5	18.18	60258.4	53780	69233.2	58277.6	226659	65174.5	144049	88835	89662.1	58798.1	70267.7
	CUBN	tr|Q5JQ33|Q5JQ33_HUMAN	Cubilin (Fragment) OS=Homo sapiens GN=CUBN PE=4 SV=1	1	1	10.23	19461.5	26515.7	27758.2	35341	51064.8	18766.3	43128	20393	31504.1	23323.9	22654.6
	CUL1	sp|Q13616|CUL1_HUMAN	Cullin-1 OS=Homo sapiens GN=CUL1 PE=1 SV=2	11	6	8.76	147833	114290	193691	145523	499273	123712	153326	189070	170773	107756	101171
	CUL3	sp|Q13618|CUL3_HUMAN	Cullin-3 OS=Homo sapiens GN=CUL3 PE=1 SV=2	13	7	12.5	125970	89043.8	107591	80331.1	188190	67576.4	83455	103555	107383	51458.5	72069.1
	CUL4A	sp|Q13619|CUL4A_HUMAN	Cullin-4A OS=Homo sapiens GN=CUL4A PE=1 SV=3	2	2	3.43	26335.4	13646.9	20364.2	20140	32077	21615.8	23047.4	23078.2	30574.4	16502.9	19896.6
	CUL4B	sp|Q13620|CUL4B_HUMAN	Cullin-4B OS=Homo sapiens GN=CUL4B PE=1 SV=4	2	2	2.52	6722.6	4476.86	11495.2	10814.4	32720.8	3246.98	10379.3	6836.47	11183.7	8295.34	1655.96
	CUL5	sp|Q93034|CUL5_HUMAN	Cullin-5 OS=Homo sapiens GN=CUL5 PE=1 SV=4	1	1	1.67	32012.1	21140.1	98871.8	42144	119891	18323.2	45693.1	59490.3	74666.2	30393.4	53118.2
	CUL7	sp|Q14999|CUL7_HUMAN	Cullin-7 OS=Homo sapiens GN=CUL7 PE=1 SV=2	8	1	0.53	891943	861007	284090	405615	150165	482038	1.0109e+06	818065	830172	835645	454031
	CUTA	sp|O60888|CUTA_HUMAN	Protein CutA OS=Homo sapiens GN=CUTA PE=1 SV=2	14	3	23.46	286760	261214	366274	227678	535808	236978	342851	422366	479611	226267	346800
	CXADR	sp|P78310|CXAR_HUMAN	Coxsackievirus and adenovirus receptor OS=Homo sapiens GN=CXADR PE=1 SV=1	2	2	3.84	37021.5	45046	33805.3	36989.9	72630.2	25987.5	24821.7	49130.3	39861.3	20524.3	43147.3
	CXCL1	sp|P09341|GROA_HUMAN	Growth-regulated alpha protein OS=Homo sapiens GN=CXCL1 PE=1 SV=1	3	1	14.95	48126.5	46037.4	43349.5	44489.8	47082.7	73830.8	51094.2	64528.8	64723.4	42018.3	55483.4
	CXCL12	sp|P48061|SDF1_HUMAN	Stromal cell-derived factor 1 OS=Homo sapiens GN=CXCL12 PE=1 SV=1	18	3	32.26	59330.2	51120.6	38181.1	54631.1	35774.2	156076	54210.5	89278.6	47222.8	58832	53434.3
	CXCL16	sp|Q9H2A7|CXL16_HUMAN	C-X-C motif chemokine 16 OS=Homo sapiens GN=CXCL16 PE=2 SV=4	2	1	5.51	13425.1	8501.71	19277.1	17352.7	27422.4	13199.7	10370.5	9313.46	12061.5	12215.7	12254.6
	CXCL2	sp|P19875|CXCL2_HUMAN	C-X-C motif chemokine 2 OS=Homo sapiens GN=CXCL2 PE=1 SV=1	4	2	27.1	49833.1	45388.7	41688.4	44928.1	48605.1	70206.9	49574.2	66107.6	62199.1	45767.4	54792.2
	CXCL5	sp|P42830|CXCL5_HUMAN	C-X-C motif chemokine 5 OS=Homo sapiens GN=CXCL5 PE=1 SV=1	2	1	11.4	28878.2	39123.2	20576.5	37247.9	24795.1	38097.7	35690.1	25269.1	26478.6	45535.5	28048.6
	CXorf22	sp|Q6ZTR5|CX022_HUMAN	Uncharacterized protein CXorf22 OS=Homo sapiens GN=CXorf22 PE=2 SV=3	3	2	2.36	81251.2	59323.4	37380.9	55522.6	55836.2	49628.3	66740.5	45719.8	87782.5	59485.4	38079.1
	CXorf36	sp|Q9H7Y0|DIA1R_HUMAN	Deleted in autism-related protein 1 OS=Homo sapiens GN=CXorf36 PE=2 SV=3	3	2	6.7	13395	4766.51	7546.82	13473.8	16078.4	11672.1	11372.9	10182	10371.2	8782.97	11020.8
	CXorf57	sp|Q6NSI4|CX057_HUMAN	Uncharacterized protein CXorf57 OS=Homo sapiens GN=CXorf57 PE=1 SV=2	7	2	2.11	7.05482e+06	5.50492e+06	3.20139e+06	1.74702e+06	2.13467e+06	1.61461e+06	2.16471e+06	1.49334e+06	1.562e+06	887788	1.63771e+06
	CYB5A	sp|P00167|CYB5_HUMAN	Cytochrome b5 OS=Homo sapiens GN=CYB5A PE=1 SV=2	29	5	49.25	300128	115458	1.15992e+06	438138	476055	128409	150254	559389	201907	100318	163811
	CYB5R3	sp|P00387|NB5R3_HUMAN	NADH-cytochrome b5 reductase 3 OS=Homo sapiens GN=CYB5R3 PE=1 SV=3	6	2	9.63	36062.4	30126.5	49926.2	29199.2	56291.5	21040.7	46994	45714.3	53052.8	26347.4	25337.1
	CYCS	sp|P99999|CYC_HUMAN	Cytochrome c OS=Homo sapiens GN=CYCS PE=1 SV=2	36	8	40	400354	119213	527690	278431	682057	109581	270509	69114.9	145451	72180.3	112299
	CYFIP1	sp|Q7L576|CYFP1_HUMAN	Cytoplasmic FMR1-interacting protein 1 OS=Homo sapiens GN=CYFIP1 PE=1 SV=1	10	4	3.27	78209.3	36769.9	608946	191101	302349	107891	41715.2	93509.2	74451.2	38034.9	84244.2
	CYFIP2	sp|Q96F07|CYFP2_HUMAN	Cytoplasmic FMR1-interacting protein 2 OS=Homo sapiens GN=CYFIP2 PE=1 SV=2	10	4	2.19	78209.3	36769.9	608946	191101	302349	107891	41715.2	93509.2	74451.2	38034.9	84244.2
	CYP11B1	sp|P15538|C11B1_HUMAN	Cytochrome P450 11B1, mitochondrial OS=Homo sapiens GN=CYP11B1 PE=1 SV=5	1	1	1.99	30226.7	26169.1	34874.3	29643.7	28676.6	32437.7	40702.1	126024	61671	25425	24575.6
	CYP2A6	sp|P11509|CP2A6_HUMAN	Cytochrome P450 2A6 OS=Homo sapiens GN=CYP2A6 PE=1 SV=3	1	1	2.63	12392.7	14086.2	12464.7	13172.5	10212.4	15797.8	504968	9851.2	18272.4	7038.14	5722.67
	CYTL1	sp|Q9NRR1|CYTL1_HUMAN	Cytokine-like protein 1 OS=Homo sapiens GN=CYTL1 PE=1 SV=1	2	2	14.71	30632.1	21395.4	14689.5	16082.4	14750.7	22719	20126.7	18451.7	17495.1	12643	16130.1
	DAB2	sp|P98082|DAB2_HUMAN	Disabled homolog 2 OS=Homo sapiens GN=DAB2 PE=1 SV=3	1	1	1.04	22443.1	14787	21939.1	19896.2	35585.9	40575.3	35017.5	15726.2	20807.4	15048	6142.64
	DAB2IP	sp|Q5VWQ8|DAB2P_HUMAN	Disabled homolog 2-interacting protein OS=Homo sapiens GN=DAB2IP PE=1 SV=2	2	1	0.59	57488.9	46988.7	47633.6	51948.4	88234.5	50680.7	55738.7	78209.9	84327.1	93688.2	37211.8
	DAG1	sp|Q14118|DAG1_HUMAN	Dystroglycan OS=Homo sapiens GN=DAG1 PE=1 SV=2	105	26	33.3	323027	293374	320299	268622	487629	297322	262569	336393	374701	190115	308729
	DAK	sp|Q3LXA3|DHAK_HUMAN	Bifunctional ATP-dependent dihydroxyacetone kinase/FAD-AMP lyase (cyclizing) OS=Homo sapiens GN=DAK PE=1 SV=2	93	29	59.13	537496	204107	795799	462636	836545	230513	360810	1.10055e+06	1.41554e+06	190731	703164
	DAP	sp|P51397|DAP1_HUMAN	Death-associated protein 1 OS=Homo sapiens GN=DAP PE=1 SV=3	1	1	24.51	45242.3	24113.2	84725.6	47648.5	113880	44028.6	36577.7	99982	43603.6	25828	61474.8
	DARS	sp|P14868|SYDC_HUMAN	Aspartate--tRNA ligase, cytoplasmic OS=Homo sapiens GN=DARS PE=1 SV=2	25	11	25.15	82737.4	60606.3	73549.4	81350.9	151379	68413.4	118658	77070.2	124916	54293.4	64943.4
	DBH	sp|P09172|DOPO_HUMAN	Dopamine beta-hydroxylase OS=Homo sapiens GN=DBH PE=1 SV=3	112	23	43.76	3.00254e+06	4.427e+06	3.27224e+06	3.18506e+06	2.88398e+06	1.84961e+06	1.94726e+06	1.43948e+06	3.48669e+06	2.20483e+06	1.91147e+06
	DBI	sp|P07108|ACBP_HUMAN	Acyl-CoA-binding protein OS=Homo sapiens GN=DBI PE=1 SV=2	121	8	65.52	1.83863e+06	778593	5.13162e+06	1.484e+06	3.85172e+06	790452	1.74771e+06	6.312e+06	3.0848e+06	812285	4.82379e+06
	DBN1	sp|Q16643|DREB_HUMAN	Drebrin OS=Homo sapiens GN=DBN1 PE=1 SV=4	6	4	10.79	30256	25224.8	41515.6	33775.7	79500.8	38682.1	61232.8	39643.8	45689.5	35917.9	35397.5
	DBNL	sp|Q9UJU6|DBNL_HUMAN	Drebrin-like protein OS=Homo sapiens GN=DBNL PE=1 SV=1	6	3	10.23	49075.5	54396.4	40654.7	54751.4	160949	56374.2	183708	62576.7	140503	52611	34050
	DBNL	tr|F8WBG8|F8WBG8_HUMAN	Drebrin-like protein OS=Homo sapiens GN=DBNL PE=1 SV=1	1	1	15.62	220186	214721	144143	229268	715533	234102	855857	199241	580365	184430	125797
	DCAF6	sp|Q58WW2|DCAF6_HUMAN	DDB1- and CUL4-associated factor 6 OS=Homo sapiens GN=DCAF6 PE=1 SV=1	3	1	1.05	53474.9	188838	29158	16776.1	20011.8	36507.8	29646.5	24405.7	21859.3	33498.3	25339.5
	DCBLD1	sp|Q8N8Z6|DCBD1_HUMAN	Discoidin, CUB and LCCL domain-containing protein 1 OS=Homo sapiens GN=DCBLD1 PE=1 SV=2	10	6	11.61	77229.1	76512.4	66408.3	77728.9	95895.9	100059	69456.5	75334	74267.4	77197.2	79096.5
	DCD	sp|P81605|DCD_HUMAN	Dermcidin OS=Homo sapiens GN=DCD PE=1 SV=2	21	7	53.64	605433	634658	368640	533633	754879	342266	413992	969203	527099	310008	670062
	DCHS1	sp|Q96JQ0|PCD16_HUMAN	Protocadherin-16 OS=Homo sapiens GN=DCHS1 PE=1 SV=1	12	8	3.76	42852.5	40576.3	42507.4	44446.9	42794.5	44107.1	43654.3	39201.8	47535.5	37336.8	31193.4
	DCN	sp|P07585|PGS2_HUMAN	Decorin OS=Homo sapiens GN=DCN PE=1 SV=1	17	6	16.16	148453	171673	101538	126402	186540	128561	150063	104009	176201	94550.9	112630
	DCPS	sp|Q96C86|DCPS_HUMAN	m7GpppX diphosphatase OS=Homo sapiens GN=DCPS PE=1 SV=2	12	8	30.56	62063.3	30060.5	158156	84008.8	158518	35151.6	32599.3	96303.2	43264.8	26016.5	57120.4
	DCSTAMP	sp|Q9H295|DCSTP_HUMAN	Dendritic cell-specific transmembrane protein OS=Homo sapiens GN=DCSTAMP PE=1 SV=1	1	1	1.49	140321	112612	59457.9	145301	150934	90773.3	113474	80151.4	107380	157945	112530
	DCTD	sp|P32321|DCTD_HUMAN	Deoxycytidylate deaminase OS=Homo sapiens GN=DCTD PE=1 SV=2	1	1	10.11	20438.9	11473.5	43176.1	20817.4	69997.4	13879.1	38655.9	52239	64686.5	16980.3	46231.8
	DCTN1	sp|Q14203|DCTN1_HUMAN	Dynactin subunit 1 OS=Homo sapiens GN=DCTN1 PE=1 SV=3	10	8	5.79	41995	33639	35098.4	42952.1	126112	32945.7	85266.8	42592.3	68532.6	31093	29914.7
	DCTN2	sp|Q13561|DCTN2_HUMAN	Dynactin subunit 2 OS=Homo sapiens GN=DCTN2 PE=1 SV=4	25	11	36.66	56912.5	38530.5	58047.6	43652.2	134828	38793.7	79480.4	64446.2	70471.5	31391.5	41552.1
	DCTN4	sp|Q9UJW0|DCTN4_HUMAN	Dynactin subunit 4 OS=Homo sapiens GN=DCTN4 PE=1 SV=1	2	1	5.65	26572.6	10268	21079.7	13927.4	42834.9	11028.6	22787.4	22669.3	21068.5	17604.4	23865.8
	DCUN1D1	sp|Q96GG9|DCNL1_HUMAN	DCN1-like protein 1 OS=Homo sapiens GN=DCUN1D1 PE=1 SV=1	6	4	21.62	131308	88486.3	209975	123072	418635	86858.2	132746	208520	216370	69888.1	136648
	DCXR	sp|Q7Z4W1|DCXR_HUMAN	L-xylulose reductase OS=Homo sapiens GN=DCXR PE=1 SV=2	144	22	78.28	486003	280285	1.35158e+06	481118	551638	263249	398541	683757	840836	215594	814133
	DDAH1	sp|O94760|DDAH1_HUMAN	N(G),N(G)-dimethylarginine dimethylaminohydrolase 1 OS=Homo sapiens GN=DDAH1 PE=1 SV=3	37	18	60	256308	142441	463258	251773	557228	127218	199922	652714	571464	139099	357808
	DDAH2	sp|O95865|DDAH2_HUMAN	N(G),N(G)-dimethylarginine dimethylaminohydrolase 2 OS=Homo sapiens GN=DDAH2 PE=1 SV=1	27	10	48.07	236316	91575.1	211297	124810	208694	87622.2	141055	235275	165778	75588.2	170359
	DDB1	sp|Q16531|DDB1_HUMAN	DNA damage-binding protein 1 OS=Homo sapiens GN=DDB1 PE=1 SV=1	26	12	9.82	116842	89876.3	144124	89161	168612	74213.8	100830	127858	119731	52518.3	75409.2
	DDC	sp|P20711|DDC_HUMAN	Aromatic-L-amino-acid decarboxylase OS=Homo sapiens GN=DDC PE=1 SV=2	4	4	9.58	17703.3	14939.5	19320	13127.1	31327.1	13977.7	15008.5	12908	20862.7	9902.87	11196.2
	DDI2	sp|Q5TDH0|DDI2_HUMAN	Protein DDI1 homolog 2 OS=Homo sapiens GN=DDI2 PE=1 SV=1	9	5	21.55	54360.2	41924.1	42062.9	49142.1	165943	42312.4	49105.6	49044.7	78668.8	41809.7	44794
	DDR1	sp|Q08345|DDR1_HUMAN	Epithelial discoidin domain-containing receptor 1 OS=Homo sapiens GN=DDR1 PE=1 SV=1	3	2	3.4	34677.8	34619.8	30774.6	36556.1	70432.8	43845.3	32186.3	29712.5	43807.9	33589.2	31374.1
	DDR2	sp|Q16832|DDR2_HUMAN	Discoidin domain-containing receptor 2 OS=Homo sapiens GN=DDR2 PE=1 SV=2	1	1	3.63	6803.22	6848.3	5280	7345.22	10416.3	7050.37	9830.4	7294.11	6701.73	7706.2	6676.26
	DDRGK1	sp|Q96HY6|DDRGK_HUMAN	DDRGK domain-containing protein 1 OS=Homo sapiens GN=DDRGK1 PE=1 SV=2	1	1	4.46	104939	76074.5	149951	75580.7	84295.2	79183.6	63090.9	124187	58357.2	63027.7	71580.6
	DDT	sp|P30046|DOPD_HUMAN	D-dopachrome decarboxylase OS=Homo sapiens GN=DDT PE=1 SV=3	76	6	45.76	1.28432e+06	641833	2.51102e+06	650531	1.58709e+06	381472	639460	3.01114e+06	1.22523e+06	350399	2.33761e+06
	DDX1	sp|Q92499|DDX1_HUMAN	ATP-dependent RNA helicase DDX1 OS=Homo sapiens GN=DDX1 PE=1 SV=2	10	4	8.92	72124.9	45667.6	48215	60689	63467.3	49016.4	65728.2	106286	46482.7	46196	46911
	DDX19A	sp|Q9NUU7|DD19A_HUMAN	ATP-dependent RNA helicase DDX19A OS=Homo sapiens GN=DDX19A PE=1 SV=1	3	2	2.3	28376.6	14321.3	14849.4	34311	58306.1	22366.8	68740.9	35236	68284.7	12766.5	26643.7
	DDX20	sp|Q9UHI6|DDX20_HUMAN	Probable ATP-dependent RNA helicase DDX20 OS=Homo sapiens GN=DDX20 PE=1 SV=2	1	1	1.21	286243	263289	283158	249650	380726	243927	613158	182231	420732	298405	174895
	DDX21	sp|Q9NR30|DDX21_HUMAN	Nucleolar RNA helicase 2 OS=Homo sapiens GN=DDX21 PE=1 SV=5	2	1	2.17	9469.44	13469.8	16234.7	11336.2	43156.6	9190.36	6933.93	20932.8	12343.4	8038.72	11467.8
	DDX23	sp|Q9BUQ8|DDX23_HUMAN	Probable ATP-dependent RNA helicase DDX23 OS=Homo sapiens GN=DDX23 PE=1 SV=3	2	2	3.05	169135	194067	80453.3	118994	119604	221962	416956	255447	268141	252822	111996
	DDX31	sp|Q9H8H2|DDX31_HUMAN	Probable ATP-dependent RNA helicase DDX31 OS=Homo sapiens GN=DDX31 PE=1 SV=2	3	2	4.47	110743	111822	108456	89958.6	157737	70869.9	117230	51188.7	122926	91187.9	57275.7
	DDX39	tr|B1Q2N1|B1Q2N1_HUMAN	ATP-dependent RNA helicase DDX39A OS=Homo sapiens GN=DDX39 PE=1 SV=1	9	4	9.74	27749.1	14825.2	55311.2	34387.7	84248.3	10056.4	23513.1	109061	58580	9728.22	62335.2
	DDX39B	sp|Q13838|DX39B_HUMAN	Spliceosome RNA helicase DDX39B OS=Homo sapiens GN=DDX39B PE=1 SV=1	23	10	24.07	83295.2	54408.4	131945	91561.7	182373	44006.9	72917.3	188404	119017	40420.3	135063
	DDX39B	tr|H0Y400|H0Y400_HUMAN	Spliceosome RNA helicase DDX39B (Fragment) OS=Homo sapiens GN=DDX39B PE=1 SV=1	9	3	24.06	87420.3	70021.5	116865	85162.5	166135	51605.8	74919.9	152000	100045	54991	119859
	DDX46	sp|Q7L014|DDX46_HUMAN	Probable ATP-dependent RNA helicase DDX46 OS=Homo sapiens GN=DDX46 PE=1 SV=2	2	1	0.68	21771	12913.3	17273.9	15464.2	45440.6	6442.4	26191.9	4136.04	29722.3	6879.16	3232.5
	DDX58	sp|O95786|DDX58_HUMAN	Probable ATP-dependent RNA helicase DDX58 OS=Homo sapiens GN=DDX58 PE=1 SV=2	1	1	0.76	480075	325021	415929	516250	673733	212904	511530	267157	352819	377223	303552
	DDX60	sp|Q8IY21|DDX60_HUMAN	Probable ATP-dependent RNA helicase DDX60 OS=Homo sapiens GN=DDX60 PE=1 SV=3	3	1	0.41	151709	40772.3	36194.6	31961.9	28304.5	96767.7	30320.1	80321.2	181683	127932	27338.4
	DECR1	sp|Q16698|DECR_HUMAN	2,4-dienoyl-CoA reductase, mitochondrial OS=Homo sapiens GN=DECR1 PE=1 SV=1	25	7	28.36	203070	109116	373524	126971	207153	94115.1	142834	92172.5	77528.2	57605.4	77867.3
	DEFA1	sp|P59665|DEF1_HUMAN	Neutrophil defensin 1 OS=Homo sapiens GN=DEFA1 PE=1 SV=1	2	2	20.21	46381.5	39160.7	34756.9	30492.5	82127.9	40302.1	57645.3	39260.9	46200.1	36762.5	28402
	DEFA3	sp|P59666|DEF3_HUMAN	Neutrophil defensin 3 OS=Homo sapiens GN=DEFA3 PE=1 SV=1	2	2	20.21	46381.5	39160.7	34756.9	30492.5	82127.9	40302.1	57645.3	39260.9	46200.1	36762.5	28402
	DEFA4	sp|P12838|DEF4_HUMAN	Neutrophil defensin 4 OS=Homo sapiens GN=DEFA4 PE=1 SV=2	4	2	37.11	55847.7	37342.5	42715.1	44290.2	36850.7	76120.3	45450.1	38357.8	35805.8	49388.6	50967.5
	DEFA5	sp|Q01523|DEF5_HUMAN	Defensin-5 OS=Homo sapiens GN=DEFA5 PE=1 SV=1	6	2	36.17	76889.9	46935.9	30187.9	48780.1	141406	69029.6	55843	55566.7	44061.5	34082	33453.2
	DEFA6	sp|Q01524|DEF6_HUMAN	Defensin-6 OS=Homo sapiens GN=DEFA6 PE=1 SV=1	3	3	50	61420.6	26097.2	38106.2	31770.2	84402	46043	24997.5	50146.2	25930	22776.2	20448.2
	DEFB103A	sp|P81534|D103A_HUMAN	Beta-defensin 103 OS=Homo sapiens GN=DEFB103A PE=1 SV=2	5	1	13.43	55640.8	57909.2	82644.5	79178.6	82890	56616.7	87394.1	52725.1	109125	55034	33680.8
	DENND5B	sp|Q6ZUT9|DEN5B_HUMAN	DENN domain-containing protein 5B OS=Homo sapiens GN=DENND5B PE=1 SV=2	4	1	1.88	791535	473758	1.0379e+06	314096	621010	165941	318964	186715	400838	548501	446072
	DENR	sp|O43583|DENR_HUMAN	Density-regulated protein OS=Homo sapiens GN=DENR PE=1 SV=2	6	2	17.17	74910.6	35153.7	137742	91019.8	354039	38623.1	98179	192190	145676	42040.5	86787.9
	DEPDC1B	sp|Q8WUY9|DEP1B_HUMAN	DEP domain-containing protein 1B OS=Homo sapiens GN=DEPDC1B PE=1 SV=2	1	1	1.7	70316.7	48491.4	43099	30814	56241.1	27685.7	24722.8	74357.5	25582.4	118147	19018.6
	DERA	sp|Q9Y315|DEOC_HUMAN	Deoxyribose-phosphate aldolase OS=Homo sapiens GN=DERA PE=1 SV=2	8	5	23.9	52853	30509.3	74646.4	34987.2	168794	29294	42755.7	41866.4	55772.6	29405.6	35138.4
	DES	sp|P17661|DESM_HUMAN	Desmin OS=Homo sapiens GN=DES PE=1 SV=3	12	7	19.36	193524	136282	254098	242925	473036	126356	164700	281282	195181	141424	200555
	DFFA	sp|O00273|DFFA_HUMAN	DNA fragmentation factor subunit alpha OS=Homo sapiens GN=DFFA PE=1 SV=1	2	2	8.76	12130.4	16381.6	11033.4	15710.8	10999.3	17639.8	15849.9	12195.3	11878.1	8849.14	8850.9
	DFNB31	sp|Q9P202|WHRN_HUMAN	Whirlin OS=Homo sapiens GN=DFNB31 PE=1 SV=3	1	1	1.54	9115.76	5894.38	7888.34	7682.34	23237.6	4337.15	7015.31	8454.45	8131.58	14358.5	8957.3
	DGKG	sp|P49619|DGKG_HUMAN	Diacylglycerol kinase gamma OS=Homo sapiens GN=DGKG PE=2 SV=3	4	1	0.88	91675.8	272518	26502.9	173537	50995.7	67478.3	237692	50060.9	164855	281200	46118
	DGKH	tr|A0A087WZ02|A0A087WZ02_HUMAN	Diacylglycerol kinase eta (Fragment) OS=Homo sapiens GN=DGKH PE=4 SV=1	1	1	11.29	69396.5	48761.5	54827.6	43223.9	66793.7	32748.6	54207.1	46964.6	62805.3	34929.3	39742.9
	DGKK	sp|Q5KSL6|DGKK_HUMAN	Diacylglycerol kinase kappa OS=Homo sapiens GN=DGKK PE=1 SV=1	4	1	0.79	62225.2	261782	93425.7	57736.8	133748	196305	1.51375e+06	472086	398714	427320	188524
	DHRS11	sp|Q6UWP2|DHR11_HUMAN	Dehydrogenase/reductase SDR family member 11 OS=Homo sapiens GN=DHRS11 PE=1 SV=1	4	3	10.38	126778	58356.4	140166	98025.7	148985	69857.9	68767.1	115428	118709	47497.7	91309.8
	DHRS12	sp|A0PJE2|DHR12_HUMAN	Dehydrogenase/reductase SDR family member 12 OS=Homo sapiens GN=DHRS12 PE=1 SV=2	3	1	2.84	13747.6	13824	7239.28	12440.4	6651.4	8408.26	17412.9	90845.5	9692.26	5541.68	5645.82
	DHX15	sp|O43143|DHX15_HUMAN	Putative pre-mRNA-splicing factor ATP-dependent RNA helicase DHX15 OS=Homo sapiens GN=DHX15 PE=1 SV=2	5	5	6.79	114179	71411.2	57017.3	74695	82786.4	72155.7	44892.6	71012.3	46019.8	41979.9	61529.5
	DHX16	sp|O60231|DHX16_HUMAN	Putative pre-mRNA-splicing factor ATP-dependent RNA helicase DHX16 OS=Homo sapiens GN=DHX16 PE=1 SV=2	2	1	0.67	181781	6991.19	6384.81	4591.52	3707.58	8125.93	8926.7	4838.44	8033.35	8604.58	10310.8
	DHX29	sp|Q7Z478|DHX29_HUMAN	ATP-dependent RNA helicase DHX29 OS=Homo sapiens GN=DHX29 PE=1 SV=2	2	2	0.88	54953.2	20722	148413	62845.9	23028.7	29693.5	18062.1	46529.3	50063.2	29129.9	15658
	DHX36	sp|Q9H2U1|DHX36_HUMAN	ATP-dependent RNA helicase DHX36 OS=Homo sapiens GN=DHX36 PE=1 SV=2	1	1	1.59	158552	67393	57214.4	132464	26045.8	244845	65115.5	37505.4	68913.9	56642.9	24243.4
	DHX37	sp|Q8IY37|DHX37_HUMAN	Probable ATP-dependent RNA helicase DHX37 OS=Homo sapiens GN=DHX37 PE=1 SV=1	1	1	0.61	28238	50576	49795.1	23340.2	36395.4	23352.9	32761	10082.6	33826.1	29254.9	13256.6
	DHX57	sp|Q6P158|DHX57_HUMAN	Putative ATP-dependent RNA helicase DHX57 OS=Homo sapiens GN=DHX57 PE=1 SV=2	4	2	1.3	97916.2	134345	37610.6	46259.5	61424.8	55298.5	150603	53802.1	142332	89295.9	41820.6
	DHX9	sp|Q08211|DHX9_HUMAN	ATP-dependent RNA helicase A OS=Homo sapiens GN=DHX9 PE=1 SV=4	8	2	4.25	385509	368138	149612	268869	228494	292329	423589	411942	221403	315390	168314
	DIAPH1	sp|O60610|DIAP1_HUMAN	Protein diaphanous homolog 1 OS=Homo sapiens GN=DIAPH1 PE=1 SV=2	28	16	15.41	89189.3	65351.3	106409	100961	234614	85139.4	150385	111809	170755	51223.8	62981.1
	DIAPH1	tr|E5RJ79|E5RJ79_HUMAN	Protein diaphanous homolog 1 (Fragment) OS=Homo sapiens GN=DIAPH1 PE=1 SV=1	1	1	8.93	88181	36879	74586.4	64563.3	102786	46587.4	57556	50591.7	119336	32882.3	39905.2
	DIAPH2	sp|O60879|DIAP2_HUMAN	Protein diaphanous homolog 2 OS=Homo sapiens GN=DIAPH2 PE=1 SV=1	4	3	1.36	2619.14	6030.25	5308.25	8916.51	9701.93	7534.73	5134.69	6323.48	12395.8	8643.89	5121.85
	DIAPH3	sp|Q9NSV4|DIAP3_HUMAN	Protein diaphanous homolog 3 OS=Homo sapiens GN=DIAPH3 PE=1 SV=4	1	1	0.75	41475.2	43054.1	54230.2	67982.7	68745	50572	41892.9	45189.5	45192.5	65104.6	62215.6
	DKC1	sp|O60832|DKC1_HUMAN	H/ACA ribonucleoprotein complex subunit 4 OS=Homo sapiens GN=DKC1 PE=1 SV=3	6	2	2.14	309904	155032	181314	154755	311158	127767	124840	102800	110577	142125	115894
	DKFZp779D0968	tr|Q68DG0|Q68DG0_HUMAN	Heat shock protein beta-7 OS=Homo sapiens GN=DKFZp779D0968 PE=2 SV=1	12	5	32.76	47953.5	38349.6	38775.5	47151.1	48429.1	44730.1	58282.8	80784	48428.6	40936.3	61304.2
	DKFZp779K1237	tr|Q68DL0|Q68DL0_HUMAN	Phosphatidylinositol 4,5-bisphosphate 3-kinase catalytic subunit beta isoform OS=Homo sapiens GN=DKFZp779K1237 PE=1 SV=1	3	1	1.34	94755.8	309871	30999.8	55445.6	205462	62800.8	132741	47185.9	644081	262628	34055.3
	DKFZp779O1248	tr|Q6AHZ8|Q6AHZ8_HUMAN	Beta-ureidopropionase OS=Homo sapiens GN=DKFZp779O1248 PE=2 SV=1	21	5	34.95	195872	125191	365169	251586	203538	99783	179749	403835	661696	105343	229069
	DKFZp781M17165	tr|Q68CR8|Q68CR8_HUMAN	Serine/threonine-protein phosphatase 2A activator OS=Homo sapiens GN=DKFZp781M17165 PE=1 SV=1	20	5	58.65	119994	94729.1	192362	82548.5	145879	78067.8	97219.6	133980	129979	63221.3	98002
	DKK3	sp|Q9UBP4|DKK3_HUMAN	Dickkopf-related protein 3 OS=Homo sapiens GN=DKK3 PE=1 SV=2	20	9	24.86	240585	183032	252908	249752	414378	230273	227624	373418	295899	168510	263603
	DLC1	sp|Q96QB1|RHG07_HUMAN	Rho GTPase-activating protein 7 OS=Homo sapiens GN=DLC1 PE=1 SV=4	1	1	1.37	59775.8	127816	83608.4	62082.1	44263.9	39617.1	34606.9	60391.3	45850.3	31253.1	29844.9
	DLD	sp|P09622|DLDH_HUMAN	Dihydrolipoyl dehydrogenase, mitochondrial OS=Homo sapiens GN=DLD PE=1 SV=2	14	5	11.59	106768	54333.1	155524	68254.9	159316	34035.9	64366.5	36288.9	33329.6	37808.1	45769.6
	DLEC1	sp|Q9Y238|DLEC1_HUMAN	Deleted in lung and esophageal cancer protein 1 OS=Homo sapiens GN=DLEC1 PE=2 SV=2	2	1	0.51	82520.6	335313	22107.2	18559.1	16752.3	40057.2	31951.4	30309.8	22791.4	16351.5	21185
	DLG1	tr|E7EQD7|E7EQD7_HUMAN	Disks large homolog 1 OS=Homo sapiens GN=DLG1 PE=1 SV=1	3	3	7.9	16543.9	13042.7	17930	11032	20549.5	11971.3	15260.3	11021.3	12460.4	8039.93	7578.94
	DLG2	sp|Q15700|DLG2_HUMAN	Disks large homolog 2 OS=Homo sapiens GN=DLG2 PE=1 SV=3	3	1	1.61	13623.8	8681.55	14471.6	9583.76	11800.9	2459.42	13813.6	9640.06	15951.8	6311.42	5172.75
	DLG5	sp|Q8TDM6|DLG5_HUMAN	Disks large homolog 5 OS=Homo sapiens GN=DLG5 PE=1 SV=4	4	1	0.36	631829	857759	117650	392000	279622	472872	1.18186e+06	249769	175454	546474	396495
	DLGAP2	sp|Q9P1A6|DLGP2_HUMAN	Disks large-associated protein 2 OS=Homo sapiens GN=DLGAP2 PE=1 SV=4	1	1	0.66	9692.36	46493	30838.4	23176	17021.7	12520.2	11069.8	4767.79	9545.48	15865.4	4024.2
	DLGAP5	sp|Q15398|DLGP5_HUMAN	Disks large-associated protein 5 OS=Homo sapiens GN=DLGAP5 PE=1 SV=2	2	1	2.25	195849	279978	72856.7	130135	109588	120182	136978	123718	157876	148644	72146.5
	DLST	sp|P36957|ODO2_HUMAN	Dihydrolipoyllysine-residue succinyltransferase component of 2-oxoglutarate dehydrogenase complex, mitochondrial OS=Homo sapiens GN=DLST PE=1 SV=4	4	2	5.52	35831.5	23693.6	78391.2	60661.7	91705.6	18321.3	46544.9	27743	31724.2	14350.7	23168.5
	DMBT1	sp|Q9UGM3|DMBT1_HUMAN	Deleted in malignant brain tumors 1 protein OS=Homo sapiens GN=DMBT1 PE=1 SV=2	2	1	6.96	173692	52832.7	44893.9	56343.7	84807.5	88576	75783.3	118016	52561.5	59072.3	51753.1
	DMD	sp|P11532|DMD_HUMAN	Dystrophin OS=Homo sapiens GN=DMD PE=1 SV=3	6	3	0.76	238606	238041	521184	523541	469471	148458	240810	462131	271119	301928	744614
	DMGDH	sp|Q9UI17|M2GD_HUMAN	Dimethylglycine dehydrogenase, mitochondrial OS=Homo sapiens GN=DMGDH PE=1 SV=2	41	22	32.91	161259	95513.9	446259	152597	169095	81229.4	79634.2	73747.7	75662.7	61464.1	66496.7
	DMKN	sp|Q6E0U4-13|DMKN_HUMAN	Isoform 13 of Dermokine OS=Homo sapiens GN=DMKN	6	4	8.94	373757	294263	192477	184218	644655	242177	209214	446742	195287	210114	192720
	DMKN	sp|Q6E0U4-16|DMKN_HUMAN	Isoform 16 of Dermokine OS=Homo sapiens GN=DMKN	12	8	2.37	15151.6	21066.2	12381.9	14414.7	42176.8	11767.4	15379.5	31300.2	23714.9	11991.8	12446.7
	DMP1	sp|Q13316|DMP1_HUMAN	Dentin matrix acidic phosphoprotein 1 OS=Homo sapiens GN=DMP1 PE=1 SV=2	2	2	5.26	6908.13	6786.27	7049.03	8333.33	37602.4	9401	9400.59	7233.72	4340.64	5033.61	5983.93
	DMTN	sp|Q08495|DEMA_HUMAN	Dematin OS=Homo sapiens GN=DMTN PE=1 SV=3	2	2	2.96	13944.7	10969	15421.7	13310.1	108244	14092.5	27358.9	10048.3	27057.9	11796	11146.7
	DMXL1	sp|Q9Y485|DMXL1_HUMAN	DmX-like protein 1 OS=Homo sapiens GN=DMXL1 PE=1 SV=3	4	1	0.26	84033.6	289871	32078.9	24416.2	46396.7	27863.4	42201.2	19734.3	26407.9	17151.7	16693.5
	DMXL2	sp|Q8TDJ6|DMXL2_HUMAN	DmX-like protein 2 OS=Homo sapiens GN=DMXL2 PE=1 SV=2	7	1	0.23	242177	631410	1.26531e+06	1.30392e+06	1.16511e+06	127302	1.03013e+06	95646.6	279199	188059	28416.6
	DNAH1	sp|Q9P2D7|DYH1_HUMAN	Dynein heavy chain 1, axonemal OS=Homo sapiens GN=DNAH1 PE=2 SV=4	8	6	0.62	117557	96526.4	41009.3	61358.9	45362.5	62599.5	63021.4	200136	83725.9	53162.8	35887.8
	DNAH10	sp|Q8IVF4|DYH10_HUMAN	Dynein heavy chain 10, axonemal OS=Homo sapiens GN=DNAH10 PE=1 SV=4	2	2	0.25	94339.5	80126.3	27429.7	30711.7	31690.1	51138.3	32447	31436.6	34019.9	26368.1	21615.1
	DNAH12	sp|Q6ZR08|DYH12_HUMAN	Dynein heavy chain 12, axonemal OS=Homo sapiens GN=DNAH12 PE=2 SV=2	1	1	0.23	219077	304971	196591	338319	1.03372e+06	105193	327788	29871	231216	87310.1	21212.1
	DNAH14	sp|Q0VDD8|DYH14_HUMAN	Dynein heavy chain 14, axonemal OS=Homo sapiens GN=DNAH14 PE=2 SV=3	4	2	1	28898.9	31559.1	21505.4	29783.1	26104.1	41769.4	26894.6	25260	438266	34811.1	18202.8
	DNAH17	sp|Q9UFH2|DYH17_HUMAN	Dynein heavy chain 17, axonemal OS=Homo sapiens GN=DNAH17 PE=1 SV=2	7	5	0.33	80994.3	55948	89208.8	97274	86838.1	51041.4	94301.5	96166.3	90573.2	77676.2	72086
	DNAH2	sp|Q9P225|DYH2_HUMAN	Dynein heavy chain 2, axonemal OS=Homo sapiens GN=DNAH2 PE=2 SV=3	9	3	0.43	41467.4	133791	42703.3	38338.5	41085	84482.2	46146.6	47679	34474	34031.5	31028.3
	DNAH2	sp|Q9P225-3|DYH2_HUMAN	Isoform 3 of Dynein heavy chain 2, axonemal OS=Homo sapiens GN=DNAH2	1	1	0.8	26173.2	29462.2	432755	946583	101597	415825	29538.5	16443.5	94180.4	10048	13274
	DNAH3	sp|Q8TD57|DYH3_HUMAN	Dynein heavy chain 3, axonemal OS=Homo sapiens GN=DNAH3 PE=2 SV=1	3	3	1.02	95801.9	68353.4	80061.7	55326.9	41619.5	80583.2	61848.8	45900.2	52530	53314.4	40648.6
	DNAH5	sp|Q8TE73|DYH5_HUMAN	Dynein heavy chain 5, axonemal OS=Homo sapiens GN=DNAH5 PE=1 SV=3	1	1	0.24	453727	533426	467319	138418	271540	66488.5	55514.8	36987.9	114323	330587	84808.8
	DNAH7	sp|Q8WXX0|DYH7_HUMAN	Dynein heavy chain 7, axonemal OS=Homo sapiens GN=DNAH7 PE=1 SV=2	1	1	0.17	65436.5	38486.6	22351.1	33076.5	73689	20787.8	42869.2	10324.6	17341.3	17036.2	12416.5
	DNAH8	sp|Q96JB1|DYH8_HUMAN	Dynein heavy chain 8, axonemal OS=Homo sapiens GN=DNAH8 PE=1 SV=2	2	2	0.6	328705	427312	244894	180585	198887	135267	228442	212341	199271	300267	184808
	DNAH9	sp|Q9NYC9|DYH9_HUMAN	Dynein heavy chain 9, axonemal OS=Homo sapiens GN=DNAH9 PE=1 SV=3	5	3	0.4	735312	518519	354524	305151	423406	303335	465747	500215	367646	512267	365793
	DNAJB1	sp|P25685|DNJB1_HUMAN	DnaJ homolog subfamily B member 1 OS=Homo sapiens GN=DNAJB1 PE=1 SV=4	2	2	7.65	69574.6	66636.2	69630.7	64885	161003	54653.9	96934.4	78791.9	92206.2	49681.4	71804.3
	DNAJB11	sp|Q9UBS4|DJB11_HUMAN	DnaJ homolog subfamily B member 11 OS=Homo sapiens GN=DNAJB11 PE=1 SV=1	11	7	25.42	111149	100227	94458.2	108390	131890	150538	130698	128951	112207	88030.8	120437
	DNAJB2	sp|P25686|DNJB2_HUMAN	DnaJ homolog subfamily B member 2 OS=Homo sapiens GN=DNAJB2 PE=1 SV=3	2	1	3.7	36282.2	62391.1	22993	91081.3	45167.8	21523.7	34811.5	26850.1	25322.5	21930.2	19179
	DNAJC13	sp|O75165|DJC13_HUMAN	DnaJ homolog subfamily C member 13 OS=Homo sapiens GN=DNAJC13 PE=1 SV=5	1	1	0.94	17477.6	17208.9	14990.7	24839.1	19956.8	13429.4	18011.2	12693.3	16860.9	20258.5	11499.5
	DNAJC14	sp|Q6Y2X3|DJC14_HUMAN	DnaJ homolog subfamily C member 14 OS=Homo sapiens GN=DNAJC14 PE=2 SV=2	2	1	2.14	82789.5	118034	340936	275849	280923	193818	1.27724e+06	85241.8	281164	95510.4	30830
	DNAJC21	sp|Q5F1R6|DJC21_HUMAN	DnaJ homolog subfamily C member 21 OS=Homo sapiens GN=DNAJC21 PE=1 SV=2	4	2	3.2	78221.5	65587.4	64297.5	60425.6	59433.1	70915.1	70275.3	59503.4	95368.2	84512.1	63861.6
	DNAJC3	sp|Q13217|DNJC3_HUMAN	DnaJ homolog subfamily C member 3 OS=Homo sapiens GN=DNAJC3 PE=1 SV=1	15	8	14.48	102483	94465.8	94966.7	83574.7	114035	109698	101958	133887	107035	86639.4	94732.7
	DNAJC8	sp|O75937|DNJC8_HUMAN	DnaJ homolog subfamily C member 8 OS=Homo sapiens GN=DNAJC8 PE=1 SV=2	1	1	6.32	244904	125739	324496	30608.6	80345.7	18733.7	31730.8	56210.1	61373.9	22488.8	43509.4
	DNAJC9	sp|Q8WXX5|DNJC9_HUMAN	DnaJ homolog subfamily C member 9 OS=Homo sapiens GN=DNAJC9 PE=1 SV=1	3	2	4.62	59027.7	43406.2	67092.9	52437.6	266978	45525.5	61921.4	76789.6	80025.8	45694.9	65370.4
	DNASE1L3	sp|Q13609|DNSL3_HUMAN	Deoxyribonuclease gamma OS=Homo sapiens GN=DNASE1L3 PE=1 SV=1	1	1	5.9	48525.5	18554.4	31458	73420.3	42143.2	42946.8	47111.2	52323.4	54524.6	48117	69757.5
	DNASE2	sp|O00115|DNS2A_HUMAN	Deoxyribonuclease-2-alpha OS=Homo sapiens GN=DNASE2 PE=1 SV=2	2	2	6.11	64117.8	48150.9	52933.9	59269.2	56787	48496.9	73736.3	85546.3	65079.8	40797.6	44565
	DNER	sp|Q8NFT8|DNER_HUMAN	Delta and Notch-like epidermal growth factor-related receptor OS=Homo sapiens GN=DNER PE=1 SV=1	1	1	2.04	82695.7	54124.8	52544.7	45550.2	125685	54943.5	78168.1	73468.3	65241.9	72367.2	65653
	DNHD1	sp|Q96M86|DNHD1_HUMAN	Dynein heavy chain domain-containing protein 1 OS=Homo sapiens GN=DNHD1 PE=2 SV=2	3	1	0.29	94585.7	67735.2	212237	56554.5	48180.6	43547.9	34319.7	35146	48582.6	49598.6	50116.1
	DNM1	sp|Q05193|DYN1_HUMAN	Dynamin-1 OS=Homo sapiens GN=DNM1 PE=1 SV=2	1	1	0.93	19165	17623.1	14911	17379.6	54228.8	12854.2	36468.8	15947.5	23646.5	12930.4	11074.5
	DNM1L	sp|O00429|DNM1L_HUMAN	Dynamin-1-like protein OS=Homo sapiens GN=DNM1L PE=1 SV=2	11	7	12.91	36558.4	32763.1	45046.2	35969.7	78381.4	37132.7	77848.4	47624.5	69931.3	31892.8	37410.2
	DNM1L	tr|F8VZ52|F8VZ52_HUMAN	Dynamin-1-like protein (Fragment) OS=Homo sapiens GN=DNM1L PE=1 SV=1	4	3	12.26	87488.5	54369.6	84159.7	84246.9	58441.3	38503.2	73624.5	30907	243996	38208.9	22909.3
	DNM2	sp|P50570|DYN2_HUMAN	Dynamin-2 OS=Homo sapiens GN=DNM2 PE=1 SV=2	7	5	7.36	21535	21934.3	26102.6	22720.4	70403	18177.6	34973.6	22866.7	33593	19999.4	18107
	DNPEP	sp|Q9ULA0|DNPEP_HUMAN	Aspartyl aminopeptidase OS=Homo sapiens GN=DNPEP PE=1 SV=1	24	11	33.05	81933.7	62415	228902	103253	281162	76374.1	93383.1	199139	162275	65982.3	97090.4
	DNPEP	tr|E5RJ35|E5RJ35_HUMAN	Aspartyl aminopeptidase (Fragment) OS=Homo sapiens GN=DNPEP PE=1 SV=1	1	1	11.24	47315.5	50848.4	74206.9	61749.6	81363.5	46601	42825.5	61128.4	50578.5	45107.1	46269.1
	DNPH1	sp|O43598|DNPH1_HUMAN	2'-deoxynucleoside 5'-phosphate N-hydrolase 1 OS=Homo sapiens GN=DNPH1 PE=1 SV=1	12	4	29.31	119291	89339.2	167996	95948.4	142335	69832.2	83660.7	117185	154046	74185.7	92122.8
	DNTT	sp|P04053|TDT_HUMAN	DNA nucleotidylexotransferase OS=Homo sapiens GN=DNTT PE=1 SV=3	4	2	1.57	269237	195436	100037	176736	206192	188705	270693	153818	256613	248968	191652
	DOCK1	sp|Q14185|DOCK1_HUMAN	Dedicator of cytokinesis protein 1 OS=Homo sapiens GN=DOCK1 PE=1 SV=2	4	1	0.59	56341.6	92804.4	87994.1	61672.4	61415.8	38725.7	64130.7	59767.7	61209.3	68014.3	83528.1
	DOCK10	sp|Q96BY6|DOC10_HUMAN	Dedicator of cytokinesis protein 10 OS=Homo sapiens GN=DOCK10 PE=1 SV=3	55	2	0.32	5.38764e+06	6.2747e+06	1.36758e+07	8.57925e+06	1.10443e+07	6.13293e+06	1.45414e+07	1.6862e+07	9.6043e+06	1.11378e+07	1.37244e+07
	DOCK11	sp|Q5JSL3|DOC11_HUMAN	Dedicator of cytokinesis protein 11 OS=Homo sapiens GN=DOCK11 PE=1 SV=2	1	1	0.87	26218.4	16343.8	18211.9	23984.3	24476.6	17642.4	20136	19779.7	15153.2	20544.3	23708
	DOCK4	tr|H0Y599|H0Y599_HUMAN	Dedicator of cytokinesis protein 4 (Fragment) OS=Homo sapiens GN=DOCK4 PE=1 SV=1	2	1	0.4	53838.9	559348	95138.6	64151.6	92976.3	36967.4	89487.2	48671.7	182870	32791.2	43419.4
	DOCK5	sp|Q9H7D0|DOCK5_HUMAN	Dedicator of cytokinesis protein 5 OS=Homo sapiens GN=DOCK5 PE=1 SV=3	6	3	1.87	61626.5	65456.4	79993.9	156774	40066	104053	134203	51587.6	96026.6	52080.5	55361.1
	DONSON	sp|Q9NYP3|DONS_HUMAN	Protein downstream neighbor of Son OS=Homo sapiens GN=DONSON PE=1 SV=2	63	1	1.94	1.79125e+06	1.77901e+06	949251	604488	544279	4.91814e+06	2.04772e+06	577320	1.29628e+06	834026	212534
	DPEP2	sp|Q9H4A9|DPEP2_HUMAN	Dipeptidase 2 OS=Homo sapiens GN=DPEP2 PE=1 SV=2	29	11	29.42	269686	254622	233269	185908	222462	264482	229350	194071	246128	264489	199495
	DPEP2	tr|B3KS59|B3KS59_HUMAN	Dipeptidase OS=Homo sapiens GN=DPEP2 PE=2 SV=1	19	8	39.92	143977	126562	129942	109952	114986	145323	122656	108988	124827	138686	113401
	DPH1	sp|Q9BZG8|DPH1_HUMAN	Diphthamide biosynthesis protein 1 OS=Homo sapiens GN=DPH1 PE=1 SV=2	1	1	2.03	410199	93650.9	115536	67711.1	52073	60508.8	135489	68523.8	183052	307295	53066.1
	DPH5	sp|Q9H2P9|DPH5_HUMAN	Diphthine synthase OS=Homo sapiens GN=DPH5 PE=1 SV=2	1	1	6.32	16620	9546.42	40337.6	20867.9	46724	7586.68	22121.3	43744.9	43384.2	10811.6	27862.4
	DPM3	sp|Q9P2X0|DPM3_HUMAN	Dolichol-phosphate mannosyltransferase subunit 3 OS=Homo sapiens GN=DPM3 PE=1 SV=2	1	1	10.87	32792	20208.1	22150.5	26231.7	35721.3	20654.2	38527	21801.4	26433.6	29010.8	16725.4
	DPP3	sp|Q9NY33|DPP3_HUMAN	Dipeptidyl peptidase 3 OS=Homo sapiens GN=DPP3 PE=1 SV=2	39	17	30.12	161761	103214	305273	148617	358948	106197	125441	232548	178627	78819.5	158944
	DPP3	tr|E9PQF2|E9PQF2_HUMAN	Dipeptidyl peptidase 3 (Fragment) OS=Homo sapiens GN=DPP3 PE=1 SV=1	2	1	7.78	26312.5	14398.7	36456.2	22649.9	48968.3	19099.4	18018.7	14793	28394.8	12043.5	12529.1
	DPP7	sp|Q9UHL4|DPP2_HUMAN	Dipeptidyl peptidase 2 OS=Homo sapiens GN=DPP7 PE=1 SV=3	13	8	18.7	72853.8	87800.2	197033	112054	119503	99172.2	116393	152011	104856	73845.1	93834.6
	DPP9	sp|Q86TI2|DPP9_HUMAN	Dipeptidyl peptidase 9 OS=Homo sapiens GN=DPP9 PE=1 SV=3	8	5	6.95	59655.3	39344.5	144634	68253.3	116481	26571.2	38550.4	54733	55524.6	22140.3	43187.7
	DPT	sp|Q07507|DERM_HUMAN	Dermatopontin OS=Homo sapiens GN=DPT PE=2 SV=2	20	6	33.83	185582	241075	200762	181716	292811	221330	288917	365223	234560	235310	279670
	DPY30	sp|Q9C005|DPY30_HUMAN	Protein dpy-30 homolog OS=Homo sapiens GN=DPY30 PE=1 SV=1	1	1	16.16	91794.5	41269.9	161973	156792	248028	107267	59147.3	46619.8	83449.4	65001.5	138870
	DPYD	sp|Q12882|DPYD_HUMAN	Dihydropyrimidine dehydrogenase [NADP(+)] OS=Homo sapiens GN=DPYD PE=1 SV=2	70	29	29.85	313614	184525	516083	399264	710661	173679	181808	302252	337658	157129	214848
	DPYS	sp|Q14117|DPYS_HUMAN	Dihydropyrimidinase OS=Homo sapiens GN=DPYS PE=1 SV=1	91	25	51.64	242814	177515	511008	254406	268029	162453	202403	445761	460090	127256	258998
	DPYSL2	sp|Q16555|DPYL2_HUMAN	Dihydropyrimidinase-related protein 2 OS=Homo sapiens GN=DPYSL2 PE=1 SV=1	30	15	33.39	116091	100062	145603	114947	357472	86154.7	185216	119151	162453	82028.4	95209.9
	DPYSL3	sp|Q14195|DPYL3_HUMAN	Dihydropyrimidinase-related protein 3 OS=Homo sapiens GN=DPYSL3 PE=1 SV=1	12	2	2.63	129079	105064	293078	113566	176057	54163.4	102185	309684	279788	34000.6	144004
	DPYSL3	sp|Q14195-2|DPYL3_HUMAN	Isoform LCRMP-4 of Dihydropyrimidinase-related protein 3 OS=Homo sapiens GN=DPYSL3	13	3	4.97	129079	105064	293078	113566	176057	54163.4	102185	309684	279788	34000.6	144004
	DPYSL5	sp|Q9BPU6|DPYL5_HUMAN	Dihydropyrimidinase-related protein 5 OS=Homo sapiens GN=DPYSL5 PE=1 SV=1	2	2	2.66	1.02699e+06	339570	322840	953068	1.04011e+06	353652	533557	894817	505285	1.17458e+06	739268
	DRC1	sp|Q96MC2|DRC1_HUMAN	Dynein regulatory complex protein 1 OS=Homo sapiens GN=DRC1 PE=2 SV=2	1	1	0.95	19682.2	30784.8	13742.9	15273.3	12932	15623.4	70510.3	13760.4	39133.1	20590.9	11586.5
	DRG1	sp|Q9Y295|DRG1_HUMAN	Developmentally-regulated GTP-binding protein 1 OS=Homo sapiens GN=DRG1 PE=1 SV=1	3	2	8.17	9164.16	12695.1	9099.9	13355.1	20058.8	8165.88	14850.4	18751.9	13790.5	11616.1	11198.6
	DSC1	sp|Q08554|DSC1_HUMAN	Desmocollin-1 OS=Homo sapiens GN=DSC1 PE=1 SV=2	17	6	10.07	245259	226753	162969	184754	171378	217903	195947	461015	256135	177264	184595
	DSC2	sp|Q02487|DSC2_HUMAN	Desmocollin-2 OS=Homo sapiens GN=DSC2 PE=1 SV=1	57	19	25.64	438666	469766	443955	434307	518336	452387	317743	412561	370604	287831	412303
	DSC3	sp|Q14574|DSC3_HUMAN	Desmocollin-3 OS=Homo sapiens GN=DSC3 PE=1 SV=3	13	6	4.58	229626	235613	128504	153219	133051	177449	235014	550333	251224	215273	186156
	DSCAML1	sp|Q8TD84|DSCL1_HUMAN	Down syndrome cell adhesion molecule-like protein 1 OS=Homo sapiens GN=DSCAML1 PE=1 SV=2	1	1	1.46	103641	66534.5	111184	93987.2	51944.7	83592.3	73746.4	115213	115089	124414	48216.6
	DSG1	sp|Q02413|DSG1_HUMAN	Desmoglein-1 OS=Homo sapiens GN=DSG1 PE=1 SV=2	6	5	6.01	29162.4	34669.8	29077.7	28248.7	26401.2	14824.6	28707.4	16453	27963.1	20755.4	22816.3
	DSG2	sp|Q14126|DSG2_HUMAN	Desmoglein-2 OS=Homo sapiens GN=DSG2 PE=1 SV=2	108	25	25.85	1.54287e+06	1.35345e+06	1.49254e+06	1.27579e+06	3.26245e+06	1.20285e+06	1.12761e+06	1.27117e+06	1.10957e+06	811856	1.44762e+06
	DSP	sp|P15924|DESP_HUMAN	Desmoplakin OS=Homo sapiens GN=DSP PE=1 SV=3	29	19	7.21	843657	885736	656637	717479	751971	546518	816304	599045	603930	595514	780408
	DST	sp|Q03001|DYST_HUMAN	Dystonin OS=Homo sapiens GN=DST PE=1 SV=4	13	6	0.54	946169	910077	505502	662350	897393	421952	1.11659e+06	199602	951536	626584	295605
	DST	sp|Q03001-13|DYST_HUMAN	Isoform 8 of Dystonin OS=Homo sapiens GN=DST	5	3	3.76	296738	364770	115422	183672	175469	160498	172431	221959	192269	159595	74639.2
	DST	sp|Q03001-3|DYST_HUMAN	Isoform 3 of Dystonin OS=Homo sapiens GN=DST	3	2	1.28	273387	424115	90053.6	148437	120652	215805	179193	134514	390217	221713	67312.5
	DSTN	sp|P60981|DEST_HUMAN	Destrin OS=Homo sapiens GN=DSTN PE=1 SV=3	22	11	53.94	469487	282494	498703	406350	670903	254369	808565	489095	643745	228891	418343
	DSTYK	sp|Q6XUX3|DUSTY_HUMAN	Dual serine/threonine and tyrosine protein kinase OS=Homo sapiens GN=DSTYK PE=1 SV=2	1	1	0.75	27265.6	18738.5	44150.8	375547	42556	38803.4	33865	25035.7	171884	21264.9	17781.5
	DUSP23	sp|Q9BVJ7|DUS23_HUMAN	Dual specificity protein phosphatase 23 OS=Homo sapiens GN=DUSP23 PE=1 SV=1	5	3	28	43449.3	25246.4	34510.2	49858.7	55849.1	30435.8	33555.9	64054.1	36868	20769	59892.1
	DUSP3	sp|P51452|DUS3_HUMAN	Dual specificity protein phosphatase 3 OS=Homo sapiens GN=DUSP3 PE=1 SV=1	14	6	38.38	162021	103913	239449	191611	312590	149666	264644	336506	259155	114799	298373
	DUSP8	sp|Q13202|DUS8_HUMAN	Dual specificity protein phosphatase 8 OS=Homo sapiens GN=DUSP8 PE=1 SV=2	1	1	1.44	652478	34783	31819.2	44763.6	33452.5	25336.2	47189.9	37884	57432.3	31342.4	31023.5
	DUX1	sp|O43812|DUX1_HUMAN	Double homeobox protein 1 OS=Homo sapiens GN=DUX1 PE=2 SV=1	24	3	11.76	841310	661347	239336	131056	712103	177677	1.44896e+06	514476	555994	821277	450871
	DYNC1H1	sp|Q14204|DYHC1_HUMAN	Cytoplasmic dynein 1 heavy chain 1 OS=Homo sapiens GN=DYNC1H1 PE=1 SV=5	15	12	3.98	109296	89437.5	92935.7	96327.2	237528	86949.7	128835	83003.5	148791	65026.7	71517.9
	DYNC1I1	sp|O14576|DC1I1_HUMAN	Cytoplasmic dynein 1 intermediate chain 1 OS=Homo sapiens GN=DYNC1I1 PE=1 SV=2	1	1	1.09	17507.7	15674.5	29408	24540.7	67796.8	7425.93	30866	3066.32	31484.2	14122.7	1240.64
	DYNC1I2	sp|Q13409|DC1I2_HUMAN	Cytoplasmic dynein 1 intermediate chain 2 OS=Homo sapiens GN=DYNC1I2 PE=1 SV=3	5	3	9.56	41573.7	21557.9	67176.2	34285.2	113824	23190.8	42362.3	49368.3	55351.8	18590.7	32602.3
	DYNC2H1	sp|Q8NCM8|DYHC2_HUMAN	Cytoplasmic dynein 2 heavy chain 1 OS=Homo sapiens GN=DYNC2H1 PE=1 SV=4	5	4	0.63	81686.9	452567	74489.8	55556	55350.5	37677.9	49155.9	54304.9	51146.6	57720.3	196208
	DYNLL1	sp|P63167|DYL1_HUMAN	Dynein light chain 1, cytoplasmic OS=Homo sapiens GN=DYNLL1 PE=1 SV=1	11	6	58.43	99900.8	72106.7	143562	106706	191837	73313.6	174086	113597	130129	68616.6	103848
	DYNLL2	sp|Q96FJ2|DYL2_HUMAN	Dynein light chain 2, cytoplasmic OS=Homo sapiens GN=DYNLL2 PE=1 SV=1	28	8	59.55	139983	87985.7	230653	128892	290305	83809.3	215061	204069	176444	77927	163174
	DYSF	sp|O75923|DYSF_HUMAN	Dysferlin OS=Homo sapiens GN=DYSF PE=1 SV=1	1	1	0.72	44951.2	34906.5	53322.7	50032.8	63462.1	46104.1	41758.5	104726	57568.1	41909.4	59106
	DZIP1	sp|Q86YF9|DZIP1_HUMAN	Zinc finger protein DZIP1 OS=Homo sapiens GN=DZIP1 PE=1 SV=1	2	2	1.04	69674.6	76371.2	102429	101081	75218.2	34449.5	42109.3	44650.4	65529.8	71218.1	50082.6
	DZIP1L	sp|Q8IYY4|DZI1L_HUMAN	Zinc finger protein DZIP1L OS=Homo sapiens GN=DZIP1L PE=2 SV=2	1	1	1.17	26989.4	11720.6	18636.3	37183.3	23270.7	41327.8	9298.61	30012.7	26446.6	13991.3	10055.1
	EBI3	sp|Q14213|IL27B_HUMAN	Interleukin-27 subunit beta OS=Homo sapiens GN=EBI3 PE=1 SV=2	1	1	5.24	125938	68668.5	52175.9	34460.7	30886.8	66838.3	35434.6	29991.7	46055.3	35769.4	38047.7
	ECE1	sp|P42892|ECE1_HUMAN	Endothelin-converting enzyme 1 OS=Homo sapiens GN=ECE1 PE=1 SV=2	2	2	5.45	26609.7	43947.5	17305.6	22287.5	16816.5	27755.8	27669	25731.4	18925.7	26625.2	19914.6
	ECH1	sp|Q13011|ECH1_HUMAN	Delta(3,5)-Delta(2,4)-dienoyl-CoA isomerase, mitochondrial OS=Homo sapiens GN=ECH1 PE=1 SV=2	14	7	23.17	135978	101026	645596	106523	198071	96402.2	144111	109796	110017	105951	76603.9
	ECHDC1	sp|Q9NTX5|ECHD1_HUMAN	Ethylmalonyl-CoA decarboxylase OS=Homo sapiens GN=ECHDC1 PE=1 SV=2	12	8	34.2	116676	83290.9	234709	127151	186003	93358.6	95877.5	297696	172510	87184.7	131448
	ECHDC2	sp|Q86YB7|ECHD2_HUMAN	Enoyl-CoA hydratase domain-containing protein 2, mitochondrial OS=Homo sapiens GN=ECHDC2 PE=2 SV=2	4	3	9.93	52042.8	56590.2	171374	106561	98395	46617.9	33099.4	34491.7	37793.9	32355.4	31405.9
	ECHDC3	sp|Q96DC8|ECHD3_HUMAN	Enoyl-CoA hydratase domain-containing protein 3, mitochondrial OS=Homo sapiens GN=ECHDC3 PE=1 SV=2	4	2	9.57	45388.6	25736	291542	98086.5	265465	21929.8	26478	26650.9	25503.3	27023.7	29845.1
	ECHS1	sp|P30084|ECHM_HUMAN	Enoyl-CoA hydratase, mitochondrial OS=Homo sapiens GN=ECHS1 PE=1 SV=4	36	16	57.93	336462	180607	1.70265e+06	488715	377252	182139	200096	247103	171581	126301	154151
	ECI1	sp|P42126|ECI1_HUMAN	Enoyl-CoA delta isomerase 1, mitochondrial OS=Homo sapiens GN=ECI1 PE=1 SV=1	21	7	25.5	509970	237935	629008	488055	1.24696e+06	310740	194806	232281	223176	244729	196250
	ECM1	sp|Q16610|ECM1_HUMAN	Extracellular matrix protein 1 OS=Homo sapiens GN=ECM1 PE=1 SV=2	332	36	72.59	4.67548e+06	4.6401e+06	4.34745e+06	5.13546e+06	2.71523e+06	6.68308e+06	4.38532e+06	4.28227e+06	4.94449e+06	4.16157e+06	4.88143e+06
	ECM2	sp|O94769|ECM2_HUMAN	Extracellular matrix protein 2 OS=Homo sapiens GN=ECM2 PE=2 SV=1	11	5	13.16	44044.8	56232.2	46576.8	62359.9	59891.5	45477	59726.9	44473.2	44970.9	40559.2	50466.6
	ECM29	sp|Q5VYK3|ECM29_HUMAN	Proteasome-associated protein ECM29 homolog OS=Homo sapiens GN=ECM29 PE=1 SV=2	3	3	1.03	38913.8	47135.3	38342.9	52388.5	119005	34505.3	55567.5	34794.5	62483.3	58957.5	26378.8
	ECT2	tr|C9J0L6|C9J0L6_HUMAN	Protein ECT2 (Fragment) OS=Homo sapiens GN=ECT2 PE=1 SV=1	1	1	7.55	52924.8	47791.2	30808.3	38661.1	31103.6	38776.2	36599.6	20843.5	46559.1	27341.9	21024.1
	EDF1	sp|O60869|EDF1_HUMAN	Endothelial differentiation-related factor 1 OS=Homo sapiens GN=EDF1 PE=1 SV=1	2	1	10.14	59140.2	44628.1	98818.2	88542.6	188964	51098	77399	170922	93091.5	46707.4	98098.4
	EEA1	sp|Q15075|EEA1_HUMAN	Early endosome antigen 1 OS=Homo sapiens GN=EEA1 PE=1 SV=2	20	11	8.29	185973	245608	589752	348106	507386	192100	323356	379880	412604	308381	360402
	EEF1A1	sp|P68104|EF1A1_HUMAN	Elongation factor 1-alpha 1 OS=Homo sapiens GN=EEF1A1 PE=1 SV=1	49	17	40.26	507683	430574	901264	904072	2.07625e+06	449190	692555	835577	1.07139e+06	363079	531337
	EEF1A1P5	sp|Q5VTE0|EF1A3_HUMAN	Putative elongation factor 1-alpha-like 3 OS=Homo sapiens GN=EEF1A1P5 PE=5 SV=1	49	17	40.26	507683	430574	901264	904072	2.07625e+06	449190	692555	835577	1.07139e+06	363079	531337
	EEF1A2	sp|Q05639|EF1A2_HUMAN	Elongation factor 1-alpha 2 OS=Homo sapiens GN=EEF1A2 PE=1 SV=1	18	7	19.22	439586	413016	973460	1.0126e+06	2.44196e+06	338453	775184	859854	1.15051e+06	326192	536997
	EEF1B2	sp|P24534|EF1B_HUMAN	Elongation factor 1-beta OS=Homo sapiens GN=EEF1B2 PE=1 SV=3	9	6	33.78	252770	165843	446657	395232	420880	214410	243730	522546	261706	126806	218519
	EEF1D	sp|P29692|EF1D_HUMAN	Elongation factor 1-delta OS=Homo sapiens GN=EEF1D PE=1 SV=5	19	7	39.15	75350.9	53347.8	126598	76584.7	137189	63695.4	79574.6	133931	71762.8	45267.1	60334.1
	EEF1G	sp|P26641|EF1G_HUMAN	Elongation factor 1-gamma OS=Homo sapiens GN=EEF1G PE=1 SV=3	56	19	38.22	462680	299374	1.03149e+06	579658	1.02756e+06	250908	536329	859632	496493	195513	297218
	EEF2	sp|P13639|EF2_HUMAN	Elongation factor 2 OS=Homo sapiens GN=EEF2 PE=1 SV=4	219	55	56.76	883683	516795	1.85796e+06	1.2879e+06	1.88868e+06	489102	647701	2.11993e+06	1.23936e+06	387251	1.1376e+06
	EFCAB5	sp|A4FU69|EFCB5_HUMAN	EF-hand calcium-binding domain-containing protein 5 OS=Homo sapiens GN=EFCAB5 PE=1 SV=3	2	1	1.2	102236	91732.8	121746	112294	57037.1	50836.9	54318.4	66964.7	54666.5	56314	71349.4
	EFCAB6	sp|Q5THR3|EFCB6_HUMAN	EF-hand calcium-binding domain-containing protein 6 OS=Homo sapiens GN=EFCAB6 PE=1 SV=1	2	2	1.27	42222	7850.43	6176.32	15167.9	5933.12	7426.36	68233.6	11461.8	25621.3	27038	6398.62
	EFEMP1	sp|Q12805|FBLN3_HUMAN	EGF-containing fibulin-like extracellular matrix protein 1 OS=Homo sapiens GN=EFEMP1 PE=1 SV=2	242	31	58.22	3.40036e+06	5.07354e+06	2.31946e+06	2.60233e+06	2.85652e+06	3.25319e+06	3.39764e+06	2.18409e+06	3.4671e+06	1.57406e+06	1.47239e+06
	EFEMP1	sp|Q12805-5|FBLN3_HUMAN	Isoform 5 of EGF-containing fibulin-like extracellular matrix protein 1 OS=Homo sapiens GN=EFEMP1	159	27	70.99	2.78354e+06	4.16871e+06	1.84666e+06	2.03e+06	2.24165e+06	2.80232e+06	2.73341e+06	1.6691e+06	2.74631e+06	1.24987e+06	1.20777e+06
	EFEMP2	sp|O95967|FBLN4_HUMAN	EGF-containing fibulin-like extracellular matrix protein 2 OS=Homo sapiens GN=EFEMP2 PE=1 SV=3	15	7	19.86	67924.5	99870.4	74340.8	63540.1	69977.4	108668	89746.1	60924.3	94405.4	69334.1	58546.1
	EFHD1	sp|Q9BUP0|EFHD1_HUMAN	EF-hand domain-containing protein D1 OS=Homo sapiens GN=EFHD1 PE=1 SV=1	4	4	28.03	107509	57964.7	155449	104067	185234	67487	65728.3	146037	100562	54307.6	94414.1
	EFHD2	sp|Q96C19|EFHD2_HUMAN	EF-hand domain-containing protein D2 OS=Homo sapiens GN=EFHD2 PE=1 SV=1	10	5	26.67	109309	63465.3	98477.4	75433	235530	63265.1	81266.8	129961	144124	56846.9	90535.3
	EFNA1	sp|P20827|EFNA1_HUMAN	Ephrin-A1 OS=Homo sapiens GN=EFNA1 PE=1 SV=2	12	4	21.95	2.80222e+06	2.05252e+06	2.91495e+06	1.914e+06	2.88319e+06	2.13123e+06	1.38852e+06	2.28613e+06	1.81031e+06	1.27707e+06	3.49767e+06
	EFNB1	sp|P98172|EFNB1_HUMAN	Ephrin-B1 OS=Homo sapiens GN=EFNB1 PE=1 SV=1	17	4	18.21	147600	117863	103161	83995.7	181153	104286	100188	118747	101211	79651.1	100195
	EFNB2	sp|P52799|EFNB2_HUMAN	Ephrin-B2 OS=Homo sapiens GN=EFNB2 PE=1 SV=1	4	2	8.11	114994	99220.3	104844	90394.7	262754	81309.9	89858.2	132163	77319.3	69223.5	114116
	EGF	sp|P01133|EGF_HUMAN	Pro-epidermal growth factor OS=Homo sapiens GN=EGF PE=1 SV=2	2	2	2.32	65839.9	47014	47212.3	42477.9	60949.8	70676	76340.4	41079.4	72852.7	63696.3	45015.2
	EGFLAM	sp|Q63HQ2|EGFLA_HUMAN	Pikachurin OS=Homo sapiens GN=EGFLAM PE=1 SV=2	1	1	0.69	75135	102219	141486	194783	106310	81399.1	55062.1	51963.2	81924.4	87751.1	55333
	EGFR	sp|P00533|EGFR_HUMAN	Epidermal growth factor receptor OS=Homo sapiens GN=EGFR PE=1 SV=2	32	14	16.03	120699	102670	121693	119478	153157	129410	118703	109519	112361	134552	99649.8
	EGLN2	sp|Q96KS0|EGLN2_HUMAN	Egl nine homolog 2 OS=Homo sapiens GN=EGLN2 PE=1 SV=1	7	2	4.18	1.25216e+06	1.80552e+06	318897	370473	329259	658629	738799	332836	473608	440688	288336
	EHBP1L1	sp|Q8N3D4|EH1L1_HUMAN	EH domain-binding protein 1-like protein 1 OS=Homo sapiens GN=EHBP1L1 PE=1 SV=2	1	1	1.25	8438.71	5706.49	6280.94	4437.84	15508.8	5683.78	9395.81	4950.69	9039.82	8705.94	6381.05
	EHD1	sp|Q9H4M9|EHD1_HUMAN	EH domain-containing protein 1 OS=Homo sapiens GN=EHD1 PE=1 SV=2	29	17	39.7	221916	153694	156994	140477	291167	147693	316416	159075	239673	135845	134765
	EHD2	sp|Q9NZN4|EHD2_HUMAN	EH domain-containing protein 2 OS=Homo sapiens GN=EHD2 PE=1 SV=2	8	4	11.23	25741.9	16734.1	21951.5	23564.4	50836.7	20714	44011.3	27334.4	44167	19538.1	22489.6
	EHD3	sp|Q9NZN3|EHD3_HUMAN	EH domain-containing protein 3 OS=Homo sapiens GN=EHD3 PE=1 SV=2	23	11	28.04	142314	111973	92841.1	75422.1	152873	115427	619377	77598.2	311539	115816	85284.3
	EHD4	sp|Q9H223|EHD4_HUMAN	EH domain-containing protein 4 OS=Homo sapiens GN=EHD4 PE=1 SV=1	2	2	4.62	31805.5	24330.4	19131.3	33909.4	81739.9	26557	45174.1	24789	45341.1	20409	22867.2
	EIF1	sp|P41567|EIF1_HUMAN	Eukaryotic translation initiation factor 1 OS=Homo sapiens GN=EIF1 PE=1 SV=1	11	4	63.72	51171.6	45768.4	47292.3	49108.3	76091.1	46534.8	66608.5	76028.7	65337.9	38301.1	66305.3
	EIF1AY	sp|O14602|IF1AY_HUMAN	Eukaryotic translation initiation factor 1A, Y-chromosomal OS=Homo sapiens GN=EIF1AY PE=1 SV=4	3	2	15.28	43658.8	26639.2	45127.7	46107.2	124183	49981.1	58703.7	77213.5	66731.1	27835.8	56448.3
	EIF2AK4	sp|Q9P2K8|E2AK4_HUMAN	Eukaryotic translation initiation factor 2-alpha kinase 4 OS=Homo sapiens GN=EIF2AK4 PE=1 SV=3	1	1	0.61	14146.1	15234.6	13952.7	17862	24583.3	10072.7	13225.5	7074.48	12652.9	13373	9583.29
	EIF2B1	sp|Q14232|EI2BA_HUMAN	Translation initiation factor eIF-2B subunit alpha OS=Homo sapiens GN=EIF2B1 PE=1 SV=1	1	1	3.61	18799	23074.6	53451.2	32330.3	98471.5	15159.2	50691.8	44597.7	64086.8	13955.3	34015.1
	EIF2S1	sp|P05198|IF2A_HUMAN	Eukaryotic translation initiation factor 2 subunit 1 OS=Homo sapiens GN=EIF2S1 PE=1 SV=3	18	14	43.81	185876	124121	276027	185419	288505	130210	178206	252644	171438	110829	129432
	EIF2S2	sp|P20042|IF2B_HUMAN	Eukaryotic translation initiation factor 2 subunit 2 OS=Homo sapiens GN=EIF2S2 PE=1 SV=2	7	4	12.31	55239.3	29035.4	74697	55186.3	117385	41633.6	60654.9	93463.4	70689.1	25891.8	46033.5
	EIF2S3	sp|P41091|IF2G_HUMAN	Eukaryotic translation initiation factor 2 subunit 3 OS=Homo sapiens GN=EIF2S3 PE=1 SV=3	7	6	19.7	91074.3	78446.4	174999	122904	222169	69097.1	103338	189292	122399	61409.8	81905.1
	EIF3A	sp|Q14152|EIF3A_HUMAN	Eukaryotic translation initiation factor 3 subunit A OS=Homo sapiens GN=EIF3A PE=1 SV=1	4	4	6.37	42935.5	26791.2	40062.3	32895.9	50512.7	25618.3	39127.2	38940.1	43319.9	22701.5	25712.7
	EIF3B	sp|P55884|EIF3B_HUMAN	Eukaryotic translation initiation factor 3 subunit B OS=Homo sapiens GN=EIF3B PE=1 SV=3	4	3	6.27	16326.6	14390.4	25439.3	19157.7	30811.5	18739.2	18306.9	17735.4	21957.5	15735.8	12932
	EIF3C	sp|Q99613|EIF3C_HUMAN	Eukaryotic translation initiation factor 3 subunit C OS=Homo sapiens GN=EIF3C PE=1 SV=1	7	6	8.54	64677.6	49288.9	91338.5	61264.2	107463	47130.3	74230.2	59364.8	85818.6	49811.6	30784.2
	EIF3D	sp|O15371|EIF3D_HUMAN	Eukaryotic translation initiation factor 3 subunit D OS=Homo sapiens GN=EIF3D PE=1 SV=1	1	1	1.82	13033.4	9071.78	16483.2	23709.8	56930.7	7546.85	26978.1	27988.3	32064.1	8832.36	14660.9
	EIF3E	sp|P60228|EIF3E_HUMAN	Eukaryotic translation initiation factor 3 subunit E OS=Homo sapiens GN=EIF3E PE=1 SV=1	3	2	4.72	11025.2	9388.61	23006.3	14627	39623.5	7185.79	16901.6	20835.7	23123.2	9265.37	10290.6
	EIF3F	sp|O00303|EIF3F_HUMAN	Eukaryotic translation initiation factor 3 subunit F OS=Homo sapiens GN=EIF3F PE=1 SV=1	2	2	8.12	50978.3	50933.4	46745.2	67859.5	72207.7	44345.7	69405.8	40780.6	68918.3	45993.7	48790.3
	EIF3G	sp|O75821|EIF3G_HUMAN	Eukaryotic translation initiation factor 3 subunit G OS=Homo sapiens GN=EIF3G PE=1 SV=2	3	2	5	93962.9	89369	98262.3	93166.7	150185	86302.7	101462	158379	126700	80159.5	80991.4
	EIF3I	sp|Q13347|EIF3I_HUMAN	Eukaryotic translation initiation factor 3 subunit I OS=Homo sapiens GN=EIF3I PE=1 SV=1	5	3	16.92	24337	23348	27473.3	44231.3	42640.5	34288.5	34398.1	38684.3	36461.5	25690.3	28903.3
	EIF3J	sp|O75822|EIF3J_HUMAN	Eukaryotic translation initiation factor 3 subunit J OS=Homo sapiens GN=EIF3J PE=1 SV=2	17	6	27.91	140419	83035.5	276222	152511	343500	120289	167969	298463	246271	88516.3	172316
	EIF3K	sp|Q9UBQ5|EIF3K_HUMAN	Eukaryotic translation initiation factor 3 subunit K OS=Homo sapiens GN=EIF3K PE=1 SV=1	1	1	6.42	45381.6	35658.7	75230.8	36976.2	100471	40145.2	71760.2	65133.5	70558.4	27599.7	36807.5
	EIF3L	sp|Q9Y262|EIF3L_HUMAN	Eukaryotic translation initiation factor 3 subunit L OS=Homo sapiens GN=EIF3L PE=1 SV=1	8	3	6.38	23628.4	15765.6	22547.1	13898.2	30066.1	8469.2	15495.7	16431.2	20987.9	5208.39	9136.32
	EIF4A1	sp|P60842|IF4A1_HUMAN	Eukaryotic initiation factor 4A-I OS=Homo sapiens GN=EIF4A1 PE=1 SV=1	19	11	32.02	158691	129268	129849	160396	288032	115614	188698	232219	183158	84677.8	178956
	EIF4A1	tr|J3QLN6|J3QLN6_HUMAN	Eukaryotic initiation factor 4A-I (Fragment) OS=Homo sapiens GN=EIF4A1 PE=1 SV=1	10	5	34.97	110773	89209.1	116565	111307	198638	73307.8	131458	195516	125092	53240.7	138416
	EIF4A2	sp|Q14240|IF4A2_HUMAN	Eukaryotic initiation factor 4A-II OS=Homo sapiens GN=EIF4A2 PE=1 SV=2	12	9	21.62	70203.2	48931.4	94573	69334.9	126105	47851.5	92349.8	165134	91329.7	47061.4	122067
	EIF4A3	sp|P38919|IF4A3_HUMAN	Eukaryotic initiation factor 4A-III OS=Homo sapiens GN=EIF4A3 PE=1 SV=4	3	3	4.38	24594.7	21021.9	23416.6	25702.4	40623.8	14347.3	25431.3	45339.4	38909.5	14652.3	21606.5
	EIF4B	sp|P23588|IF4B_HUMAN	Eukaryotic translation initiation factor 4B OS=Homo sapiens GN=EIF4B PE=1 SV=2	7	5	9.17	11995.9	10494.2	27429.7	20529.3	61286	12408.1	17808	33219.7	34913.4	10121.6	21612
	EIF4B	tr|B4DS13|B4DS13_HUMAN	Eukaryotic translation initiation factor 4B OS=Homo sapiens GN=EIF4B PE=1 SV=1	7	5	11.19	11995.9	10494.2	27429.7	20529.3	61286	12408.1	17808	33219.7	34913.4	10121.6	21612
	EIF4E	sp|P06730|IF4E_HUMAN	Eukaryotic translation initiation factor 4E OS=Homo sapiens GN=EIF4E PE=1 SV=2	6	4	18.43	57228.9	39356	69551.4	51041.3	130952	37806.2	55721.7	60032.4	79010.8	27190	50047.7
	EIF4EBP1	sp|Q13541|4EBP1_HUMAN	Eukaryotic translation initiation factor 4E-binding protein 1 OS=Homo sapiens GN=EIF4EBP1 PE=1 SV=3	1	1	22.03	31119.3	30320.4	21057.6	21052.4	31094.9	34001.8	46186.3	24317.6	40301.7	28729.4	25937.1
	EIF4G1	tr|E9PGM1|E9PGM1_HUMAN	Eukaryotic translation initiation factor 4 gamma 1 OS=Homo sapiens GN=EIF4G1 PE=1 SV=1	7	5	4.82	29677.3	18769.1	50314.3	28584.1	61138.2	27733.5	36137	44096.5	36846.8	19185.5	21922.4
	EIF4G2	sp|P78344|IF4G2_HUMAN	Eukaryotic translation initiation factor 4 gamma 2 OS=Homo sapiens GN=EIF4G2 PE=1 SV=1	1	1	1.1	49230	22510.5	27757.1	26323.6	44606.4	24478.5	50146.9	26394.5	32733.2	17276.9	29270
	EIF4G3	sp|O43432|IF4G3_HUMAN	Eukaryotic translation initiation factor 4 gamma 3 OS=Homo sapiens GN=EIF4G3 PE=1 SV=2	16	3	2.27	274287	191053	191012	155601	146475	170944	260116	135776	250191	206962	135825
	EIF4H	sp|Q15056|IF4H_HUMAN	Eukaryotic translation initiation factor 4H OS=Homo sapiens GN=EIF4H PE=1 SV=5	9	5	26.61	114475	95050.4	128435	120363	207065	108906	129737	178880	142569	93484.2	133499
	EIF5	sp|P55010|IF5_HUMAN	Eukaryotic translation initiation factor 5 OS=Homo sapiens GN=EIF5 PE=1 SV=2	12	7	15.55	44898.3	24147.5	42397.9	42388.8	106416	24949.9	51872.4	106090	74835.4	17281.9	55251.6
	EIF5A	sp|P63241|IF5A1_HUMAN	Eukaryotic translation initiation factor 5A-1 OS=Homo sapiens GN=EIF5A PE=1 SV=2	40	9	55.84	459534	254360	466848	435753	1.15449e+06	245566	422104	705157	473791	191954	579839
	EIF5A2	sp|Q9GZV4|IF5A2_HUMAN	Eukaryotic translation initiation factor 5A-2 OS=Homo sapiens GN=EIF5A2 PE=1 SV=3	29	5	29.41	177671	110207	168325	154321	417782	95493.9	159585	247522	173531	75041.7	204644
	EIF5B	sp|O60841|IF2P_HUMAN	Eukaryotic translation initiation factor 5B OS=Homo sapiens GN=EIF5B PE=1 SV=4	3	2	3.61	22799.9	13512	41463	21838.4	52041.5	21171.1	20239.1	33451.2	22003.7	13540.4	21571.5
	EIF6	sp|P56537|IF6_HUMAN	Eukaryotic translation initiation factor 6 OS=Homo sapiens GN=EIF6 PE=1 SV=1	17	8	56.73	95608.1	76957.7	178720	108731	208829	71420.3	106954	204905	157404	71381	138398
	ELANE	sp|P08246|ELNE_HUMAN	Neutrophil elastase OS=Homo sapiens GN=ELANE PE=1 SV=1	15	6	26.22	371154	298199	611460	268377	534149	224651	324385	306894	737837	374244	189783
	ELFN2	sp|Q5R3F8|PPR29_HUMAN	Protein phosphatase 1 regulatory subunit 29 OS=Homo sapiens GN=ELFN2 PE=1 SV=1	3	1	1.46	5806.79	5494.85	3380.49	5751.54	6823.84	4589.57	5702.42	3258.56	8593.12	6650.76	3702.01
	ELMO2	sp|Q96JJ3|ELMO2_HUMAN	Engulfment and cell motility protein 2 OS=Homo sapiens GN=ELMO2 PE=1 SV=2	12	2	0.97	157072	131806	95832	124150	159740	94933	214923	60264	191426	123159	66389
	ELN	sp|P15502|ELN_HUMAN	Elastin OS=Homo sapiens GN=ELN PE=1 SV=3	4	2	4.96	236765	188587	129015	143310	84641.8	168456	118674	100624	143647	78333.1	101784
	ELN	tr|E7EN65|E7EN65_HUMAN	Elastin OS=Homo sapiens GN=ELN PE=4 SV=1	6	3	7.14	207339	170662	132110	146084	97840.3	160782	126563	94612	151928	79749.2	103293
	ELTD1	sp|Q9HBW9|ELTD1_HUMAN	EGF, latrophilin and seven transmembrane domain-containing protein 1 OS=Homo sapiens GN=ELTD1 PE=1 SV=3	14	6	7.1	1.16358e+06	994271	1.03276e+06	732885	1.29832e+06	661648	934019	637659	749926	702518	641298
	EMILIN1	sp|Q9Y6C2|EMIL1_HUMAN	EMILIN-1 OS=Homo sapiens GN=EMILIN1 PE=1 SV=2	21	14	14.37	206079	164842	188620	163455	195135	224489	291654	225381	367173	154315	183509
	EMILIN2	sp|Q9BXX0|EMIL2_HUMAN	EMILIN-2 OS=Homo sapiens GN=EMILIN2 PE=1 SV=3	6	5	6.65	53874.3	47083.9	59057.1	39419.8	79766.2	59447.2	30772.4	27837.9	33361.7	27210	28985.7
	EMILIN3	sp|Q9NT22|EMIL3_HUMAN	EMILIN-3 OS=Homo sapiens GN=EMILIN3 PE=2 SV=2	3	2	3.79	50701.6	62261.8	69259.6	71635.3	75352.2	55337.5	61179.5	35968.7	76277.3	49784.2	33837.4
	EML2	sp|O95834|EMAL2_HUMAN	Echinoderm microtubule-associated protein-like 2 OS=Homo sapiens GN=EML2 PE=1 SV=1	11	6	11.71	98314.8	78917	178820	134030	222784	87004.1	165687	181695	163813	72018.4	87818.8
	EML3	sp|Q32P44|EMAL3_HUMAN	Echinoderm microtubule-associated protein-like 3 OS=Homo sapiens GN=EML3 PE=1 SV=1	1	1	1.9	21558.8	20827.6	20232.6	17490.8	32617.2	21889.4	25428.6	19895.5	22840.4	15615.4	12452
	EML4	sp|Q9HC35|EMAL4_HUMAN	Echinoderm microtubule-associated protein-like 4 OS=Homo sapiens GN=EML4 PE=1 SV=3	9	7	10.3	55986.8	41711.5	99233	63849.8	92910.4	43556.5	61071.3	87857.4	74437.3	40610.9	45642.2
	EMR2	sp|Q9UHX3|EMR2_HUMAN	EGF-like module-containing mucin-like hormone receptor-like 2 OS=Homo sapiens GN=EMR2 PE=1 SV=2	8	1	3.04	18217.8	17395.3	17372.7	18184.2	24020	22907.8	18931.9	16828.5	22435.6	16116.7	15710.1
	ENAH	sp|Q8N8S7|ENAH_HUMAN	Protein enabled homolog OS=Homo sapiens GN=ENAH PE=1 SV=2	1	1	1.69	23415.2	15410.7	59868	38838.1	97717.2	14815.9	23716.5	23407	21724.5	12428.6	20006.8
	ENDOD1	sp|O94919|ENDD1_HUMAN	Endonuclease domain-containing 1 protein OS=Homo sapiens GN=ENDOD1 PE=1 SV=2	19	8	24.8	97570.4	106964	48382.7	75515.9	87951.3	83412.3	111537	197316	77417.8	80961.6	79794.2
	ENG	sp|P17813|EGLN_HUMAN	Endoglin OS=Homo sapiens GN=ENG PE=1 SV=2	14	7	16.57	570160	542101	564608	508483	642800	540697	634061	484575	547809	557089	562055
	ENKD1	sp|Q9H0I2|ENKD1_HUMAN	Enkurin domain-containing protein 1 OS=Homo sapiens GN=ENKD1 PE=2 SV=1	1	1	2.89	15596.9	13441.7	10354.1	12002.8	11228.6	18793.2	18105.6	12005.4	15258.4	15986.4	10666.3
	ENO1	sp|P06733|ENOA_HUMAN	Alpha-enolase OS=Homo sapiens GN=ENO1 PE=1 SV=2	302	36	72.35	3.35645e+06	1.57469e+06	8.75871e+06	4.09183e+06	1.18345e+07	1.62968e+06	3.27722e+06	7.04639e+06	6.45803e+06	1.38927e+06	4.37583e+06
	ENO1	sp|P06733-2|ENOA_HUMAN	Isoform MBP-1 of Alpha-enolase OS=Homo sapiens GN=ENO1	208	26	74.19	2.66307e+06	1.22153e+06	6.75214e+06	3.22235e+06	8.98107e+06	1.42234e+06	2.57349e+06	6.37103e+06	4.97202e+06	1.16568e+06	3.99417e+06
	ENO2	sp|P09104|ENOG_HUMAN	Gamma-enolase OS=Homo sapiens GN=ENO2 PE=1 SV=3	53	15	48.62	772911	505517	1.01517e+06	703467	2.39259e+06	481524	727253	921550	869398	381088	673464
	ENO3	sp|P13929|ENOB_HUMAN	Beta-enolase OS=Homo sapiens GN=ENO3 PE=1 SV=5	72	18	55.3	1.47524e+06	823605	2.55371e+06	1.82275e+06	4.08119e+06	802874	1.80254e+06	2.66622e+06	2.02626e+06	766177	1.73203e+06
	ENO3	tr|K7EP84|K7EP84_HUMAN	Beta-enolase (Fragment) OS=Homo sapiens GN=ENO3 PE=1 SV=1	4	1	46.43	77296.8	46735.6	125199	132518	202805	47713	173365	206566	127221	67562.4	144221
	ENOPH1	sp|Q9UHY7|ENOPH_HUMAN	Enolase-phosphatase E1 OS=Homo sapiens GN=ENOPH1 PE=1 SV=1	9	4	21.07	117801	78075.3	212168	135979	341264	96708.7	146861	261719	210283	80433.4	198775
	ENOSF1	sp|Q7L5Y1|ENOF1_HUMAN	Mitochondrial enolase superfamily member 1 OS=Homo sapiens GN=ENOSF1 PE=1 SV=1	9	8	29.12	99905.2	72775.1	246413	92293.8	125779	78287.4	88459.2	210743	144269	52794.9	122085
	ENOSF1	tr|J3QL99|J3QL99_HUMAN	Mitochondrial enolase superfamily member 1 OS=Homo sapiens GN=ENOSF1 PE=4 SV=1	3	2	14.53	32067	16545.5	119132	26722.5	50000.4	12350.5	18038.7	65247.8	42272	14388.3	46293.2
	ENOX2	sp|Q16206|ENOX2_HUMAN	Ecto-NOX disulfide-thiol exchanger 2 OS=Homo sapiens GN=ENOX2 PE=1 SV=2	4	3	3.11	347658	297798	220611	95521.3	91559	112521	116995	78629.5	103726	50576.9	83420.8
	ENPEP	sp|Q07075|AMPE_HUMAN	Glutamyl aminopeptidase OS=Homo sapiens GN=ENPEP PE=1 SV=3	19	12	12.23	318181	251276	241093	237492	337625	232936	275679	159319	250545	253351	222625
	ENPP1	sp|P22413|ENPP1_HUMAN	Ectonucleotide pyrophosphatase/phosphodiesterase family member 1 OS=Homo sapiens GN=ENPP1 PE=1 SV=2	4	4	6.16	64633.6	48274.5	42714.5	48985.3	42267.3	49685.3	42608.1	42044.6	60110.8	38362.3	36682.3
	ENPP2	sp|Q13822|ENPP2_HUMAN	Ectonucleotide pyrophosphatase/phosphodiesterase family member 2 OS=Homo sapiens GN=ENPP2 PE=1 SV=3	103	30	41.02	423192	458317	315462	361828	455789	484946	364968	293351	423557	347865	303400
	ENPP7	sp|Q6UWV6|ENPP7_HUMAN	Ectonucleotide pyrophosphatase/phosphodiesterase family member 7 OS=Homo sapiens GN=ENPP7 PE=1 SV=3	1	1	1.97	25200.6	27469.5	12087.1	19313.3	158350	17392.3	31996.6	11496.3	17392.1	16426.7	12776.2
	ENSA	tr|Q5T5H1|Q5T5H1_HUMAN	Alpha-endosulfine OS=Homo sapiens GN=ENSA PE=1 SV=1	8	5	38.5	55789	47364.1	41280.8	46316.6	81714.3	39388.8	70053.5	46959.1	63181.1	35567.2	45548.5
	ENTPD5	sp|O75356|ENTP5_HUMAN	Ectonucleoside triphosphate diphosphohydrolase 5 OS=Homo sapiens GN=ENTPD5 PE=1 SV=1	12	5	18.93	112752	94606.8	138192	90736.8	161681	107394	110378	186396	107199	122456	121355
	ENTPD7	sp|Q9NQZ7|ENTP7_HUMAN	Ectonucleoside triphosphate diphosphohydrolase 7 OS=Homo sapiens GN=ENTPD7 PE=2 SV=1	2	1	3.15	8775.87	8766.46	9933.72	5142.36	3765.33	5393.34	4803.55	7042.32	1799	1718.48	4736.73
	ENY2	sp|Q9NPA8|ENY2_HUMAN	Transcription and mRNA export factor ENY2 OS=Homo sapiens GN=ENY2 PE=1 SV=1	1	1	16.83	25587	13121.8	12690.7	16753.2	38520.9	13702.6	13402.6	22986.3	23897.4	7502.49	17334.1
	EPB41	sp|P11171|41_HUMAN	Protein 4.1 OS=Homo sapiens GN=EPB41 PE=1 SV=4	8	8	13.31	39371.9	33955.3	32908.9	34800.7	131548	34760	41368.7	36163.6	52850	33594	34962.7
	EPB41L2	sp|O43491|E41L2_HUMAN	Band 4.1-like protein 2 OS=Homo sapiens GN=EPB41L2 PE=1 SV=1	7	3	7.36	52311.6	31136	50496.1	21009.7	45802.2	20080.8	18962.7	29809.3	21970.9	9500.53	25785.9
	EPB41L2	tr|H0Y5B0|H0Y5B0_HUMAN	Band 4.1-like protein 2 (Fragment) OS=Homo sapiens GN=EPB41L2 PE=1 SV=1	5	2	14.21	47078	25450.6	44266.4	15815.3	39844.7	15373.6	13664.3	23389.4	16638.5	5403.95	19298.5
	EPB41L3	sp|Q9Y2J2|E41L3_HUMAN	Band 4.1-like protein 3 OS=Homo sapiens GN=EPB41L3 PE=1 SV=2	2	2	3.68	45813.9	37871.6	45066.3	32586.2	60236.7	33344.6	32089.9	42804.7	35627.8	29131.2	42013.5
	EPB41L3	sp|Q9Y2J2-2|E41L3_HUMAN	Isoform 2 of Band 4.1-like protein 3 OS=Homo sapiens GN=EPB41L3	3	3	6.59	17165.8	17117.1	21488.4	12368.6	25212.9	16803.1	15246.4	19543	16934.2	8133.91	16278.8
	EPB41L4A	sp|Q9HCS5|E41LA_HUMAN	Band 4.1-like protein 4A OS=Homo sapiens GN=EPB41L4A PE=1 SV=2	1	1	1.31	113434	68565.3	332896	51578.9	42211.1	72457.3	843206	86561.9	83171.6	70662.6	88768.6
	EPB42	sp|P16452|EPB42_HUMAN	Erythrocyte membrane protein band 4.2 OS=Homo sapiens GN=EPB42 PE=1 SV=3	3	1	1.01	75219.9	68870	26870.7	15360.5	96696.3	95524.2	278835	20217.8	140162	82114.1	14932.3
	EPCAM	sp|P16422|EPCAM_HUMAN	Epithelial cell adhesion molecule OS=Homo sapiens GN=EPCAM PE=1 SV=2	1	1	5.1	53003	21712	9497.75	19446.5	279862	25299	18520.1	30156.5	23186.6	21771.4	23473.7
	EPG5	sp|Q9HCE0|EPG5_HUMAN	Ectopic P granules protein 5 homolog OS=Homo sapiens GN=EPG5 PE=2 SV=2	2	2	1.01	41471.3	38511.5	44855.8	73166.6	135048	42696.4	148710	44029.7	81303.7	24162.7	26220.4
	EPHA1	sp|P21709|EPHA1_HUMAN	Ephrin type-A receptor 1 OS=Homo sapiens GN=EPHA1 PE=1 SV=4	2	2	3.07	28402	37830.8	33437.6	26615.9	37293.6	52107.2	42636.7	20206.9	52061.1	16684.1	12858.5
	EPHA10	sp|Q5JZY3|EPHAA_HUMAN	Ephrin type-A receptor 10 OS=Homo sapiens GN=EPHA10 PE=2 SV=2	1	1	1.79	16322.7	20171.1	16157.6	19774.9	11438.7	17667.3	17387.8	17217.9	14151.3	9802.74	12991.7
	EPHA4	sp|P54764|EPHA4_HUMAN	Ephrin type-A receptor 4 OS=Homo sapiens GN=EPHA4 PE=1 SV=1	8	6	10.65	46219.4	50953.9	54380.2	44260.5	65861.9	47030.9	66465.5	55671.4	54539.6	39387.4	44764
	EPHA7	sp|Q15375|EPHA7_HUMAN	Ephrin type-A receptor 7 OS=Homo sapiens GN=EPHA7 PE=1 SV=3	5	3	5.61	35653.7	39688.4	25167.5	35802	23493.6	35870.9	30372.1	27063.4	28973.2	22444	24413.5
	EPHB2	sp|P29323|EPHB2_HUMAN	Ephrin type-B receptor 2 OS=Homo sapiens GN=EPHB2 PE=1 SV=5	2	2	3.13	31562.1	39145.1	50142.7	35909.8	112900	48570.2	32617.7	37639.5	37575	21891.1	34346.2
	EPHB4	sp|P54760|EPHB4_HUMAN	Ephrin type-B receptor 4 OS=Homo sapiens GN=EPHB4 PE=1 SV=2	5	4	7.9	14663.3	14141.4	15060.2	10549.1	15446	18051.8	11250.3	10505.6	10773.3	10926.5	9062.89
	EPHB6	sp|O15197|EPHB6_HUMAN	Ephrin type-B receptor 6 OS=Homo sapiens GN=EPHB6 PE=1 SV=4	2	2	3.13	32062.3	30233.3	27720	39422.5	37009.4	56674.4	45483.3	49785.1	44098.1	34279.2	29745.4
	EPHX1	sp|P07099|HYEP_HUMAN	Epoxide hydrolase 1 OS=Homo sapiens GN=EPHX1 PE=1 SV=1	4	2	13.19	29066.4	24064.4	22618.7	30118.1	34124	23858.5	23003.2	29343.5	25558.8	16147.4	15952.4
	EPHX2	sp|P34913|HYES_HUMAN	Bifunctional epoxide hydrolase 2 OS=Homo sapiens GN=EPHX2 PE=1 SV=2	72	25	46.67	553447	391202	1.23598e+06	723559	646312	303345	445792	1.46105e+06	932519	232016	624447
	EPN1	sp|Q9Y6I3|EPN1_HUMAN	Epsin-1 OS=Homo sapiens GN=EPN1 PE=1 SV=2	1	1	3.99	110962	80022.4	116525	97189.3	136675	92424.1	96841.5	107437	113441	66542.8	69288.6
	EPPK1	sp|P58107|EPIPL_HUMAN	Epiplakin OS=Homo sapiens GN=EPPK1 PE=1 SV=2	2	2	2.61	13815.2	32226.5	11186.6	18550.7	19939.4	13097	53677.4	45011.1	24266.3	31969.5	14421.5
	EPRS	sp|P07814|SYEP_HUMAN	Bifunctional glutamate/proline--tRNA ligase OS=Homo sapiens GN=EPRS PE=1 SV=5	9	6	5.22	50587	50045	89783.5	71826.6	158953	28364.7	63307.1	50958.8	90263.8	29769.5	35132.9
	EPS15	sp|P42566|EPS15_HUMAN	Epidermal growth factor receptor substrate 15 OS=Homo sapiens GN=EPS15 PE=1 SV=2	3	2	3.68	10908.8	4470.92	8178.36	8519.4	19343.4	9521.91	33088.5	9154.67	21677.1	7729.17	9783.52
	EPS15L1	sp|Q9UBC2|EP15R_HUMAN	Epidermal growth factor receptor substrate 15-like 1 OS=Homo sapiens GN=EPS15L1 PE=1 SV=1	3	1	1.85	12781.4	8275.82	13144	14023.4	30574	13124.7	36110.4	13195.8	20246.8	12864.1	11893
	EPS8	sp|Q12929|EPS8_HUMAN	Epidermal growth factor receptor kinase substrate 8 OS=Homo sapiens GN=EPS8 PE=1 SV=1	8	4	10.58	33202.2	29152.3	20579.2	29546.1	258868	33598.1	28885.1	22491.9	35719.7	21711.5	27296.7
	EPS8L2	sp|Q9H6S3|ES8L2_HUMAN	Epidermal growth factor receptor kinase substrate 8-like protein 2 OS=Homo sapiens GN=EPS8L2 PE=1 SV=2	2	2	3.22	56559	48351.6	65199.2	57322.2	86083.8	38363.8	58095.4	55858.5	40066	30359.4	49473
	EPX	sp|P11678|PERE_HUMAN	Eosinophil peroxidase OS=Homo sapiens GN=EPX PE=1 SV=2	4	3	4.48	63697.4	48184.7	48901.2	62314	42425.6	43430.1	47636.9	50304.4	60653.4	45076.8	27177.7
	EPYC	sp|Q99645|EPYC_HUMAN	Epiphycan OS=Homo sapiens GN=EPYC PE=2 SV=3	3	1	2.17	5091.64	3864.19	65045.7	113397	63997.4	37965.9	6059.07	6588.52	73402.7	22216.2	15036.1
	ERAP1	sp|Q9NZ08|ERAP1_HUMAN	Endoplasmic reticulum aminopeptidase 1 OS=Homo sapiens GN=ERAP1 PE=1 SV=3	45	29	32.73	528472	704694	459534	325547	599593	813772	388253	604107	466031	337945	583734
	ERAP2	sp|Q6P179|ERAP2_HUMAN	Endoplasmic reticulum aminopeptidase 2 OS=Homo sapiens GN=ERAP2 PE=1 SV=2	35	18	24.69	254052	234610	238658	178696	257416	252497	145450	175807	237598	129408	211062
	ERBB2	sp|P04626|ERBB2_HUMAN	Receptor tyrosine-protein kinase erbB-2 OS=Homo sapiens GN=ERBB2 PE=1 SV=1	1	1	0.64	149998	90369.7	84308.6	89639.5	86947	84313	90920.7	45919.6	100947	49237.3	51194
	ERBB2IP	tr|H0YA04|H0YA04_HUMAN	Protein LAP2 (Fragment) OS=Homo sapiens GN=ERBB2IP PE=1 SV=1	1	1	4.06	8633.53	9329.66	14853	55809.1	10017.1	36825.1	7653.32	6997.23	27376.5	8553.45	5444.9
	ERBB4	sp|Q15303|ERBB4_HUMAN	Receptor tyrosine-protein kinase erbB-4 OS=Homo sapiens GN=ERBB4 PE=1 SV=1	1	1	0.61	149998	90369.7	84308.6	89639.5	86947	84313	90920.7	45919.6	100947	49237.3	51194
	ERCC3	sp|P19447|ERCC3_HUMAN	TFIIH basal transcription factor complex helicase XPB subunit OS=Homo sapiens GN=ERCC3 PE=1 SV=1	1	1	1.53	77263.4	46745.9	26429.1	23775	18247.1	32349.5	36922.5	87773.9	20305.3	17684.4	14435.2
	ERCC6	sp|Q03468|ERCC6_HUMAN	DNA excision repair protein ERCC-6 OS=Homo sapiens GN=ERCC6 PE=1 SV=1	7	2	0.54	60004.2	57538.1	36857.1	48657.8	161641	47949.6	57756.6	32330.7	370702	45138.8	55989.9
	ERCC6L	sp|Q2NKX8|ERC6L_HUMAN	DNA excision repair protein ERCC-6-like OS=Homo sapiens GN=ERCC6L PE=1 SV=1	4	2	1.76	87036.9	84670.8	55535.5	76552.5	40012.2	76608.6	81617.4	75034	45121	72403.9	39045.2
	ERH	sp|P84090|ERH_HUMAN	Enhancer of rudimentary homolog OS=Homo sapiens GN=ERH PE=1 SV=1	4	3	33.65	45177.5	25397	158743	53333.6	208918	21526.7	26031.8	40547.7	65572.5	21867.9	25865.8
	ERICH3	sp|Q5RHP9|ERIC3_HUMAN	Glutamate-rich protein 3 OS=Homo sapiens GN=ERICH3 PE=2 SV=1	3	2	0.52	99216.1	128535	72737	84549.4	61293.3	102408	152320	63684.4	77940.8	206854	129800
	ERN1	sp|O75460|ERN1_HUMAN	Serine/threonine-protein kinase/endoribonuclease IRE1 OS=Homo sapiens GN=ERN1 PE=1 SV=2	11	1	0.92	125652	153171	602969	218510	170264	96867.5	103010	199347	146404	136965	296430
	ERO1L	sp|Q96HE7|ERO1A_HUMAN	ERO1-like protein alpha OS=Homo sapiens GN=ERO1L PE=1 SV=2	1	1	2.99	26168.9	32592.1	136517	49817	61273.3	46203	36331.6	56600.6	41846.3	31166.8	40734.7
	ERP29	sp|P30040|ERP29_HUMAN	Endoplasmic reticulum resident protein 29 OS=Homo sapiens GN=ERP29 PE=1 SV=4	13	8	41.76	150080	99048.6	369231	236528	164243	131714	168991	136928	159183	100451	131302
	ERP44	sp|Q9BS26|ERP44_HUMAN	Endoplasmic reticulum resident protein 44 OS=Homo sapiens GN=ERP44 PE=1 SV=1	27	11	32.27	171924	106755	158421	168390	142014	94500.1	124202	116300	122551	93856.8	92942.9
	ERV3-1	sp|Q14264|ENR1_HUMAN	Endogenous retrovirus group 3 member 1 Env polyprotein OS=Homo sapiens GN=ERV3-1 PE=1 SV=2	1	1	1.32	75049.6	122282	150858	365275	240018	235044	189702	74787.8	490225	183912	80061
	ESAM	sp|Q96AP7|ESAM_HUMAN	Endothelial cell-selective adhesion molecule OS=Homo sapiens GN=ESAM PE=1 SV=1	14	6	24.1	181231	200996	130182	104020	234479	124123	169439	149330	177300	119966	146167
	ESD	sp|P10768|ESTD_HUMAN	S-formylglutathione hydrolase OS=Homo sapiens GN=ESD PE=1 SV=2	95	13	51.06	328305	147114	581042	248018	565202	104607	278885	608987	549940	86389.3	424460
	ESYT1	sp|Q9BSJ8|ESYT1_HUMAN	Extended synaptotagmin-1 OS=Homo sapiens GN=ESYT1 PE=1 SV=1	5	3	3.35	21947.5	16197.1	14711.2	16937.8	31296.6	15274.8	24049.6	19940	26034.7	11132.6	11904.4
	ESYT2	sp|A0FGR8|ESYT2_HUMAN	Extended synaptotagmin-2 OS=Homo sapiens GN=ESYT2 PE=1 SV=1	1	1	2.28	15121.8	9709.27	52893	41162.5	66168.1	16444.2	8509.63	9709.6	71806.3	2618	7781.54
	ETF1	sp|P62495|ERF1_HUMAN	Eukaryotic peptide chain release factor subunit 1 OS=Homo sapiens GN=ETF1 PE=1 SV=3	15	6	15.1	88402.6	65721.9	108082	72122.3	141491	61889.7	111654	86780.5	88806.7	47782.3	65795
	ETFA	sp|P13804|ETFA_HUMAN	Electron transfer flavoprotein subunit alpha, mitochondrial OS=Homo sapiens GN=ETFA PE=1 SV=1	25	11	42.64	149248	82734.1	490212	166760	185883	100686	109977	93926.8	92418.4	84391.6	80159.6
	ETFB	sp|P38117|ETFB_HUMAN	Electron transfer flavoprotein subunit beta OS=Homo sapiens GN=ETFB PE=1 SV=3	36	12	49.8	186388	91068	545720	163287	200738	70456.6	105943	87259.2	77106.3	52835.4	62743.7
	ETFDH	sp|Q16134|ETFD_HUMAN	Electron transfer flavoprotein-ubiquinone oxidoreductase, mitochondrial OS=Homo sapiens GN=ETFDH PE=1 SV=2	4	4	7.62	44923	36248.5	46169.9	56439.6	87299.9	42373.1	29336.5	29451.4	28046.5	28287.8	34324.9
	EVC	sp|P57679|EVC_HUMAN	Ellis-van Creveld syndrome protein OS=Homo sapiens GN=EVC PE=1 SV=1	1	1	1.01	165430	17725.1	60226.5	99291.1	22483.9	306383	135342	78186.2	30611.3	176537	286313
	EVI5	sp|O60447|EVI5_HUMAN	Ecotropic viral integration site 5 protein homolog OS=Homo sapiens GN=EVI5 PE=1 SV=3	1	1	1.48	88368.5	51207.7	55262.4	51930.7	123373	71745.5	49107.3	35107.6	64966.5	27854.1	22556.5
	EWSR1	sp|Q01844|EWS_HUMAN	RNA-binding protein EWS OS=Homo sapiens GN=EWSR1 PE=1 SV=1	1	1	1.37	171258	99178.5	178214	137342	320094	101338	97328	129419	120141	88113.9	116227
	EXO1	sp|Q9UQ84|EXO1_HUMAN	Exonuclease 1 OS=Homo sapiens GN=EXO1 PE=1 SV=2	1	1	1.54	58188.8	42657.9	45408.2	35556.6	52678.4	39338.1	31004.3	21654.3	10833.2	27055.8	23522.8
	EXOSC10	sp|Q01780|EXOSX_HUMAN	Exosome component 10 OS=Homo sapiens GN=EXOSC10 PE=1 SV=2	2	2	0.79	39847.8	29046.8	54274.1	116939	26452.5	78521.6	34377.5	22810.1	49423.8	53511.7	34028.5
	EXT1	sp|Q16394|EXT1_HUMAN	Exostosin-1 OS=Homo sapiens GN=EXT1 PE=1 SV=2	23	13	18.77	344802	269735	253116	239201	312586	242107	219525	232470	239824	181135	215425
	EXT2	sp|Q93063|EXT2_HUMAN	Exostosin-2 OS=Homo sapiens GN=EXT2 PE=1 SV=1	33	16	25.07	273502	202918	228265	246108	324493	253154	227324	257555	253388	206199	260882
	EXTL1	sp|Q92935|EXTL1_HUMAN	Exostosin-like 1 OS=Homo sapiens GN=EXTL1 PE=2 SV=2	6	1	1.04	69198.4	48262.4	48605.4	48515.6	72290.3	55213.4	63646	63317.6	65242.9	53663.1	64683.2
	EXTL2	sp|Q9UBQ6|EXTL2_HUMAN	Exostosin-like 2 OS=Homo sapiens GN=EXTL2 PE=1 SV=1	12	6	16.06	99984.4	94544.7	79745.2	69391.7	141219	66242.2	95041	78918.5	92250.7	73598.9	70946.6
	EZH2	sp|Q15910|EZH2_HUMAN	Histone-lysine N-methyltransferase EZH2 OS=Homo sapiens GN=EZH2 PE=1 SV=2	2	2	2.68	141521	74798.4	62098.1	54076.7	82455.3	46745	95983.8	42450.4	116080	91664.7	47167.2
	EZR	sp|P15311|EZRI_HUMAN	Ezrin OS=Homo sapiens GN=EZR PE=1 SV=4	153	41	54.61	1.46889e+06	873883	2.62282e+06	1.2812e+06	9.44932e+06	768955	1.35172e+06	1.64044e+06	1.9889e+06	655860	1.00262e+06
	F10	sp|P00742|FA10_HUMAN	Coagulation factor X OS=Homo sapiens GN=F10 PE=1 SV=2	309	30	49.8	4.58089e+06	7.75004e+06	7.86664e+06	4.93113e+06	6.19815e+06	6.28403e+06	5.58954e+06	4.42498e+06	5.38852e+06	5.71371e+06	5.2192e+06
	F11	sp|P03951|FA11_HUMAN	Coagulation factor XI OS=Homo sapiens GN=F11 PE=1 SV=1	179	37	57.92	3.29185e+06	4.12976e+06	3.29879e+06	5.29105e+06	4.53596e+06	3.90056e+06	5.11753e+06	6.79773e+06	3.52896e+06	5.36679e+06	5.43452e+06
	F11R	sp|Q9Y624|JAM1_HUMAN	Junctional adhesion molecule A OS=Homo sapiens GN=F11R PE=1 SV=1	29	10	38.13	1.06994e+06	959120	787594	747619	1.46506e+06	754785	731750	812911	660551	498559	660800
	F12	sp|P00748|FA12_HUMAN	Coagulation factor XII OS=Homo sapiens GN=F12 PE=1 SV=3	247	29	49.76	8.01342e+06	7.98064e+06	7.80563e+06	1.08438e+07	7.4483e+06	1.00163e+07	1.13433e+07	6.0275e+06	7.1933e+06	1.04726e+07	7.73118e+06
	F13A1	sp|P00488|F13A_HUMAN	Coagulation factor XIII A chain OS=Homo sapiens GN=F13A1 PE=1 SV=4	236	38	37.98	1.1006e+06	1.07092e+06	537413	554992	1.07214e+06	1.20347e+06	1.82618e+06	670737	1.41878e+06	985358	607101
	F13B	sp|P05160|F13B_HUMAN	Coagulation factor XIII B chain OS=Homo sapiens GN=F13B PE=1 SV=3	461	55	65.81	5.25566e+06	7.87837e+06	4.64482e+06	3.62965e+06	6.88138e+06	5.34679e+06	8.12374e+06	6.51915e+06	5.88275e+06	5.44266e+06	4.33369e+06
	F2	sp|P00734|THRB_HUMAN	Prothrombin OS=Homo sapiens GN=F2 PE=1 SV=2	2066	66	54.82	5.84379e+07	5.82376e+07	7.80944e+07	6.98763e+07	7.59815e+07	6.55406e+07	8.54928e+07	7.68052e+07	7.55317e+07	8.03575e+07	7.61215e+07
	F5	sp|P12259|FA5_HUMAN	Coagulation factor V OS=Homo sapiens GN=F5 PE=1 SV=4	692	102	32.37	5.01777e+06	6.50389e+06	5.99465e+06	6.5257e+06	7.82523e+06	7.56087e+06	7.96966e+06	5.53205e+06	5.32303e+06	6.8704e+06	6.94275e+06
	F7	sp|P08709|FA7_HUMAN	Coagulation factor VII OS=Homo sapiens GN=F7 PE=1 SV=1	32	11	29.18	114735	262211	165419	217184	290712	262752	252299	234320	238277	244914	184906
	F7	tr|E9PH36|E9PH36_HUMAN	Factor VII heavy chain OS=Homo sapiens GN=F7 PE=4 SV=1	1	1	32.43	26810.7	32249.9	24895.2	30325.8	32125.3	36407.2	27771.2	27691.9	29062.9	24448.9	21785.8
	F8	sp|P00451|FA8_HUMAN	Coagulation factor VIII OS=Homo sapiens GN=F8 PE=1 SV=1	176	68	32.41	331858	327355	372281	398201	459095	302988	256687	281146	339651	312615	364440
	F9	sp|P00740|FA9_HUMAN	Coagulation factor IX OS=Homo sapiens GN=F9 PE=1 SV=2	310	24	59	6.31309e+06	8.11471e+06	9.4485e+06	8.2814e+06	1.02207e+07	6.13599e+06	7.0295e+06	8.21224e+06	7.29449e+06	7.21806e+06	8.96824e+06
	FAAH2	sp|Q6GMR7|FAAH2_HUMAN	Fatty-acid amide hydrolase 2 OS=Homo sapiens GN=FAAH2 PE=2 SV=1	2	2	1.5	7706.34	4171.54	37182.9	11825.4	14946.9	2562.99	9744.43	4388.03	6121.54	4847.03	1686.59
	FABP1	sp|P07148|FABPL_HUMAN	Fatty acid-binding protein, liver OS=Homo sapiens GN=FABP1 PE=1 SV=1	608	12	81.1	4.0852e+06	1.26464e+06	1.00349e+07	3.91215e+06	6.44591e+06	1.60213e+06	2.06418e+06	1.18391e+07	6.01502e+06	1.38789e+06	8.747e+06
	FABP2	sp|P12104|FABPI_HUMAN	Fatty acid-binding protein, intestinal OS=Homo sapiens GN=FABP2 PE=1 SV=2	6	4	28.03	539163	52982.3	67472	338180	52594.2	167024	55373.2	54348.4	40728	35070.8	58668
	FABP3	sp|P05413|FABPH_HUMAN	Fatty acid-binding protein, heart OS=Homo sapiens GN=FABP3 PE=1 SV=4	68	11	69.17	3.07262e+06	1.88676e+06	1.47998e+06	1.18942e+06	5.7364e+06	1.25643e+06	1.28765e+07	2.56118e+06	2.7612e+06	1.99932e+06	2.71465e+06
	FABP4	sp|P15090|FABP4_HUMAN	Fatty acid-binding protein, adipocyte OS=Homo sapiens GN=FABP4 PE=1 SV=3	62	12	68.18	1.14714e+06	452343	731901	548336	1.74449e+06	727675	451889	1.39205e+06	941401	869842	764753
	FABP5	sp|Q01469|FABP5_HUMAN	Fatty acid-binding protein, epidermal OS=Homo sapiens GN=FABP5 PE=1 SV=3	33	11	65.19	809444	490178	435002	400170	771636	342122	395480	617968	444697	338239	467665
	FABP6	sp|P51161|FABP6_HUMAN	Gastrotropin OS=Homo sapiens GN=FABP6 PE=1 SV=2	31	8	59.38	613527	119904	132352	233743	102898	262074	113271	159454	106693	174601	143083
	FADD	sp|Q13158|FADD_HUMAN	FAS-associated death domain protein OS=Homo sapiens GN=FADD PE=1 SV=1	1	1	4.81	6143.4	7039.41	7348.88	6726.3	26761.1	3361.96	16027.6	7960.66	17577.3	1850.9	4217.31
	FAF1	sp|Q9UNN5|FAF1_HUMAN	FAS-associated factor 1 OS=Homo sapiens GN=FAF1 PE=1 SV=2	3	1	4.31	16109.3	10231.8	14309.7	12916.9	21256.9	12088.6	19831.9	18785.8	14532.6	6840.65	13501.9
	FAH	sp|P16930|FAAA_HUMAN	Fumarylacetoacetase OS=Homo sapiens GN=FAH PE=1 SV=2	145	28	61.81	1.9414e+06	1.10367e+06	3.57166e+06	2.4545e+06	3.84271e+06	863244	1.05179e+06	2.74763e+06	2.4594e+06	782741	2.13545e+06
	FAH	tr|H0YLC7|H0YLC7_HUMAN	Fumarylacetoacetase (Fragment) OS=Homo sapiens GN=FAH PE=1 SV=1	92	12	77.64	532655	347843	930773	647820	1.04176e+06	261421	310205	785706	682780	216984	608190
	FAHD2A	sp|Q96GK7|FAH2A_HUMAN	Fumarylacetoacetate hydrolase domain-containing protein 2A OS=Homo sapiens GN=FAHD2A PE=1 SV=1	36	12	54.78	404663	264244	893390	477580	455200	306159	319298	867161	581631	224209	409587
	FAHD2B	sp|Q6P2I3|FAH2B_HUMAN	Fumarylacetoacetate hydrolase domain-containing protein 2B OS=Homo sapiens GN=FAHD2B PE=2 SV=1	30	9	41.08	213899	156491	449571	245361	244273	186948	182247	453865	311727	132766	216586
	FAIM3	sp|O60667|FAIM3_HUMAN	Fas apoptotic inhibitory molecule 3 OS=Homo sapiens GN=FAIM3 PE=1 SV=1	12	3	7.95	348046	648086	254361	189234	275874	942072	249621	415241	334896	266611	220780
	FAM111B	sp|Q6SJ93|F111B_HUMAN	Protein FAM111B OS=Homo sapiens GN=FAM111B PE=1 SV=1	3	1	1.09	942133	54560	42355.6	43452.8	48548.3	34645	32822.7	48975.9	34810.8	40775.5	45358
	FAM114A1	sp|Q8IWE2|NXP20_HUMAN	Protein NOXP20 OS=Homo sapiens GN=FAM114A1 PE=1 SV=2	15	8	21.31	220989	133522	378422	181004	358932	93643.9	96840.8	379570	229398	58925.2	196189
	FAM120A	sp|Q9NZB2|F120A_HUMAN	Constitutive coactivator of PPAR-gamma-like protein 1 OS=Homo sapiens GN=FAM120A PE=1 SV=2	2	1	1.16	41203.4	31738.6	74703.7	45977.3	82265.9	29039.5	37971.4	41930.6	30156.8	24136.2	28270.3
	FAM129A	sp|Q9BZQ8|NIBAN_HUMAN	Protein Niban OS=Homo sapiens GN=FAM129A PE=1 SV=1	6	4	5.82	22062.6	20159.6	18287.2	25659.2	31396.6	30402.7	38543.5	20540.9	43051.1	24507.5	22888.8
	FAM129B	sp|Q96TA1|NIBL1_HUMAN	Niban-like protein 1 OS=Homo sapiens GN=FAM129B PE=1 SV=3	14	10	27.35	64831.1	55213.7	68280.8	61169.9	203974	64472.1	50784.3	50378.5	58183.8	49765.7	50210.3
	FAM132B	sp|Q4G0M1|ERFE_HUMAN	Erythroferrone OS=Homo sapiens GN=FAM132B PE=2 SV=2	1	1	5.08	35702.8	46523.6	38758.9	37116.2	38655.8	46549.7	29801.8	39426.3	35112.7	27443.5	28035.4
	FAM134A	sp|Q8NC44|F134A_HUMAN	Protein FAM134A OS=Homo sapiens GN=FAM134A PE=1 SV=3	1	1	4.6	5770.46	2447.93	14607.7	12983.7	23256	5465.84	7341.69	19640.3	7555.55	1331.25	11869.6
	FAM153A	tr|D6REE0|D6REE0_HUMAN	Protein FAM153A (Fragment) OS=Homo sapiens GN=FAM153A PE=4 SV=1	29	2	54.17	3.10563e+06	2.34341e+06	393479	545196	330454	1.4812e+06	672916	572061	513549	334824	248211
	FAM159A	sp|Q6UWV7-2|F159A_HUMAN	Isoform 2 of Membrane protein FAM159A OS=Homo sapiens GN=FAM159A	1	1	5.23	61872.7	57677.8	29187.4	51918.8	30656.5	33733.9	275779	212096	78165	39856.2	27700.4
	FAM179B	sp|Q9Y4F4|F179B_HUMAN	Protein FAM179B OS=Homo sapiens GN=FAM179B PE=1 SV=4	2	2	1.05	53258.8	55527.7	12842.3	34844.2	18552.8	38523.2	33454.6	19233	34251.1	76264.1	12123.9
	FAM184A	sp|Q8NB25|F184A_HUMAN	Protein FAM184A OS=Homo sapiens GN=FAM184A PE=2 SV=3	15	3	2.28	1.99788e+06	1.95623e+06	4.14354e+06	2.38748e+06	2.65647e+06	1.72721e+06	1.81409e+06	2.61503e+06	2.5153e+06	3.01886e+06	2.68416e+06
	FAM186A	sp|A6NE01|F186A_HUMAN	Protein FAM186A OS=Homo sapiens GN=FAM186A PE=2 SV=3	2	2	0.34	23085.7	25475	18018	17073.1	24100.2	13645.8	24461.7	13800.5	15613.3	11456.8	9250.97
	FAM186B	sp|Q8IYM0|F186B_HUMAN	Protein FAM186B OS=Homo sapiens GN=FAM186B PE=2 SV=2	1	1	1.9	112582	10570.4	7391.38	9025.4	9491.72	10885.7	5775.92	4147.7	16866.7	6066.89	4500.37
	FAM193A	sp|P78312|F193A_HUMAN	Protein FAM193A OS=Homo sapiens GN=FAM193A PE=1 SV=2	1	1	0.63	27080.6	26701.6	13261.5	14832.4	18935.4	23342.2	23516.5	9941.71	21515.9	15675.2	13621
	FAM20A	sp|Q96MK3|FA20A_HUMAN	Protein FAM20A OS=Homo sapiens GN=FAM20A PE=1 SV=4	12	8	18.11	58984	78196.8	67304.6	62630.8	63769	83643.2	50065	64069.4	58439.8	65634.6	59535.8
	FAM20C	sp|Q8IXL6|DMP4_HUMAN	Extracellular serine/threonine protein kinase FAM20C OS=Homo sapiens GN=FAM20C PE=1 SV=2	49	18	37.5	140957	160679	177227	187167	197672	184477	143335	133923	138156	157001	157557
	FAM213A	sp|Q9BRX8|F213A_HUMAN	Redox-regulatory protein FAM213A OS=Homo sapiens GN=FAM213A PE=1 SV=3	1	1	5.24	74249.6	51369.2	73135.1	80401.3	179072	54995.8	56555.6	51000.4	63092.9	72486.8	51005.1
	FAM217A	sp|Q8IXS0|F217A_HUMAN	Protein FAM217A OS=Homo sapiens GN=FAM217A PE=2 SV=2	1	1	1.57	180641	172007	65328	39210.6	47587.9	63933.9	67845.3	57965.6	62491.8	44750.2	24865.5
	FAM21A	sp|Q641Q2|FA21A_HUMAN	WASH complex subunit FAM21A OS=Homo sapiens GN=FAM21A PE=2 SV=3	2	2	2.31	12165.2	20087.3	24139	18536.9	33175.2	17089	22120.4	27229.8	20317.8	10878.1	15860.4
	FAM35A	sp|Q86V20|FA35A_HUMAN	Protein FAM35A OS=Homo sapiens GN=FAM35A PE=2 SV=1	2	2	1.8	19834.7	24686.1	10362.2	22300.3	16723.5	16890	15460.5	11031.3	135319	9833.42	8452.81
	FAM3C	sp|Q92520|FAM3C_HUMAN	Protein FAM3C OS=Homo sapiens GN=FAM3C PE=1 SV=1	52	11	43.61	426135	377329	295617	261544	1.58087e+06	313478	262371	369664	312443	242367	312753
	FAM49A	sp|Q9H0Q0|FA49A_HUMAN	Protein FAM49A OS=Homo sapiens GN=FAM49A PE=1 SV=1	2	2	9.6	6496.01	4963.64	4925.09	4789.46	6187.42	3973.12	6587.43	4513.81	4979.62	2376.89	2153.58
	FAM49B	sp|Q9NUQ9|FA49B_HUMAN	Protein FAM49B OS=Homo sapiens GN=FAM49B PE=1 SV=1	21	11	45.68	310807	117326	227642	140927	634849	139033	183680	219162	214851	121777	181072
	FAM50B	sp|Q9Y247|FA50B_HUMAN	Protein FAM50B OS=Homo sapiens GN=FAM50B PE=1 SV=1	2	2	7.38	36518.1	38427.9	85654.8	45913.5	34013.4	32329.9	40070.7	40029.1	47103.3	25172.3	54994.8
	FAM53A	tr|H0Y9F1|H0Y9F1_HUMAN	Protein FAM53A (Fragment) OS=Homo sapiens GN=FAM53A PE=4 SV=1	1	1	4.49	138012	353144	30081.2	103535	31502.1	47747.6	252694	10228.6	199831	50424.9	6035.82
	FAM63A	sp|Q8N5J2|FA63A_HUMAN	Protein FAM63A OS=Homo sapiens GN=FAM63A PE=1 SV=2	1	1	5.97	8272.77	2525.36	7197.98	8287.59	8002.04	3953.41	6854.78	5912.1	6210.07	7608.55	7345.72
	FAM65C	sp|Q96MK2|FA65C_HUMAN	Protein FAM65C OS=Homo sapiens GN=FAM65C PE=2 SV=4	4	2	0.85	11556.7	17401.4	29175.9	17024.9	20779.2	11292.6	15662.6	16375.2	16333.5	14354	9334.49
	FAM78A	sp|Q5JUQ0|FA78A_HUMAN	Protein FAM78A OS=Homo sapiens GN=FAM78A PE=2 SV=1	3	1	5.3	515175	458659	215577	220224	203378	296347	205939	156944	226939	196835	230717
	FAM83G	sp|A6ND36|FA83G_HUMAN	Protein FAM83G OS=Homo sapiens GN=FAM83G PE=1 SV=2	18	2	0.85	99844	268056	276504	334640	197676	127792	155443	74303.8	125627	214203	84584.3
	FAM92A1	tr|A0A087WTS3|A0A087WTS3_HUMAN	Protein FAM92A1 OS=Homo sapiens GN=FAM92A1 PE=4 SV=1	1	1	6.25	137468	86785.6	105829	136098	69133.7	153836	85001.1	94348.1	80307.1	78259.9	96405.9
	FAM96A	sp|Q9H5X1|FA96A_HUMAN	MIP18 family protein FAM96A OS=Homo sapiens GN=FAM96A PE=1 SV=1	4	2	12.5	7611.37	17844.8	16004.3	14401.6	13402.6	11154.7	14489.1	19947.2	15699.7	11886.4	15891.7
	FANCC	sp|Q00597|FANCC_HUMAN	Fanconi anemia group C protein OS=Homo sapiens GN=FANCC PE=1 SV=1	1	1	1.97	27114.5	246266	629395	433817	335379	36664.6	230984	366309	249427	261573	357842
	FANCE	sp|Q9HB96|FANCE_HUMAN	Fanconi anemia group E protein OS=Homo sapiens GN=FANCE PE=1 SV=1	2	1	1.49	258801	154365	98699.8	75905.4	63745.1	78522.4	95624	116898	126115	196065	51792.1
	FANCG	sp|O15287|FANCG_HUMAN	Fanconi anemia group G protein OS=Homo sapiens GN=FANCG PE=1 SV=1	3	1	4.5	149654	121563	71133.9	95608.9	1.14017e+06	156754	68100.7	108961	84233.2	126729	58634
	FAP	sp|Q12884|SEPR_HUMAN	Prolyl endopeptidase FAP OS=Homo sapiens GN=FAP PE=1 SV=5	35	11	21.32	1.24168e+07	1.54949e+07	7.76176e+06	8.6505e+06	9.74988e+06	8.34256e+06	1.09547e+07	3.88883e+06	1.15917e+07	6.32612e+06	5.07146e+06
	FARP1	sp|Q9Y4F1|FARP1_HUMAN	FERM, RhoGEF and pleckstrin domain-containing protein 1 OS=Homo sapiens GN=FARP1 PE=1 SV=1	7	1	0.67	7352.02	150487	5391.39	5734.69	7676.19	4928.57	6245.86	7177.2	9523.28	4935.98	29259.7
	FARSA	sp|Q9Y285|SYFA_HUMAN	Phenylalanine--tRNA ligase alpha subunit OS=Homo sapiens GN=FARSA PE=1 SV=3	2	1	7.09	20663	10381.5	26936.8	26633.5	69484.7	12911.1	24883.3	50761.6	24511.1	26286	13909.9
	FARSB	sp|Q9NSD9|SYFB_HUMAN	Phenylalanine--tRNA ligase beta subunit OS=Homo sapiens GN=FARSB PE=1 SV=3	2	2	3.9	42078.6	19716.1	15388.9	9295.01	19405	13006	19004.8	12540.4	13241.3	8776.07	5706.29
	FAS	sp|P25445|TNR6_HUMAN	Tumor necrosis factor receptor superfamily member 6 OS=Homo sapiens GN=FAS PE=1 SV=1	8	5	20.9	79233.4	76523.4	48478.7	48667.1	86343.1	51039.3	52416.6	56907.6	58540.9	30789.3	34002
	FAS	tr|E6Y7C4|E6Y7C4_HUMAN	FAS variant OS=Homo sapiens GN=FAS PE=2 SV=1	1	1	9.35	12914.7	20881.4	6999.48	17045.2	39503.5	8307.4	17198.4	5153.15	19044.6	9119.42	5896.03
	FASN	sp|P49327|FAS_HUMAN	Fatty acid synthase OS=Homo sapiens GN=FASN PE=1 SV=3	130	53	26.88	488426	381806	946323	463712	790535	339711	497006	957240	1.59472e+06	310400	437687
	FASTKD2	sp|Q9NYY8|FAKD2_HUMAN	FAST kinase domain-containing protein 2 OS=Homo sapiens GN=FASTKD2 PE=1 SV=1	5	1	1.13	14810.4	9112.59	117068	57586.6	23434.8	9212.65	11798.8	58822.8	78013.6	10924.1	47878.6
	FAT1	sp|Q14517|FAT1_HUMAN	Protocadherin Fat 1 OS=Homo sapiens GN=FAT1 PE=1 SV=2	56	38	12.18	108186	118053	110518	184396	240794	144150	84309.1	123775	115052	88250.8	122200
	FAT2	sp|Q9NYQ8|FAT2_HUMAN	Protocadherin Fat 2 OS=Homo sapiens GN=FAT2 PE=1 SV=2	1	1	0.23	4973.11	9692.16	23209.7	20499.9	12608.2	7173.38	11590.8	20436.2	7994.7	13709.9	22126.4
	FAT3	sp|Q8TDW7|FAT3_HUMAN	Protocadherin Fat 3 OS=Homo sapiens GN=FAT3 PE=2 SV=2	2	1	0.2	45712.2	39658.6	73246.1	78899.8	52837.6	45851.5	58914	58472.2	55650.7	78762.3	63613.7
	FAT4	sp|Q6V0I7|FAT4_HUMAN	Protocadherin Fat 4 OS=Homo sapiens GN=FAT4 PE=1 SV=2	8	5	1.35	52038.2	58850.1	29088.3	41539.2	71976.8	58571.3	42566.2	28087.3	46160.5	31146	32841.8
	FAU	sp|P62861|RS30_HUMAN	40S ribosomal protein S30 OS=Homo sapiens GN=FAU PE=1 SV=1	1	1	16.95	44483.1	38086.3	66887.9	30622.9	74741.2	41750.1	30215.7	52968	27179	24466.3	20588.6
	FBLN1	sp|P23142|FBLN1_HUMAN	Fibulin-1 OS=Homo sapiens GN=FBLN1 PE=1 SV=4	357	40	37.41	1.13551e+07	1.21441e+07	9.54284e+06	9.28143e+06	6.97904e+06	1.22276e+07	9.56608e+06	7.75664e+06	1.38126e+07	7.66033e+06	6.01221e+06
	FBLN1	sp|P23142-3|FBLN1_HUMAN	Isoform B of Fibulin-1 OS=Homo sapiens GN=FBLN1	268	26	34.44	1.13834e+07	1.24741e+07	9.69737e+06	9.20653e+06	6.93233e+06	1.20056e+07	9.60623e+06	7.73725e+06	1.40249e+07	7.59106e+06	5.89278e+06
	FBLN1	sp|P23142-4|FBLN1_HUMAN	Isoform C of Fibulin-1 OS=Homo sapiens GN=FBLN1	350	38	42.75	1.13768e+07	1.1735e+07	8.93632e+06	9.22156e+06	7.39284e+06	1.28785e+07	9.42583e+06	7.99863e+06	1.32911e+07	7.87205e+06	5.95425e+06
	FBLN1	tr|B1AHL2|B1AHL2_HUMAN	Fibulin-1 OS=Homo sapiens GN=FBLN1 PE=3 SV=1	284	36	40.78	1.27535e+07	1.27637e+07	9.09538e+06	9.08649e+06	7.11263e+06	1.34842e+07	9.08975e+06	7.48936e+06	1.34262e+07	7.63912e+06	5.46112e+06
	FBLN2	sp|P98095|FBLN2_HUMAN	Fibulin-2 OS=Homo sapiens GN=FBLN2 PE=1 SV=2	28	13	20.52	134878	143738	176128	135202	147221	131473	139183	181328	141655	117470	170858
	FBLN5	sp|Q9UBX5|FBLN5_HUMAN	Fibulin-5 OS=Homo sapiens GN=FBLN5 PE=1 SV=1	20	11	30.58	275439	464349	324556	182806	183601	432577	324452	198040	442158	209718	179480
	FBLN7	sp|Q53RD9|FBLN7_HUMAN	Fibulin-7 OS=Homo sapiens GN=FBLN7 PE=2 SV=1	6	5	16.4	105906	153986	78651	111878	105748	97349.3	162420	61709.8	149514	104687	56512.7
	FBN1	sp|P35555|FBN1_HUMAN	Fibrillin-1 OS=Homo sapiens GN=FBN1 PE=1 SV=3	110	56	22.57	353427	584177	322961	404270	585862	378315	391712	346071	383362	276707	265930
	FBN2	sp|P35556|FBN2_HUMAN	Fibrillin-2 OS=Homo sapiens GN=FBN2 PE=1 SV=3	5	3	1	9890.43	24282.3	14708.7	18111.6	20694.6	15122.4	17007.8	10534	15343.2	9709.61	8603.22
	FBN3	sp|Q75N90|FBN3_HUMAN	Fibrillin-3 OS=Homo sapiens GN=FBN3 PE=2 SV=3	1	1	0.46	9580.34	13127	11169.3	10097.9	9058.02	13720.3	15754.1	11321.4	13646.4	10869.4	9022.92
	FBP1	sp|P09467|F16P1_HUMAN	Fructose-1,6-bisphosphatase 1 OS=Homo sapiens GN=FBP1 PE=1 SV=5	158	29	61.24	2.36144e+06	1.23977e+06	4.36146e+06	2.43369e+06	3.36801e+06	859012	1.22594e+06	3.39087e+06	4.13779e+06	802424	2.35736e+06
	FBP2	sp|O00757|F16P2_HUMAN	Fructose-1,6-bisphosphatase isozyme 2 OS=Homo sapiens GN=FBP2 PE=1 SV=2	23	3	6.19	396942	173943	806719	449016	625250	128726	204423	722017	811380	121144	347206
	FBXO18	sp|Q8NFZ0|FBX18_HUMAN	F-box only protein 18 OS=Homo sapiens GN=FBXO18 PE=1 SV=2	1	1	1.25	114440	103478	63282.1	32646.4	34358.8	273786	251437	125680	63112.6	136589	41513.1
	FBXO34	sp|Q9NWN3|FBX34_HUMAN	F-box only protein 34 OS=Homo sapiens GN=FBXO34 PE=2 SV=2	2	2	2.53	159250	257716	25838.5	89286.3	31070.2	41333.4	184298	74548.2	160561	221101	34268.5
	FCAMR	sp|Q8WWV6|FCAMR_HUMAN	High affinity immunoglobulin alpha and immunoglobulin mu Fc receptor OS=Homo sapiens GN=FCAMR PE=1 SV=1	2	1	4.32	33030.5	30882.5	36557.8	44457	65561.1	40566.2	27351.9	34534.1	36504.1	27063.3	23347.7
	FCER2	sp|P06734|FCER2_HUMAN	Low affinity immunoglobulin epsilon Fc receptor OS=Homo sapiens GN=FCER2 PE=1 SV=1	1	1	5.92	17121.9	22651.2	19221.6	12991.8	16678.4	19289.4	15595.4	47423.9	17617	17365	16911.5
	FCGBP	sp|Q9Y6R7|FCGBP_HUMAN	IgGFc-binding protein OS=Homo sapiens GN=FCGBP PE=1 SV=3	635	123	42.16	5.42903e+06	5.68994e+06	3.00319e+06	2.96635e+06	7.31968e+06	5.01195e+06	3.39569e+06	3.0302e+06	2.8637e+06	3.99468e+06	2.31883e+06
	FCGR2A	sp|P12318|FCG2A_HUMAN	Low affinity immunoglobulin gamma Fc region receptor II-a OS=Homo sapiens GN=FCGR2A PE=1 SV=4	18	5	21.45	516100	649782	267336	433847	927039	545373	410707	355517	380079	487516	239181
	FCGR2B	sp|P31994|FCG2B_HUMAN	Low affinity immunoglobulin gamma Fc region receptor II-b OS=Homo sapiens GN=FCGR2B PE=1 SV=2	6	1	2.58	546948	684533	174004	446727	1.22941e+06	470737	335881	249356	294754	368336	134589
	FCGR2C	sp|P31995|FCG2C_HUMAN	Low affinity immunoglobulin gamma Fc region receptor II-c OS=Homo sapiens GN=FCGR2C PE=1 SV=1	9	2	5.26	532702	731592	181603	362310	1.1167e+06	384726	351884	258193	313697	439239	149464
	FCGR3A	sp|P08637|FCG3A_HUMAN	Low affinity immunoglobulin gamma Fc region receptor III-A OS=Homo sapiens GN=FCGR3A PE=1 SV=2	57	6	20.08	892813	706331	484593	361673	1.01989e+06	584857	306326	546138	433036	398075	312100
	FCGR3B	sp|O75015|FCG3B_HUMAN	Low affinity immunoglobulin gamma Fc region receptor III-B OS=Homo sapiens GN=FCGR3B PE=1 SV=2	37	6	23.61	876115	686599	558373	483870	1.09542e+06	607733	294208	454675	458705	368373	242629
	FCGR3B	tr|A0A087WZR4|A0A087WZR4_HUMAN	Low affinity immunoglobulin gamma Fc region receptor III-B OS=Homo sapiens GN=FCGR3B PE=4 SV=1	41	7	29.17	893951	714779	540832	472589	1.10966e+06	593853	298488	440880	465892	368837	243818
	FCN1	sp|O00602|FCN1_HUMAN	Ficolin-1 OS=Homo sapiens GN=FCN1 PE=1 SV=2	31	10	37.42	145898	181512	290640	192506	316015	156366	159283	305028	273613	150796	252030
	FCN2	sp|Q15485|FCN2_HUMAN	Ficolin-2 OS=Homo sapiens GN=FCN2 PE=1 SV=2	101	15	38.02	700980	842050	1.80248e+06	1.42922e+06	2.05769e+06	663945	1.05768e+06	1.383e+06	1.07377e+06	1.88639e+06	2.61357e+06
	FCN3	sp|O75636|FCN3_HUMAN	Ficolin-3 OS=Homo sapiens GN=FCN3 PE=1 SV=2	153	16	57.53	5.09647e+06	4.77655e+06	5.17296e+06	5.82852e+06	1.07681e+07	4.00765e+06	3.82045e+06	4.89434e+06	4.85028e+06	9.58988e+06	1.0397e+07
	FCRL5	sp|Q96RD9|FCRL5_HUMAN	Fc receptor-like protein 5 OS=Homo sapiens GN=FCRL5 PE=1 SV=3	24	10	11.87	153366	185290	89040.2	99183.1	99841.5	288633	158620	132940	139862	121816	82038.4
	FDPS	sp|P14324|FPPS_HUMAN	Farnesyl pyrophosphate synthase OS=Homo sapiens GN=FDPS PE=1 SV=4	20	7	16.71	209687	167541	254307	223057	251230	151531	227080	629394	310522	170874	212163
	FEN1	sp|P39748|FEN1_HUMAN	Flap endonuclease 1 OS=Homo sapiens GN=FEN1 PE=1 SV=1	3	1	1.84	53708.4	123473	158146	118589	131506	71283	76327	70491.7	88230.4	92148.2	69038.8
	FER1L5	sp|A0AVI2|FR1L5_HUMAN	Fer-1-like protein 5 OS=Homo sapiens GN=FER1L5 PE=2 SV=2	5	1	0.33	235400	218396	219372	141033	211429	72622.7	224273	103766	218343	123798	129301
	FER1L6	sp|Q2WGJ9|FR1L6_HUMAN	Fer-1-like protein 6 OS=Homo sapiens GN=FER1L6 PE=2 SV=2	2	2	0.59	1.06738e+06	385800	1.15481e+07	1.73861e+07	8.2529e+06	1.74915e+07	784508	6.81037e+06	5.35208e+06	1.48011e+06	7.52035e+06
	FERMT2	sp|Q96AC1|FERM2_HUMAN	Fermitin family homolog 2 OS=Homo sapiens GN=FERMT2 PE=1 SV=1	15	10	23.09	65716.5	47375	123654	79938	103933	56571.4	71368.3	134185	120929	56249.5	80710
	FERMT3	sp|Q86UX7|URP2_HUMAN	Fermitin family homolog 3 OS=Homo sapiens GN=FERMT3 PE=1 SV=1	73	22	44.38	267810	250613	181166	174425	415783	284666	1.36143e+06	167227	563860	249025	189117
	FETUB	sp|Q9UGM5|FETUB_HUMAN	Fetuin-B OS=Homo sapiens GN=FETUB PE=1 SV=2	119	18	41.62	1.05557e+06	1.68117e+06	1.22264e+06	906469	755916	1.02295e+06	2.38214e+06	782275	1.14078e+06	1.35619e+06	654215
	FGA	sp|P02671|FIBA_HUMAN	Fibrinogen alpha chain OS=Homo sapiens GN=FGA PE=1 SV=2	3474	102	60.85	2.47684e+07	4.9744e+07	2.49787e+07	3.32353e+07	2.61473e+07	9.30079e+07	1.24514e+08	3.39842e+07	1.21399e+08	1.23585e+08	2.8067e+07
	FGB	sp|P02675|FIBB_HUMAN	Fibrinogen beta chain OS=Homo sapiens GN=FGB PE=1 SV=2	5366	89	80.45	2.51768e+07	4.79732e+07	2.42038e+07	3.29426e+07	2.66645e+07	1.18663e+08	1.88527e+08	3.21141e+07	1.78657e+08	1.72866e+08	2.94777e+07
	FGD1	sp|P98174|FGD1_HUMAN	FYVE, RhoGEF and PH domain-containing protein 1 OS=Homo sapiens GN=FGD1 PE=1 SV=2	1	1	0.94	6992	4093.7	4350.35	42881.7	26595.3	22904.7	3060.92	11979.8	21814.2	4065.79	1273.24
	FGD4	tr|F8VWL3|F8VWL3_HUMAN	FYVE, RhoGEF and PH domain-containing protein 4 OS=Homo sapiens GN=FGD4 PE=4 SV=1	1	1	0.78	57110.6	66027.5	31920.4	49861.9	28040.6	55634.6	38314.5	28552.1	40873.3	18553.7	7566.46
	FGD6	sp|Q6ZV73|FGD6_HUMAN	FYVE, RhoGEF and PH domain-containing protein 6 OS=Homo sapiens GN=FGD6 PE=1 SV=2	22	3	1.12	1.93882e+06	2.49532e+06	872920	576743	982065	749880	1.56549e+06	1.37371e+06	1.32442e+06	1.47575e+06	370624
	FGF11	sp|Q92914|FGF11_HUMAN	Fibroblast growth factor 11 OS=Homo sapiens GN=FGF11 PE=2 SV=1	5	2	13.78	509321	723600	212020	282697	674585	240202	287952	181104	339303	212123	178388
	FGF21	sp|Q9NSA1|FGF21_HUMAN	Fibroblast growth factor 21 OS=Homo sapiens GN=FGF21 PE=1 SV=1	1	1	12.44	19896.5	4938.68	19038.7	12965.7	38190.6	23890.2	12622.3	16162.3	12408	11881.7	21555.2
	FGF23	sp|Q9GZV9|FGF23_HUMAN	Fibroblast growth factor 23 OS=Homo sapiens GN=FGF23 PE=1 SV=1	4	2	13.94	43714.5	16810.1	69257.2	9336.65	21806.2	8936.77	8282.05	9458.39	7756.18	5942.96	17195.3
	FGFBP2	sp|Q9BYJ0|FGFP2_HUMAN	Fibroblast growth factor-binding protein 2 OS=Homo sapiens GN=FGFBP2 PE=1 SV=1	13	5	35.43	108778	92054.1	89348	80473.7	105743	96117.6	120280	85736	145197	115742	89459.6
	FGFR1	sp|P11362|FGFR1_HUMAN	Fibroblast growth factor receptor 1 OS=Homo sapiens GN=FGFR1 PE=1 SV=3	17	8	8.52	166668	167006	120639	137583	115149	168920	141730	112821	125419	116355	106513
	FGFR2	sp|P21802|FGFR2_HUMAN	Fibroblast growth factor receptor 2 OS=Homo sapiens GN=FGFR2 PE=1 SV=1	2	2	2.44	359235	527720	143351	142929	157314	125598	199501	69580	228113	206587	103800
	FGFR2	sp|P21802-13|FGFR2_HUMAN	Isoform 13 of Fibroblast growth factor receptor 2 OS=Homo sapiens GN=FGFR2	3	2	4.69	138441	130683	97510.3	86264.4	118114	77325.6	71642.2	43410.5	174555	75894.4	48240.1
	FGFR3	sp|P22607|FGFR3_HUMAN	Fibroblast growth factor receptor 3 OS=Homo sapiens GN=FGFR3 PE=1 SV=1	4	2	2.85	36556.4	31493.5	41762.2	36585.4	37181.9	34764.1	38565.8	37975.7	33391.3	31564	44335.8
	FGFR3	sp|P22607-2|FGFR3_HUMAN	Isoform 2 of Fibroblast growth factor receptor 3 OS=Homo sapiens GN=FGFR3	8	3	4.33	80125.1	69028	91535.2	80188.6	81496.1	76196.8	84529.3	83236	73187.7	69182.7	97176.2
	FGFR4	sp|P22455|FGFR4_HUMAN	Fibroblast growth factor receptor 4 OS=Homo sapiens GN=FGFR4 PE=1 SV=2	21	7	12.22	615048	1.01587e+06	1.99237e+06	1.37859e+06	1.30979e+06	740114	1.13793e+06	1.33363e+06	1.1471e+06	1.21769e+06	1.55915e+06
	FGG	sp|P02679|FIBG_HUMAN	Fibrinogen gamma chain OS=Homo sapiens GN=FGG PE=1 SV=3	2548	66	89.85	1.36415e+07	3.33239e+07	1.43151e+07	1.80317e+07	1.41808e+07	5.97039e+07	1.11681e+08	1.65705e+07	9.67595e+07	1.03773e+08	1.54056e+07
	FGG	tr|C9JU00|C9JU00_HUMAN	Fibrinogen gamma chain (Fragment) OS=Homo sapiens GN=FGG PE=1 SV=1	752	29	95.93	1.45628e+07	3.21999e+07	1.45113e+07	1.9238e+07	1.45428e+07	5.54572e+07	1.03154e+08	1.58875e+07	9.93495e+07	1.06082e+08	1.55957e+07
	FGGY	sp|Q96C11|FGGY_HUMAN	FGGY carbohydrate kinase domain-containing protein OS=Homo sapiens GN=FGGY PE=1 SV=2	21	13	31.58	167400	131939	327875	155603	116630	115467	118957	168279	175633	83141.2	137801
	FGL1	sp|Q08830|FGL1_HUMAN	Fibrinogen-like protein 1 OS=Homo sapiens GN=FGL1 PE=1 SV=3	144	17	56.41	1.61925e+06	2.87249e+06	2.62557e+06	2.31554e+06	1.47155e+06	3.71456e+06	1.54475e+06	3.87048e+06	2.12428e+06	6.33159e+06	4.76737e+06
	FGL2	sp|Q14314|FGL2_HUMAN	Fibroleukin OS=Homo sapiens GN=FGL2 PE=1 SV=1	26	10	19.36	390526	284487	505595	311602	367375	440555	270934	172893	333216	182836	204179
	FH	sp|P07954|FUMH_HUMAN	Fumarate hydratase, mitochondrial OS=Homo sapiens GN=FH PE=1 SV=3	46	20	48.24	185834	119072	775126	229768	361968	130770	173156	319628	355788	103752	197468
	FHAD1	sp|B1AJZ9|FHAD1_HUMAN	Forkhead-associated domain-containing protein 1 OS=Homo sapiens GN=FHAD1 PE=2 SV=2	1	1	0.64	20164.4	18446.5	297551	342344	55206.7	208891	25933.6	76808.4	65756.3	24285.5	41899.9
	FHIT	sp|P49789|FHIT_HUMAN	Bis(5'-adenosyl)-triphosphatase OS=Homo sapiens GN=FHIT PE=1 SV=3	4	3	23.13	36820.7	36275.9	78988.4	46659.3	77442.9	20807.2	44438.2	43537.5	60229.4	29063.4	36233.1
	FHL1	sp|Q13642-1|FHL1_HUMAN	Isoform 1 of Four and a half LIM domains protein 1 OS=Homo sapiens GN=FHL1	46	16	62.5	254454	235677	274069	294993	465755	223855	1.06673e+06	487047	546808	360206	263028
	FHL1	tr|Q5JXH8|Q5JXH8_HUMAN	Four and a half LIM domains protein 1 (Fragment) OS=Homo sapiens GN=FHL1 PE=1 SV=1	34	11	60.29	245405	219637	253678	271348	482461	208908	1.11238e+06	555845	533190	375787	293688
	FHOD1	sp|Q9Y613|FHOD1_HUMAN	FH1/FH2 domain-containing protein 1 OS=Homo sapiens GN=FHOD1 PE=1 SV=3	2	2	1.29	20492.9	10779.1	10052.4	14431.7	123072	14582.9	19822.4	8064.86	22635.7	16037.4	17711.7
	FIGF	sp|O43915|VEGFD_HUMAN	Vascular endothelial growth factor D OS=Homo sapiens GN=FIGF PE=1 SV=1	4	4	14.69	56804.7	46754.4	29227.3	39509.8	27428.2	48098.5	34090.8	22881.3	40024.9	29776.4	30907.2
	FILIP1	sp|Q7Z7B0|FLIP1_HUMAN	Filamin-A-interacting protein 1 OS=Homo sapiens GN=FILIP1 PE=1 SV=1	4	3	5.44	78222.8	72365.6	32743.1	67641	42330.7	46468	73983.6	38628	55930.1	40429.3	26955.5
	FILIP1L	sp|Q4L180|FIL1L_HUMAN	Filamin A-interacting protein 1-like OS=Homo sapiens GN=FILIP1L PE=1 SV=2	3	3	3.26	177766	83549.2	47188.9	73288.7	62461.9	71701.4	110916	57799.4	59377	46804	55035.6
	FIS1	sp|Q9Y3D6|FIS1_HUMAN	Mitochondrial fission 1 protein OS=Homo sapiens GN=FIS1 PE=1 SV=2	5	3	16.45	67582.2	47328.9	125117	39882.6	122516	25383.7	41045.3	67535.3	33469.7	39198.6	47086.1
	FKBP1A	sp|P62942|FKB1A_HUMAN	Peptidyl-prolyl cis-trans isomerase FKBP1A OS=Homo sapiens GN=FKBP1A PE=1 SV=2	16	4	28.7	207372	173141	222121	246335	425228	209309	311103	280910	315153	195503	303450
	FKBP2	sp|P26885|FKBP2_HUMAN	Peptidyl-prolyl cis-trans isomerase FKBP2 OS=Homo sapiens GN=FKBP2 PE=1 SV=2	2	1	18.31	79157	56315.8	160995	93685.6	89129.1	76554.8	87587.6	74563	72891.5	64091.7	59672.7
	FKBP3	sp|Q00688|FKBP3_HUMAN	Peptidyl-prolyl cis-trans isomerase FKBP3 OS=Homo sapiens GN=FKBP3 PE=1 SV=1	17	6	32.14	104469	81617.5	167617	124342	235937	67287.3	128075	274819	119318	67115.1	130484
	FKBP4	sp|Q02790|FKBP4_HUMAN	Peptidyl-prolyl cis-trans isomerase FKBP4 OS=Homo sapiens GN=FKBP4 PE=1 SV=3	27	17	51.2	164921	97840.8	268463	170321	288996	93098.7	138132	339061	224266	89665.2	203210
	FKBP5	sp|Q13451|FKBP5_HUMAN	Peptidyl-prolyl cis-trans isomerase FKBP5 OS=Homo sapiens GN=FKBP5 PE=1 SV=2	15	9	29.54	53851.6	41058.6	81697.4	50244.4	179415	38151.5	57159.1	46862.3	88781.7	26112.7	39423.4
	FLAD1	sp|Q8NFF5|FAD1_HUMAN	FAD synthase OS=Homo sapiens GN=FLAD1 PE=1 SV=1	1	1	4.09	56147.3	54689.8	38745.5	33119.8	40984.3	38775.8	62786.6	40483.4	56507.8	43937	35125
	FLII	tr|K7EP37|K7EP37_HUMAN	Protein flightless-1 homolog (Fragment) OS=Homo sapiens GN=FLII PE=1 SV=1	1	1	29.29	23369.2	21297.5	21284.1	21891.3	69731.8	21892	45254.2	28089.1	30804.3	13378.1	15399.5
	FLJ22184	tr|A0A087WZ52|A0A087WZ52_HUMAN	Protein FLJ22184 OS=Homo sapiens GN=FLJ22184 PE=4 SV=1	1	1	0.74	20430.5	14669.5	23456.4	16432	15325.3	16192.8	13782	17001.5	17617.3	19403.6	19564
	FLNA	sp|P21333|FLNA_HUMAN	Filamin-A OS=Homo sapiens GN=FLNA PE=1 SV=4	336	108	54.7	901825	802362	727395	698559	1.69183e+06	902058	3.50403e+06	637651	1.68896e+06	969275	682161
	FLNB	sp|O75369|FLNB_HUMAN	Filamin-B OS=Homo sapiens GN=FLNB PE=1 SV=2	148	76	39.51	605917	368783	813571	813833	1.2691e+06	367610	473660	886429	738934	313835	391252
	FLNC	sp|Q14315|FLNC_HUMAN	Filamin-C OS=Homo sapiens GN=FLNC PE=1 SV=3	74	45	19.82	863335	549950	636351	811378	686663	491576	920555	605664	884209	603919	515966
	FLOT1	sp|O75955|FLOT1_HUMAN	Flotillin-1 OS=Homo sapiens GN=FLOT1 PE=1 SV=3	9	6	20.14	39049	30498.7	29863.5	43973.8	37955.6	34487.5	43852.7	25472.5	48393.2	31298.7	23847.9
	FLOT2	sp|Q14254|FLOT2_HUMAN	Flotillin-2 OS=Homo sapiens GN=FLOT2 PE=1 SV=2	12	8	19.86	73336.4	75646.4	101318	173259	152804	85116.6	135064	39086.5	226655	105272	66410
	FLRT3	sp|Q9NZU0|FLRT3_HUMAN	Leucine-rich repeat transmembrane protein FLRT3 OS=Homo sapiens GN=FLRT3 PE=1 SV=1	11	11	24.35	85827.8	61494.1	74854	102117	100548	64526.8	63979.8	158000	92038.4	49623.4	158125
	FLT1	sp|P17948|VGFR1_HUMAN	Vascular endothelial growth factor receptor 1 OS=Homo sapiens GN=FLT1 PE=1 SV=2	47	2	1.87	953672	1.19887e+06	1.15939e+06	1.2829e+06	1.26054e+06	846505	801181	1.7387e+06	991417	813110	1.55338e+06
	FLT3	sp|P36888|FLT3_HUMAN	Receptor-type tyrosine-protein kinase FLT3 OS=Homo sapiens GN=FLT3 PE=1 SV=2	3	1	0.81	147475	108368	160212	147847	186091	81542.9	131357	92212.3	150986	169201	135751
	FLT4	sp|P35916|VGFR3_HUMAN	Vascular endothelial growth factor receptor 3 OS=Homo sapiens GN=FLT4 PE=1 SV=3	44	19	16.95	479639	487885	468977	415619	416729	459874	392542	383532	322934	363452	362609
	FMNL1	sp|O95466|FMNL_HUMAN	Formin-like protein 1 OS=Homo sapiens GN=FMNL1 PE=1 SV=3	2	2	2.45	16570.2	11899.1	14082.9	13012.5	16427.1	12342.1	17140.3	16084.3	21436.3	14764.3	14060.7
	FMNL2	sp|Q96PY5|FMNL2_HUMAN	Formin-like protein 2 OS=Homo sapiens GN=FMNL2 PE=1 SV=3	1	1	1.93	52761.5	37486.9	17088	31791.3	56896.9	34640.2	37003.8	85602.2	27840.6	67723.1	27679.7
	FMOD	sp|Q06828|FMOD_HUMAN	Fibromodulin OS=Homo sapiens GN=FMOD PE=1 SV=2	3	3	15.16	30175.5	36801.8	28580.8	32539	47654.1	43799.2	28046.1	33693.7	33799.7	30620.7	25643.9
	FN1	sp|P02751|FINC_HUMAN	Fibronectin OS=Homo sapiens GN=FN1 PE=1 SV=4	2228	176	67.48	3.58075e+07	4.3205e+07	6.69663e+07	4.94765e+07	7.71752e+07	6.91848e+07	3.36972e+07	4.83245e+07	2.79923e+07	2.24559e+07	5.27174e+07
	FN1	sp|P02751-10|FINC_HUMAN	Isoform 10 of Fibronectin OS=Homo sapiens GN=FN1	2182	168	70.45	3.58348e+07	4.32883e+07	6.72883e+07	4.95698e+07	7.73268e+07	6.90894e+07	3.36873e+07	4.8181e+07	2.78887e+07	2.24202e+07	5.26442e+07
	FN1	tr|H0Y4K8|H0Y4K8_HUMAN	Ugl-Y3 (Fragment) OS=Homo sapiens GN=FN1 PE=1 SV=1	131	17	70.12	1.57348e+07	1.758e+07	2.8777e+07	2.18241e+07	3.22697e+07	3.37183e+07	1.22612e+07	2.07439e+07	1.16828e+07	8.80683e+06	2.35386e+07
	FN3K	sp|Q9H479|FN3K_HUMAN	Fructosamine-3-kinase OS=Homo sapiens GN=FN3K PE=1 SV=1	9	8	30.1	85918.7	49518.7	121860	93415	173822	61546.9	87515	104223	109695	48483.5	74667.2
	FN3KRP	sp|Q9HA64|KT3K_HUMAN	Ketosamine-3-kinase OS=Homo sapiens GN=FN3KRP PE=1 SV=2	11	5	18.77	83184.3	45607.9	284232	109436	323347	49948.6	65176.6	119594	148826	43032.5	195760
	FNIP1	sp|Q8TF40|FNIP1_HUMAN	Folliculin-interacting protein 1 OS=Homo sapiens GN=FNIP1 PE=1 SV=3	1	1	0.77	145038	7725.61	6626.71	4116.21	5413.74	6721.3	9503.08	1802.76	6473.91	7846.41	1682.28
	FNTA	sp|P49354|FNTA_HUMAN	Protein farnesyltransferase/geranylgeranyltransferase type-1 subunit alpha OS=Homo sapiens GN=FNTA PE=1 SV=1	7	5	22.16	53741.7	34601.1	76427.9	46481.8	104602	33851.9	42764.3	67462.8	57865.5	20416.8	40566.6
	FOLR2	sp|P14207|FOLR2_HUMAN	Folate receptor beta OS=Homo sapiens GN=FOLR2 PE=1 SV=4	12	7	33.33	98885.8	102816	93844.9	66288	72815.4	77878.3	81929.6	84525.1	80119.5	73558.1	73549.9
	FOS	sp|P01100|FOS_HUMAN	Proto-oncogene c-Fos OS=Homo sapiens GN=FOS PE=1 SV=1	2	2	6.05	31264.9	26644.4	24086.3	47087.6	10382.4	23381	21946	10987.3	28810	103992	13160.4
	FOXRED1	sp|Q96CU9|FXRD1_HUMAN	FAD-dependent oxidoreductase domain-containing protein 1 OS=Homo sapiens GN=FOXRED1 PE=1 SV=2	1	1	1.65	20360.8	22165.9	65157.2	31267	25074.8	18892.2	23489.3	39533.1	29014.4	16999.2	31200.3
	FPGT	sp|O14772|FPGT_HUMAN	Fucose-1-phosphate guanylyltransferase OS=Homo sapiens GN=FPGT PE=1 SV=2	3	2	4.21	23819.3	19878.3	22586.7	15014.2	22592	7937.62	15872.7	13610.8	20283.1	4195.46	10750.1
	FREM3	sp|P0C091|FREM3_HUMAN	FRAS1-related extracellular matrix protein 3 OS=Homo sapiens GN=FREM3 PE=2 SV=2	6	2	1.17	265845	195849	81092.6	50968.7	32630.3	29906.6	747798	52036.5	34232.8	105665	91701.6
	FRK	sp|P42685|FRK_HUMAN	Tyrosine-protein kinase FRK OS=Homo sapiens GN=FRK PE=1 SV=1	1	1	1.58	30967.5	31295.3	25374.8	25108.4	64838.4	75575.1	192198	15006.2	57035.2	39946.9	18793
	FRMD7	sp|Q6ZUT3-2|FRMD7_HUMAN	Isoform 2 of FERM domain-containing protein 7 OS=Homo sapiens GN=FRMD7	6	2	1.72	9484.56	92439.6	13841.8	43938.4	18649.6	291123	423055	50724.9	393983	444375	41411.7
	FRMPD1	sp|Q5SYB0|FRPD1_HUMAN	FERM and PDZ domain-containing protein 1 OS=Homo sapiens GN=FRMPD1 PE=1 SV=1	12	1	0.44	1.69628e+06	1.15318e+06	563159	697882	418241	1.65348e+06	639542	571380	835427	398085	370129
	FRMPD4	sp|Q14CM0|FRPD4_HUMAN	FERM and PDZ domain-containing protein 4 OS=Homo sapiens GN=FRMPD4 PE=1 SV=1	2	1	0.53	58040.2	57535	28124.2	37521	41239.1	25843.6	39458.2	41278.7	47451	34718.1	10493
	FRY	sp|Q5TBA9|FRY_HUMAN	Protein furry homolog OS=Homo sapiens GN=FRY PE=1 SV=1	2	2	0.6	1938.38	1678.12	6506.76	6549.44	5532.18	5612.8	6639.44	1339.76	8456.41	1624.94	2060.52
	FRYL	sp|O94915|FRYL_HUMAN	Protein furry homolog-like OS=Homo sapiens GN=FRYL PE=1 SV=2	4	2	0.53	942306	322792	140781	170674	200770	234904	440623	197298	322839	291008	142702
	FRZB	sp|Q92765|SFRP3_HUMAN	Secreted frizzled-related protein 3 OS=Homo sapiens GN=FRZB PE=1 SV=2	3	2	7.69	37185.7	29949.4	27963.1	36004.7	24865.7	46603.9	35222.4	31921.1	34587.6	29199.2	40141.3
	FSCN1	sp|Q16658|FSCN1_HUMAN	Fascin OS=Homo sapiens GN=FSCN1 PE=1 SV=3	32	13	29.82	256439	120672	139538	90969.2	242242	76032.4	92746.9	72806.5	103045	61710.9	59103.3
	FSCN2	sp|O14926|FSCN2_HUMAN	Fascin-2 OS=Homo sapiens GN=FSCN2 PE=1 SV=1	1	1	1.42	47245.5	35985.1	39308	40272.6	40670.3	30486.6	51704.3	30155.4	36009.9	31853.7	31568
	FSD1L	sp|Q9BXM9|FSD1L_HUMAN	FSD1-like protein OS=Homo sapiens GN=FSD1L PE=1 SV=2	6	1	1.89	23161.3	14058.2	36452.8	19675.5	14722.9	15798.1	11511.4	5620.59	11455.3	4757.41	15762.9
	FSIP1	sp|Q8NA03|FSIP1_HUMAN	Fibrous sheath-interacting protein 1 OS=Homo sapiens GN=FSIP1 PE=2 SV=1	1	1	1.38	336885	401437	236061	350291	884898	352847	294134	288532	463674	328401	278108
	FST	sp|P19883|FST_HUMAN	Follistatin OS=Homo sapiens GN=FST PE=1 SV=2	1	1	3.49	27764.5	27211.8	22269.5	29476.9	39510.1	17622.4	28809.9	21381.9	32545.4	20942.3	26827.1
	FSTL1	sp|Q12841|FSTL1_HUMAN	Follistatin-related protein 1 OS=Homo sapiens GN=FSTL1 PE=1 SV=1	42	14	43.18	980805	778132	1.10015e+06	763790	1.27427e+06	721433	636728	714224	783907	549902	710388
	FSTL3	sp|O95633|FSTL3_HUMAN	Follistatin-related protein 3 OS=Homo sapiens GN=FSTL3 PE=1 SV=1	9	3	20.15	69899.7	55089.1	46544.8	35506.3	117833	50444.8	44716.6	53823.4	52914	38025.8	60700.8
	FTCD	sp|O95954|FTCD_HUMAN	Formimidoyltransferase-cyclodeaminase OS=Homo sapiens GN=FTCD PE=1 SV=2	134	31	66.36	386830	173636	556906	424264	405565	176608	348463	582260	1.31134e+06	163086	371153
	FTH1	sp|P02794|FRIH_HUMAN	Ferritin heavy chain OS=Homo sapiens GN=FTH1 PE=1 SV=2	2	1	12.02	43361.8	19202.8	22267.6	20241.6	25442.6	15934.5	20125.4	18618.6	25899.8	16539	14748.5
	FTL	sp|P02792|FRIL_HUMAN	Ferritin light chain OS=Homo sapiens GN=FTL PE=1 SV=2	4	3	32	41437.5	22578.6	37709.2	35621.3	33817.8	20892.5	12234.7	22663.7	25512.7	15282.2	19169.6
	FTO	sp|Q9C0B1|FTO_HUMAN	Alpha-ketoglutarate-dependent dioxygenase FTO OS=Homo sapiens GN=FTO PE=1 SV=3	8	6	14.06	166148	166908	58119.1	69291.1	98244.8	66101.4	220621	134405	67028.6	83114.7	80887.2
	FUBP1	sp|Q96AE4|FUBP1_HUMAN	Far upstream element-binding protein 1 OS=Homo sapiens GN=FUBP1 PE=1 SV=3	8	4	4.19	42733.6	41134.6	74868.3	59320.3	81742.7	41315.6	40131.6	30727	42132.7	29987.3	29173.3
	FUCA1	sp|P04066|FUCO_HUMAN	Tissue alpha-L-fucosidase OS=Homo sapiens GN=FUCA1 PE=1 SV=4	23	10	20.82	206535	164477	156950	237990	403528	174377	97320.9	155318	193698	154968	115885
	FUCA2	sp|Q9BTY2|FUCO2_HUMAN	Plasma alpha-L-fucosidase OS=Homo sapiens GN=FUCA2 PE=1 SV=2	44	14	31.91	540176	443680	318371	548432	1.01699e+06	357918	207572	260230	390176	312252	188891
	FUK	sp|Q8N0W3|FUK_HUMAN	L-fucose kinase OS=Homo sapiens GN=FUK PE=2 SV=2	1	1	2.03	17165.7	11295.7	20876	10236.8	13204.6	11567.8	10237.2	13400.6	22863.9	7046.03	12824.8
	FUOM	sp|A2VDF0|FUCM_HUMAN	Fucose mutarotase OS=Homo sapiens GN=FUOM PE=1 SV=2	7	4	52.6	63389.7	33740.4	87252.9	78688	71929.7	51736	42484.4	83914.2	80702.7	28974.4	43131.3
	FURIN	sp|P09958|FURIN_HUMAN	Furin OS=Homo sapiens GN=FURIN PE=1 SV=2	1	1	3.4	6034.62	14374	8176.06	9215.12	9806.14	12567.6	11359.1	11381.7	20709.3	6250.81	9151.84
	FUT11	sp|Q495W5|FUT11_HUMAN	Alpha-(1,3)-fucosyltransferase 11 OS=Homo sapiens GN=FUT11 PE=1 SV=1	1	1	4.07	54877.5	47917.2	29925.6	39371.6	36096.2	55344.2	31177.5	35550	42410.3	27617.8	31518.6
	FUT8	sp|Q9BYC5|FUT8_HUMAN	Alpha-(1,6)-fucosyltransferase OS=Homo sapiens GN=FUT8 PE=1 SV=2	2	2	3.83	72124.4	46358.1	40715.7	63373.8	65468.4	44333.5	48427.1	58112.2	57654.8	33157.8	42620
	FXN	sp|Q16595|FRDA_HUMAN	Frataxin, mitochondrial OS=Homo sapiens GN=FXN PE=1 SV=2	1	1	9.05	131796	59853.9	101084	91350.2	77255.2	81554.3	69047	64855.3	108309	86978.5	78793.9
	FXYD6	tr|A0A087WZ82|A0A087WZ82_HUMAN	FXYD domain-containing ion transport regulator 6 OS=Homo sapiens GN=FXYD6 PE=4 SV=1	2	1	9.72	35171.9	30564.1	31717.7	24425.5	24923.9	29301.4	46741.7	148644	38258.7	31015.1	44448.3
	FYB	sp|O15117|FYB_HUMAN	FYN-binding protein OS=Homo sapiens GN=FYB PE=1 SV=2	1	1	1.53	17446.7	20968.8	11045.3	9738.45	11998.7	11578.8	39624.3	7626.02	21194.8	17171.8	8524.28
	FYN	sp|P06241|FYN_HUMAN	Tyrosine-protein kinase Fyn OS=Homo sapiens GN=FYN PE=1 SV=3	6	3	4.28	158523	152762	40850.8	31015.7	78762.6	50356	185066	84882.6	40361.8	27186.8	26457.3
	FZR1	sp|Q9UM11-3|FZR_HUMAN	Isoform 3 of Fizzy-related protein homolog OS=Homo sapiens GN=FZR1	1	1	1.73	185208	43688	11647.3	23137.2	32563.9	56727.3	58172	43884.3	41623.8	31456.1	15617.7
	G0S2	sp|P27469|G0S2_HUMAN	G0/G1 switch protein 2 OS=Homo sapiens GN=G0S2 PE=1 SV=1	3	2	16.5	17238.8	7758.38	6706.83	3905.46	12127.7	11861.6	3916.63	9007.17	8490.48	4870.86	6342.49
	G3BP1	sp|Q13283|G3BP1_HUMAN	Ras GTPase-activating protein-binding protein 1 OS=Homo sapiens GN=G3BP1 PE=1 SV=1	8	3	9.44	20515.1	16062.8	45091.6	23018.4	57107.7	19050.6	17790.6	25230.1	21386.9	13689.5	21109.1
	G6PD	sp|P11413|G6PD_HUMAN	Glucose-6-phosphate 1-dehydrogenase OS=Homo sapiens GN=G6PD PE=1 SV=4	32	13	34.56	146238	130138	107303	131507	581233	129672	202096	97190.4	214945	109809	109348
	GAA	sp|P10253|LYAG_HUMAN	Lysosomal alpha-glucosidase OS=Homo sapiens GN=GAA PE=1 SV=4	37	14	17.96	156828	118657	176424	132758	156686	150101	119228	211921	145154	98503.6	117512
	GABBR2	sp|O75899|GABR2_HUMAN	Gamma-aminobutyric acid type B receptor subunit 2 OS=Homo sapiens GN=GABBR2 PE=1 SV=1	1	1	1.38	33819.7	46486.7	18473.3	19258.3	23014.1	21225.1	26356.3	15387	17170.6	15077.6	13710.4
	GABRA2	sp|P47869|GBRA2_HUMAN	Gamma-aminobutyric acid receptor subunit alpha-2 OS=Homo sapiens GN=GABRA2 PE=2 SV=2	6	1	2	145968	124084	66043.3	36385.6	47366.7	616440	171416	95667.5	89502.3	84393.6	23439.5
	GABRA4	sp|P48169|GBRA4_HUMAN	Gamma-aminobutyric acid receptor subunit alpha-4 OS=Homo sapiens GN=GABRA4 PE=2 SV=2	2	1	1.26	73773.7	61357.1	83062.9	55603.8	51413.7	85463.7	100432	40094	71448.6	42687.8	20676.9
	GABRR2	sp|P28476|GBRR2_HUMAN	Gamma-aminobutyric acid receptor subunit rho-2 OS=Homo sapiens GN=GABRR2 PE=2 SV=5	2	1	3.44	19738.9	11794.3	14937.3	29961.1	29120.2	26002.1	27279.7	50641.8	26733.2	56707.8	45847.5
	GAL	sp|P22466|GALA_HUMAN	Galanin peptides OS=Homo sapiens GN=GAL PE=1 SV=3	1	1	12.2	32648.3	22141.3	49336.5	22401.3	24769.6	12364.6	46453.5	32317.8	30430.6	18763.4	29360.3
	GALC	sp|P54803|GALC_HUMAN	Galactocerebrosidase OS=Homo sapiens GN=GALC PE=1 SV=2	2	2	3.5	60717	56936.8	42619.9	34120.1	52489.8	47929.6	51571.2	41495.6	84755.1	46393.7	37904.2
	GALE	sp|Q14376|GALE_HUMAN	UDP-glucose 4-epimerase OS=Homo sapiens GN=GALE PE=1 SV=2	10	4	19.83	29733	14509.8	53887.7	39242.7	65029.9	17693.2	32413.6	60914	120933	13986.3	50408.9
	GALK1	sp|P51570|GALK1_HUMAN	Galactokinase OS=Homo sapiens GN=GALK1 PE=1 SV=1	26	13	35.97	70404.2	52629.8	60131.9	96833.3	109228	56743.7	73361.9	88663.3	116602	43448	78104
	GALK2	sp|Q01415|GALK2_HUMAN	N-acetylgalactosamine kinase OS=Homo sapiens GN=GALK2 PE=1 SV=1	15	10	23.8	93787.2	52214.7	173279	83911.9	138174	54259.8	78595.3	136178	142195	51159.3	111846
	GALM	sp|Q96C23|GALM_HUMAN	Aldose 1-epimerase OS=Homo sapiens GN=GALM PE=1 SV=1	26	8	34.8	249516	107856	423101	201334	365098	125879	150555	329274	332154	103523	348987
	GALNS	sp|P34059|GALNS_HUMAN	N-acetylgalactosamine-6-sulfatase OS=Homo sapiens GN=GALNS PE=1 SV=1	6	3	8.62	69653.1	83908.6	65182.2	61660.3	51014.3	72739.9	55038.8	74536.6	57894	39506.2	55973.1
	GALNT1	sp|Q10472|GALT1_HUMAN	Polypeptide N-acetylgalactosaminyltransferase 1 OS=Homo sapiens GN=GALNT1 PE=1 SV=1	5	3	6.44	59374.4	56639.1	67267.9	75544.6	93803.1	53364.5	61344.4	57786.8	68954.1	55037.9	62800.4
	GALNT10	sp|Q86SR1|GLT10_HUMAN	Polypeptide N-acetylgalactosaminyltransferase 10 OS=Homo sapiens GN=GALNT10 PE=1 SV=2	2	2	4.48	39573.4	45100.3	49610.7	64679.8	82759.8	68567.9	57065.5	40872.9	57578.4	32610.2	36539.2
	GALNT15	sp|Q8N3T1|GLT15_HUMAN	Polypeptide N-acetylgalactosaminyltransferase 15 OS=Homo sapiens GN=GALNT15 PE=2 SV=2	2	2	4.54	22684.7	19290.5	12987.8	16976.1	19292.7	17470.4	13730.6	13779.8	19641.5	14295.1	10507.6
	GALNT18	sp|Q6P9A2|GLT18_HUMAN	Polypeptide N-acetylgalactosaminyltransferase 18 OS=Homo sapiens GN=GALNT18 PE=2 SV=2	1	1	2.47	33844.6	20644.7	52841.8	26660	36143.5	43847.9	24362.7	40853.4	34467.1	26139.7	51304
	GALNT2	sp|Q10471|GALT2_HUMAN	Polypeptide N-acetylgalactosaminyltransferase 2 OS=Homo sapiens GN=GALNT2 PE=1 SV=1	24	15	31.87	279343	271869	306286	328225	317686	271626	263353	326808	301515	261316	350503
	GALNT3	sp|Q14435|GALT3_HUMAN	Polypeptide N-acetylgalactosaminyltransferase 3 OS=Homo sapiens GN=GALNT3 PE=1 SV=2	2	1	3	17638.4	13352.6	13286.9	12057.3	15310.4	7393.47	12242	5370.13	12617	12243.5	6189.07
	GALNT4	sp|Q8N4A0|GALT4_HUMAN	Polypeptide N-acetylgalactosaminyltransferase 4 OS=Homo sapiens GN=GALNT4 PE=1 SV=2	1	1	1.73	83502.9	77061.8	77340.4	105621	102140	88214.1	77068.6	152093	101434	75905.7	188331
	GALNT5	sp|Q7Z7M9|GALT5_HUMAN	Polypeptide N-acetylgalactosaminyltransferase 5 OS=Homo sapiens GN=GALNT5 PE=1 SV=1	2	2	2.45	30828.7	48724.1	30039.8	37229.4	64268	37618.5	37112.3	30072.3	34260.5	26557.3	25681.2
	GALNT6	sp|Q8NCL4|GALT6_HUMAN	Polypeptide N-acetylgalactosaminyltransferase 6 OS=Homo sapiens GN=GALNT6 PE=2 SV=2	11	5	10.77	55675	61502.2	43305.8	59950.8	139558	62903.8	46357.7	40116.7	54839.5	42459.9	44326
	GALNT7	sp|Q86SF2|GALT7_HUMAN	N-acetylgalactosaminyltransferase 7 OS=Homo sapiens GN=GALNT7 PE=1 SV=1	3	2	2.89	40873.4	45214.2	31032.8	25217	107279	21581.7	30281.1	25027.5	38003.4	29736.7	25389.5
	GALT	sp|P07902|GALT_HUMAN	Galactose-1-phosphate uridylyltransferase OS=Homo sapiens GN=GALT PE=1 SV=3	15	5	17.68	46087.1	23899.1	52156.1	50212	85370.4	23370.2	53696.7	63849.1	120243	28553.5	47526.9
	GAMT	sp|Q14353|GAMT_HUMAN	Guanidinoacetate N-methyltransferase OS=Homo sapiens GN=GAMT PE=1 SV=1	41	10	40.25	177850	96953.7	213558	152591	232093	98263.4	135366	398585	288847	74748.1	194578
	GANAB	sp|Q14697|GANAB_HUMAN	Neutral alpha-glucosidase AB OS=Homo sapiens GN=GANAB PE=1 SV=3	74	34	42.58	347479	235211	255096	338924	358287	276216	202849	193359	245601	188388	186935
	GAPDH	sp|P04406|G3P_HUMAN	Glyceraldehyde-3-phosphate dehydrogenase OS=Homo sapiens GN=GAPDH PE=1 SV=3	491	39	55.82	3.07677e+06	1.77594e+06	5.39526e+06	3.0385e+06	7.90788e+06	1.53701e+06	3.598e+06	6.12863e+06	5.52384e+06	1.17499e+06	3.7169e+06
	GARS	sp|P41250|SYG_HUMAN	Glycine--tRNA ligase OS=Homo sapiens GN=GARS PE=1 SV=3	25	15	28.15	191880	119842	276911	181957	481721	135932	184527	274456	286371	100969	162965
	GART	sp|P22102|PUR2_HUMAN	Trifunctional purine biosynthetic protein adenosine-3 OS=Homo sapiens GN=GART PE=1 SV=1	8	8	11.49	82727.6	57483.2	103305	95932.3	180343	71869.8	85586.1	143843	219704	60596.2	75261.6
	GAS2	sp|O43903|GAS2_HUMAN	Growth arrest-specific protein 2 OS=Homo sapiens GN=GAS2 PE=1 SV=1	1	1	6.07	15865.2	6685.11	8616.74	11542.8	11452.8	5556.26	8244.68	16452	5415.66	9433.69	10259.6
	GAS6	sp|Q14393|GAS6_HUMAN	Growth arrest-specific protein 6 OS=Homo sapiens GN=GAS6 PE=1 SV=2	17	10	20.11	151061	163728	170448	99341.6	152329	144640	100470	83327.9	156262	116375	77066.3
	GAS6	sp|Q14393-2|GAS6_HUMAN	Isoform 2 of Growth arrest-specific protein 6 OS=Homo sapiens GN=GAS6	18	11	24.48	160660	175678	183379	105861	163301	156079	107270	88549.9	167379	124681	83445.2
	GAS8	sp|O95995|GAS8_HUMAN	Growth arrest-specific protein 8 OS=Homo sapiens GN=GAS8 PE=1 SV=1	1	1	2.09	75424.5	36588.1	52875.4	40865.4	34853.4	25111.2	32813.7	22095.7	26037.2	25995.1	45112.5
	GATM	sp|P50440|GATM_HUMAN	Glycine amidinotransferase, mitochondrial OS=Homo sapiens GN=GATM PE=1 SV=1	18	10	36.88	157492	63907.3	275534	228600	131891	55169	48400	63391.5	54707.7	39574	39276.2
	GBA	sp|P04062|GLCM_HUMAN	Glucosylceramidase OS=Homo sapiens GN=GBA PE=1 SV=3	2	2	8.58	55297.8	44807.5	23694.8	29407.2	35236.7	34366.2	34814	28213.1	37212.7	26766.6	27908.7
	GBE1	sp|Q04446|GLGB_HUMAN	1,4-alpha-glucan-branching enzyme OS=Homo sapiens GN=GBE1 PE=1 SV=3	64	24	40.88	258969	153669	398686	292999	397269	146380	186668	432565	206754	123910	227042
	GBP1	sp|P32455|GBP1_HUMAN	Interferon-induced guanylate-binding protein 1 OS=Homo sapiens GN=GBP1 PE=1 SV=2	22	14	21.62	118830	73497.5	153154	91330.5	163121	65284.7	92495.4	151099	150197	62099.3	108770
	GBP2	sp|P32456|GBP2_HUMAN	Interferon-induced guanylate-binding protein 2 OS=Homo sapiens GN=GBP2 PE=1 SV=3	5	5	8.46	63231.1	35540.9	47098.3	45583.2	78879.5	34965.7	38993.9	63010.1	57075.9	27929.3	36638.4
	GBP4	sp|Q96PP9|GBP4_HUMAN	Guanylate-binding protein 4 OS=Homo sapiens GN=GBP4 PE=1 SV=2	13	3	3.28	5.11884e+06	4.49392e+06	2.77795e+06	3.74651e+06	4.982e+06	2.88875e+06	6.9614e+06	1.68116e+06	5.98757e+06	4.05268e+06	2.09243e+06
	GBP6	sp|Q6ZN66|GBP6_HUMAN	Guanylate-binding protein 6 OS=Homo sapiens GN=GBP6 PE=2 SV=1	3	1	1.11	265633	305100	237580	277641	303989	236506	130858	128078	130920	151214	154406
	GBP7	sp|Q8N8V2|GBP7_HUMAN	Guanylate-binding protein 7 OS=Homo sapiens GN=GBP7 PE=2 SV=2	7	2	2.51	189418	197905	86300.5	68687.2	81302.1	66551.8	65490.2	69694.9	47104.6	60787.3	48459.5
	GC	sp|P02774|VTDB_HUMAN	Vitamin D-binding protein OS=Homo sapiens GN=GC PE=1 SV=1	3735	62	80.59	1.67224e+08	2.3628e+08	2.64588e+08	2.67766e+08	1.90391e+08	1.50417e+08	2.78959e+08	2.64049e+08	2.14761e+08	2.48818e+08	1.95424e+08
	GC	tr|D6RF20|D6RF20_HUMAN	Vitamin D-binding protein (Fragment) OS=Homo sapiens GN=GC PE=1 SV=1	986	15	73.79	7.38235e+07	9.3969e+07	1.08832e+08	1.10921e+08	7.7983e+07	6.58105e+07	1.09298e+08	1.13118e+08	8.4494e+07	9.82023e+07	8.13257e+07
	GC	tr|D6RF35|D6RF35_HUMAN	Vitamin D-binding protein OS=Homo sapiens GN=GC PE=1 SV=1	3488	59	74.79	1.68446e+08	2.34799e+08	2.63951e+08	2.69802e+08	1.88043e+08	1.50746e+08	2.80692e+08	2.63552e+08	2.11307e+08	2.51803e+08	1.96215e+08
	GCA	sp|P28676|GRAN_HUMAN	Grancalcin OS=Homo sapiens GN=GCA PE=1 SV=2	14	3	18.43	1.54403e+08	5.46681e+07	1.39684e+07	1.33744e+07	3.09187e+07	2.51791e+07	5.74199e+07	1.57282e+07	4.30059e+07	2.43125e+07	2.79781e+06
	GCC2	sp|Q8IWJ2|GCC2_HUMAN	GRIP and coiled-coil domain-containing protein 2 OS=Homo sapiens GN=GCC2 PE=1 SV=4	5	4	2.67	2.87173e+06	3.8141e+06	1.2363e+06	1.72912e+06	2.22144e+06	1.95593e+06	2.23431e+06	1.13024e+06	1.9973e+06	1.74648e+06	871299
	GCG	sp|P01275|GLUC_HUMAN	Glucagon OS=Homo sapiens GN=GCG PE=1 SV=3	34	9	42.22	176172	127841	175838	164436	178524	161927	108801	227527	126874	121798	161120
	GCHFR	sp|P30047|GFRP_HUMAN	GTP cyclohydrolase 1 feedback regulatory protein OS=Homo sapiens GN=GCHFR PE=1 SV=3	10	4	58.33	48061.4	28134.1	54173.4	31919.8	56786.8	40347.6	40934.5	62001.3	50885.2	54846.1	44753.8
	GCLC	sp|P48506|GSH1_HUMAN	Glutamate--cysteine ligase catalytic subunit OS=Homo sapiens GN=GCLC PE=1 SV=2	37	16	32.34	127174	91943.4	243876	156144	318196	82729.1	99991.4	203746	231327	77896.3	166174
	GCLM	sp|P48507|GSH0_HUMAN	Glutamate--cysteine ligase regulatory subunit OS=Homo sapiens GN=GCLM PE=1 SV=1	8	4	20.8	58448.1	39507.2	43506.6	53339.3	167619	35668.3	57181.3	61709.6	62471.2	35370.8	50182.1
	GCN1L1	sp|Q92616|GCN1L_HUMAN	Translational activator GCN1 OS=Homo sapiens GN=GCN1L1 PE=1 SV=6	2	1	0.26	115341	55399.6	33330.2	24735.3	82484.9	20035.8	43560.8	32050.5	38798.5	37223.7	27237.7
	GCNT2	sp|Q8N0V5|GNT2A_HUMAN	N-acetyllactosaminide beta-1,6-N-acetylglucosaminyl-transferase, isoform A OS=Homo sapiens GN=GCNT2 PE=2 SV=1	3	3	12.44	26796.9	34193.5	14930.4	25963.2	26782.4	23920.7	27447.9	23299.9	29831.4	23105.2	19592.4
	GCNT4	sp|Q9P109|GCNT4_HUMAN	Beta-1,3-galactosyl-O-glycosyl-glycoprotein beta-1,6-N-acetylglucosaminyltransferase 4 OS=Homo sapiens GN=GCNT4 PE=2 SV=1	3	1	3.53	43600.1	28863.5	16751.8	32565.6	24689	277453	40601.3	26460.2	29294.5	63282	15462.7
	GCSH	sp|P23434|GCSH_HUMAN	Glycine cleavage system H protein, mitochondrial OS=Homo sapiens GN=GCSH PE=1 SV=2	3	2	17.34	100257	53332.2	318673	109990	155403	43820.8	42931.3	81704.6	41628.8	34171.5	55239.5
	GDA	sp|Q9Y2T3|GUAD_HUMAN	Guanine deaminase OS=Homo sapiens GN=GDA PE=1 SV=1	20	14	41.19	154592	113908	264637	170602	202945	140207	111083	221051	180437	86993.5	154115
	GDAP1	sp|Q8TB36|GDAP1_HUMAN	Ganglioside-induced differentiation-associated protein 1 OS=Homo sapiens GN=GDAP1 PE=1 SV=3	8	2	2.23	487090	874299	4.53286e+06	1.56243e+06	2.12716e+06	610109	1.9522e+06	3.10533e+06	2.10791e+06	1.71075e+06	2.24455e+06
	GDF15	sp|Q99988|GDF15_HUMAN	Growth/differentiation factor 15 OS=Homo sapiens GN=GDF15 PE=1 SV=3	13	9	32.47	241794	144533	142517	110879	187965	176613	96519.6	125369	92690.5	100550	114200
	GDF2	sp|Q9UK05|GDF2_HUMAN	Growth/differentiation factor 2 OS=Homo sapiens GN=GDF2 PE=1 SV=1	8	5	13.05	62066.5	73134.5	52217.3	78454.4	79601.9	49276.2	56488.2	47361.5	56246	41973.4	66521.5
	GDF6	sp|Q6KF10|GDF6_HUMAN	Growth/differentiation factor 6 OS=Homo sapiens GN=GDF6 PE=1 SV=1	1	1	2.42	23586.4	20202.9	18240.5	52407.7	39605.1	27690	28860.7	14410.8	24612.4	13861.8	15265.6
	GDI1	sp|P31150|GDIA_HUMAN	Rab GDP dissociation inhibitor alpha OS=Homo sapiens GN=GDI1 PE=1 SV=2	76	26	63.53	535736	278554	735724	359597	853953	231969	445454	553269	570501	194733	456589
	GDI2	sp|P50395|GDIB_HUMAN	Rab GDP dissociation inhibitor beta OS=Homo sapiens GN=GDI2 PE=1 SV=2	130	40	79.1	1.27208e+06	710269	2.46968e+06	1.06327e+06	2.50973e+06	582413	965495	2.1572e+06	1.74971e+06	477606	1.57078e+06
	GEN1	sp|Q17RS7|GEN_HUMAN	Flap endonuclease GEN homolog 1 OS=Homo sapiens GN=GEN1 PE=1 SV=2	3	2	1.87	99572.1	124954	22392.9	84630.5	69514	44576	110195	47923.6	100177	106930	17365.8
	GET4	sp|Q7L5D6|GET4_HUMAN	Golgi to ER traffic protein 4 homolog OS=Homo sapiens GN=GET4 PE=1 SV=1	1	1	4.59	36090.9	16734	37106.1	32310.9	157359	20072.2	79282.9	16744.9	39481.7	11226.2	15791.4
	GFAP	sp|P14136|GFAP_HUMAN	Glial fibrillary acidic protein OS=Homo sapiens GN=GFAP PE=1 SV=1	6	4	3.7	170779	256117	152457	183641	162844	88394.1	165462	69187.5	197473	148573	33059
	GFAP	tr|K7EPI4|K7EPI4_HUMAN	Glial fibrillary acidic protein (Fragment) OS=Homo sapiens GN=GFAP PE=4 SV=1	1	1	12.5	622415	1.31785e+06	590982	891492	650753	256525	567618	151259	727971	480615	272775
	GFPT1	sp|Q06210|GFPT1_HUMAN	Glutamine--fructose-6-phosphate aminotransferase [isomerizing] 1 OS=Homo sapiens GN=GFPT1 PE=1 SV=3	27	19	39.34	74829.2	62493.9	65579.2	100597	257653	58476	88308.4	154639	212965	47981.9	92451.8
	GFPT2	sp|O94808|GFPT2_HUMAN	Glutamine--fructose-6-phosphate aminotransferase [isomerizing] 2 OS=Homo sapiens GN=GFPT2 PE=1 SV=3	7	6	8.8	26398.6	18779.6	26789.3	48361.8	124119	20015.9	40595.6	64522.9	102972	20811.9	43154.9
	GFRA1	sp|P56159|GFRA1_HUMAN	GDNF family receptor alpha-1 OS=Homo sapiens GN=GFRA1 PE=2 SV=2	2	2	5.38	24474.7	22922.9	32047	46866.1	44433	52458	54215.8	55602.7	34689.1	59210	41434.9
	GFRA2	sp|O00451|GFRA2_HUMAN	GDNF family receptor alpha-2 OS=Homo sapiens GN=GFRA2 PE=2 SV=2	12	7	17.46	65116.5	68125.8	59956.2	42768.5	45628.1	75337.2	55573.7	67063.9	59420.8	45274.1	48413.7
	GGA1	sp|Q9UJY5|GGA1_HUMAN	ADP-ribosylation factor-binding protein GGA1 OS=Homo sapiens GN=GGA1 PE=1 SV=1	3	2	3.29	26946.3	24358.2	32403.1	21725	46221.8	26151.5	35714.8	23429.9	28135.2	19230.5	27467.7
	GGACT	sp|Q9BVM4|GGACT_HUMAN	Gamma-glutamylaminecyclotransferase OS=Homo sapiens GN=GGACT PE=1 SV=2	1	1	9.15	84250.4	60627.5	124399	82530.3	144955	77432.7	89607.3	109659	107383	67632.4	108831
	GGCT	sp|O75223|GGCT_HUMAN	Gamma-glutamylcyclotransferase OS=Homo sapiens GN=GGCT PE=1 SV=1	14	8	31.91	289775	123143	518606	236493	924438	120836	234882	651590	411090	97203.1	432812
	GGH	sp|Q92820|GGH_HUMAN	Gamma-glutamyl hydrolase OS=Homo sapiens GN=GGH PE=1 SV=2	73	14	34.59	821776	1.17145e+06	641799	672490	837217	600647	908712	1.28023e+06	695127	805382	711935
	GGT1	sp|P19440|GGT1_HUMAN	Gamma-glutamyltranspeptidase 1 OS=Homo sapiens GN=GGT1 PE=1 SV=2	27	12	21.09	138685	204768	102421	223364	1.47532e+06	167828	86435.6	74621.4	105183	94266.9	96995.7
	GGT1	tr|E7ENJ5|E7ENJ5_HUMAN	Gamma-glutamyltranspeptidase 1 (Fragment) OS=Homo sapiens GN=GGT1 PE=4 SV=1	1	1	6.67	16181	38917.6	12491.1	29241.9	177044	10697.4	9738.81	3052.66	6142.87	2395.16	1099.23
	GGT5	sp|P36269|GGT5_HUMAN	Gamma-glutamyltransferase 5 OS=Homo sapiens GN=GGT5 PE=1 SV=2	7	4	12.97	51086.7	54408.7	55194.7	47402	64213	50835.4	67167.6	53488.2	86106.9	52264.5	52831
	GGT7	sp|Q9UJ14|GGT7_HUMAN	Gamma-glutamyltransferase 7 OS=Homo sapiens GN=GGT7 PE=1 SV=2	1	1	2.57	237568	188755	147569	123263	96504.8	173884	123211	113242	116785	89874	101101
	GGTLC1	sp|Q9BX51|GGTL1_HUMAN	Gamma-glutamyltransferase light chain 1 OS=Homo sapiens GN=GGTLC1 PE=2 SV=2	1	1	3.56	10551.8	15798.6	17763.7	20805.7	102039	7964.2	7681.27	8340.46	6943.41	7782.3	6724.91
	GHR	sp|P10912|GHR_HUMAN	Growth hormone receptor OS=Homo sapiens GN=GHR PE=1 SV=1	1	1	1.57	41064.1	58301.6	70617.4	41184.2	66252	43026.1	70352.6	42983.9	69597.4	52771.4	44915
	GHRL	sp|Q9UBU3|GHRL_HUMAN	Appetite-regulating hormone OS=Homo sapiens GN=GHRL PE=1 SV=1	2	1	12.82	43278.9	35651.4	18434.6	21946.9	22539	27718.1	40767.1	21672.5	28863.7	31132	29954.5
	GIPC1	sp|O14908|GIPC1_HUMAN	PDZ domain-containing protein GIPC1 OS=Homo sapiens GN=GIPC1 PE=1 SV=2	1	1	3.6	13414	7441.17	11627.4	16475.7	72735.6	11519.5	20963.1	13458	14877.7	5153.57	9464.62
	GIT2	sp|Q14161-8|GIT2_HUMAN	Isoform 8 of ARF GTPase-activating protein GIT2 OS=Homo sapiens GN=GIT2	1	1	3.89	188137	189256	196165	162475	237131	112189	188471	101563	280974	251886	222867
	GK	sp|P32189|GLPK_HUMAN	Glycerol kinase OS=Homo sapiens GN=GK PE=1 SV=3	22	13	23.97	166084	92431	234151	157433	155945	87508	108791	219162	177976	68730.2	159926
	GK	tr|F8WDA9|F8WDA9_HUMAN	Glycerol kinase OS=Homo sapiens GN=GK PE=4 SV=1	4	2	40.51	34676.5	104861	48522.9	61483.5	39209.5	16527.8	16912.6	65419.8	40138.9	22549.3	50629.8
	GKN1	sp|Q9NS71|GKN1_HUMAN	Gastrokine-1 OS=Homo sapiens GN=GKN1 PE=2 SV=3	1	1	18.59	155258	45159.6	19903	18512.5	65801.1	14870.7	37408.4	54298.8	13911.5	25950.4	29917.2
	GLA	sp|P06280|AGAL_HUMAN	Alpha-galactosidase A OS=Homo sapiens GN=GLA PE=1 SV=1	4	4	11.66	35007.2	28934.7	28328.6	28003.6	38164.1	32751.9	18559.9	26123	34202.3	25922.7	20825.2
	GLB1	sp|P16278|BGAL_HUMAN	Beta-galactosidase OS=Homo sapiens GN=GLB1 PE=1 SV=2	3	3	5.61	135419	115929	116390	105488	143486	110977	124998	125060	137700	76809.7	78367.7
	GLCE	sp|O94923|GLCE_HUMAN	D-glucuronyl C5-epimerase OS=Homo sapiens GN=GLCE PE=1 SV=3	5	2	4.05	33032.5	29843.8	16738.2	26848.4	21496.2	31539.4	28490.8	18029.7	39334	15225.2	22729.1
	GLDC	sp|P23378|GCSP_HUMAN	Glycine dehydrogenase (decarboxylating), mitochondrial OS=Homo sapiens GN=GLDC PE=1 SV=2	20	11	15.2	113010	99218.1	280058	207546	98895	81697.5	61086	47629.5	57544.3	62929.3	48787.9
	GLG1	sp|Q92896|GSLG1_HUMAN	Golgi apparatus protein 1 OS=Homo sapiens GN=GLG1 PE=1 SV=2	14	12	16.28	57511.3	80008.1	70227.5	59415.9	81406.8	70172.9	65744.9	60278.4	86117.4	53721.6	60587.6
	GLI1	sp|P08151|GLI1_HUMAN	Zinc finger protein GLI1 OS=Homo sapiens GN=GLI1 PE=1 SV=1	1	1	0.63	9718.14	10947.9	10612.2	11680.3	10022.3	5558.43	9611.15	4320.66	16706.5	6470.58	4837.74
	GLIPR1	sp|P48060|GLIP1_HUMAN	Glioma pathogenesis-related protein 1 OS=Homo sapiens GN=GLIPR1 PE=1 SV=3	1	1	4.89	17531	15038	9722.21	10446.8	12680.7	9723.39	12236.7	5195.64	11104.4	7740.92	4277.23
	GLIPR2	sp|Q9H4G4|GAPR1_HUMAN	Golgi-associated plant pathogenesis-related protein 1 OS=Homo sapiens GN=GLIPR2 PE=1 SV=3	17	6	54.55	366557	338723	243027	283246	332493	292606	344817	277164	356034	330419	247447
	GLO1	sp|Q04760|LGUL_HUMAN	Lactoylglutathione lyase OS=Homo sapiens GN=GLO1 PE=1 SV=4	28	8	42.39	499748	376930	604113	409203	589971	343505	390161	776159	582171	248933	562484
	GLOD4	sp|Q9HC38|GLOD4_HUMAN	Glyoxalase domain-containing protein 4 OS=Homo sapiens GN=GLOD4 PE=1 SV=1	44	17	59.42	562219	259706	1.034e+06	466108	1.02509e+06	241512	383261	1.04468e+06	756363	215897	774623
	GLOD4	sp|Q9HC38-2|GLOD4_HUMAN	Isoform 2 of Glyoxalase domain-containing protein 4 OS=Homo sapiens GN=GLOD4	49	20	69.8	565236	265890	1.01945e+06	469589	1.00247e+06	245496	389338	1.01794e+06	749769	222804	752675
	GLRX	sp|P35754|GLRX1_HUMAN	Glutaredoxin-1 OS=Homo sapiens GN=GLRX PE=1 SV=2	34	5	70.75	401345	182494	814126	320418	713605	191863	260502	772321	369380	140203	497668
	GLRX3	sp|O76003|GLRX3_HUMAN	Glutaredoxin-3 OS=Homo sapiens GN=GLRX3 PE=1 SV=2	11	5	17.91	87333.9	53577.5	114409	91537.6	326343	88280.5	102051	169189	117122	48227.4	107571
	GLRX5	sp|Q86SX6|GLRX5_HUMAN	Glutaredoxin-related protein 5, mitochondrial OS=Homo sapiens GN=GLRX5 PE=1 SV=2	2	1	8.92	19471.4	10391.9	22627	16226.7	19857.5	11149	12604.3	13568.3	9878.43	8022.3	10431.2
	GLUD1	sp|P00367|DHE3_HUMAN	Glutamate dehydrogenase 1, mitochondrial OS=Homo sapiens GN=GLUD1 PE=1 SV=2	89	30	50	492954	369892	2.06397e+06	799288	888703	365327	310310	403331	291241	240907	260608
	GLUD2	sp|P49448|DHE4_HUMAN	Glutamate dehydrogenase 2, mitochondrial OS=Homo sapiens GN=GLUD2 PE=1 SV=2	60	19	32.62	493277	376172	2.42942e+06	869872	977900	334488	296750	385754	270772	219156	256512
	GLUL	sp|P15104|GLNA_HUMAN	Glutamine synthetase OS=Homo sapiens GN=GLUL PE=1 SV=4	27	11	30.29	119877	105588	722498	129575	291116	71135.6	230914	321327	223350	70553.7	186525
	GLYAT	sp|Q6IB77|GLYAT_HUMAN	Glycine N-acyltransferase OS=Homo sapiens GN=GLYAT PE=1 SV=3	5	3	16.22	133104	71716	211686	72017.8	75391.4	40184.5	71708.7	49215.3	24289.2	16367.3	20595.2
	GLYATL2	sp|Q8WU03|GLYL2_HUMAN	Glycine N-acyltransferase-like protein 2 OS=Homo sapiens GN=GLYATL2 PE=1 SV=1	17	1	2.38	493208	310218	4.44656e+06	7.94892e+06	1.48668e+06	4.40733e+06	595313	869912	2.27916e+06	926768	1.58605e+06
	GM2A	sp|P17900|SAP3_HUMAN	Ganglioside GM2 activator OS=Homo sapiens GN=GM2A PE=1 SV=4	24	6	40.93	390581	376420	189556	258492	537629	347731	204170	267881	203484	193995	218629
	GMDS	sp|O60547|GMDS_HUMAN	GDP-mannose 4,6 dehydratase OS=Homo sapiens GN=GMDS PE=1 SV=1	11	8	26.34	99893.2	77779.7	162540	106969	117654	90916.7	78975.8	118835	118495	64409.8	74565.1
	GMFB	sp|P60983|GMFB_HUMAN	Glia maturation factor beta OS=Homo sapiens GN=GMFB PE=1 SV=2	14	3	30.99	294319	147858	400264	220281	550175	121579	259758	353561	388772	118490	280506
	GMFG	sp|O60234|GMFG_HUMAN	Glia maturation factor gamma OS=Homo sapiens GN=GMFG PE=1 SV=1	10	4	33.1	387593	219716	231277	192289	445113	189099	367009	198892	395054	173098	191413
	GMPPA	sp|Q96IJ6|GMPPA_HUMAN	Mannose-1-phosphate guanyltransferase alpha OS=Homo sapiens GN=GMPPA PE=1 SV=1	5	4	12.38	18092.2	11431.3	38571.1	25295.3	45070.5	10397.6	22289.6	48386.4	56125.2	9365.72	19792.5
	GMPPB	sp|Q9Y5P6|GMPPB_HUMAN	Mannose-1-phosphate guanyltransferase beta OS=Homo sapiens GN=GMPPB PE=1 SV=2	19	9	28.33	65823.7	47160.7	96038.8	55286.7	93979.6	46486	66127	113608	110211	50936.1	57268.6
	GMPR	sp|P36959|GMPR1_HUMAN	GMP reductase 1 OS=Homo sapiens GN=GMPR PE=1 SV=1	2	2	10.14	27238.8	33163.2	21750.8	26405.5	119691	45216.8	79282.9	27135.6	53416.1	30898.4	26229
	GMPR2	sp|Q9P2T1|GMPR2_HUMAN	GMP reductase 2 OS=Homo sapiens GN=GMPR2 PE=1 SV=1	5	3	9.77	19686.6	13528.9	19487.9	19215.8	60331.7	12279.4	28330.9	48355.8	93080.8	16015.2	23195.4
	GMPS	sp|P49915|GUAA_HUMAN	GMP synthase [glutamine-hydrolyzing] OS=Homo sapiens GN=GMPS PE=1 SV=1	7	4	6.78	25826.2	20197.3	34610.8	36688	47888	16725.9	21515.4	51828.2	28298.9	14849	34178.4
	GNAI1	sp|P63096|GNAI1_HUMAN	Guanine nucleotide-binding protein G(i) subunit alpha-1 OS=Homo sapiens GN=GNAI1 PE=1 SV=2	12	6	18.64	130576	86052.4	68526.5	76981	278091	84511.5	171505	78652.7	179483	75234.8	90996.6
	GNAI2	sp|P04899|GNAI2_HUMAN	Guanine nucleotide-binding protein G(i) subunit alpha-2 OS=Homo sapiens GN=GNAI2 PE=1 SV=3	27	11	40.28	96053.8	79206.9	81852.4	93572.7	223069	92496.8	171708	78576.2	184974	91504.7	84094.2
	GNAI3	sp|P08754|GNAI3_HUMAN	Guanine nucleotide-binding protein G(k) subunit alpha OS=Homo sapiens GN=GNAI3 PE=1 SV=3	13	6	20.34	118234	84798.6	69406.3	85263.4	244035	91623.1	163006	82859.1	174504	78680.6	93856
	GNAQ	sp|P50148|GNAQ_HUMAN	Guanine nucleotide-binding protein G(q) subunit alpha OS=Homo sapiens GN=GNAQ PE=1 SV=4	4	2	9.47	85992.8	64723.5	36524.4	37309.6	43863.3	31602.1	53079.6	29553.1	35602.6	23469.1	21394.8
	GNAS	sp|P63092|GNAS2_HUMAN	Guanine nucleotide-binding protein G(s) subunit alpha isoforms short OS=Homo sapiens GN=GNAS PE=1 SV=1	1	1	3.05	57361.3	32015.1	43909.8	38591	180515	38059.5	54242.4	35156.8	73149.5	32719.5	35709.4
	GNB1	sp|P62873|GBB1_HUMAN	Guanine nucleotide-binding protein G(I)/G(S)/G(T) subunit beta-1 OS=Homo sapiens GN=GNB1 PE=1 SV=3	22	9	35	170534	99330.4	186253	133100	273806	137097	167668	155944	178730	116411	99464.8
	GNB2	sp|P62879|GBB2_HUMAN	Guanine nucleotide-binding protein G(I)/G(S)/G(T) subunit beta-2 OS=Homo sapiens GN=GNB2 PE=1 SV=3	5	3	15.59	80066.5	92110.7	82851.2	91130.1	120641	86299.3	61739.3	81520.3	78983.6	70182.4	59356.2
	GNB2L1	sp|P63244|GBLP_HUMAN	Guanine nucleotide-binding protein subunit beta-2-like 1 OS=Homo sapiens GN=GNB2L1 PE=1 SV=3	30	13	47.95	247267	159453	390024	278639	308820	131152	134706	329689	152576	98557.5	166954
	GNB4	sp|Q9HAV0|GBB4_HUMAN	Guanine nucleotide-binding protein subunit beta-4 OS=Homo sapiens GN=GNB4 PE=1 SV=3	4	3	10.59	80639.2	31257.9	86452.8	34195.4	72920.4	35499.1	45275.2	22990.1	41716.6	27863.6	25378.8
	GNG10	sp|P50151|GBG10_HUMAN	Guanine nucleotide-binding protein G(I)/G(S)/G(O) subunit gamma-10 OS=Homo sapiens GN=GNG10 PE=1 SV=1	3	2	44.12	43620.7	28080.2	36487.5	35315.4	42865.1	36005	35940	29327	33178.7	60842.4	31312.9
	GNG12	sp|Q9UBI6|GBG12_HUMAN	Guanine nucleotide-binding protein G(I)/G(S)/G(O) subunit gamma-12 OS=Homo sapiens GN=GNG12 PE=1 SV=3	5	3	51.39	130517	65960.1	190713	180514	413261	54460.3	72806.8	132312	126159	58843.9	65688.6
	GNG2	sp|P59768|GBG2_HUMAN	Guanine nucleotide-binding protein G(I)/G(S)/G(O) subunit gamma-2 OS=Homo sapiens GN=GNG2 PE=1 SV=2	6	2	32.39	16647.1	13798.3	84386.3	167759	28278.1	65370.8	15313.4	22032.6	48422	17297.2	45323.3
	GNMT	sp|Q14749|GNMT_HUMAN	Glycine N-methyltransferase OS=Homo sapiens GN=GNMT PE=1 SV=3	51	15	57.97	201742	145007	638420	218684	200304	152284	211227	358468	478976	119558	326261
	GNPDA1	sp|P46926|GNPI1_HUMAN	Glucosamine-6-phosphate isomerase 1 OS=Homo sapiens GN=GNPDA1 PE=1 SV=1	11	8	46.71	119384	94556.3	156473	97384.5	199971	92284.4	90760.8	98128.5	117438	72730.1	83882.4
	GNPDA2	sp|Q8TDQ7|GNPI2_HUMAN	Glucosamine-6-phosphate isomerase 2 OS=Homo sapiens GN=GNPDA2 PE=1 SV=1	5	4	36.23	50321.9	38813.1	60811.6	43205.8	84082.1	35845.8	46639.1	48753.2	49042.7	37209.3	43834
	GNPNAT1	sp|Q96EK6|GNA1_HUMAN	Glucosamine 6-phosphate N-acetyltransferase OS=Homo sapiens GN=GNPNAT1 PE=1 SV=1	7	5	43.48	83672.9	65281.7	139267	104961	133224	89863.2	90264.6	172992	176363	64038.2	151448
	GNPTG	sp|Q9UJJ9|GNPTG_HUMAN	N-acetylglucosamine-1-phosphotransferase subunit gamma OS=Homo sapiens GN=GNPTG PE=1 SV=1	34	9	35.74	859930	1.34234e+06	918726	1.20167e+06	1.80604e+06	1.45845e+06	993430	1.135e+06	1.09984e+06	416621	974881
	GNS	sp|P15586|GNS_HUMAN	N-acetylglucosamine-6-sulfatase OS=Homo sapiens GN=GNS PE=1 SV=3	1	1	1.45	104466	117307	106903	115545	167772	126276	97764.6	111644	150659	122449	87224.9
	GOLGA3	sp|Q08378|GOGA3_HUMAN	Golgin subfamily A member 3 OS=Homo sapiens GN=GOLGA3 PE=1 SV=2	3	3	1.2	3.18524e+06	4.46342e+06	715728	1.42431e+06	1.99127e+06	1.73459e+06	6.69786e+06	1.50578e+06	4.98286e+06	2.74827e+06	1.08025e+06
	GOLGA4	sp|Q13439|GOGA4_HUMAN	Golgin subfamily A member 4 OS=Homo sapiens GN=GOLGA4 PE=1 SV=1	3	3	1.12	53503.1	17189	754499	1.61316e+06	292150	575559	45668.5	72525.2	311763	74366.3	137650
	GOLGA6L1	sp|Q8N7Z2|GG6L1_HUMAN	Golgin subfamily A member 6-like protein 1 OS=Homo sapiens GN=GOLGA6L1 PE=2 SV=2	2	1	1.29	16878.6	14014.1	26944.2	17530.8	19924.3	7094.96	20421.9	1233.28	16252.6	9430.92	3298.1
	GOLGB1	sp|Q14789|GOGB1_HUMAN	Golgin subfamily B member 1 OS=Homo sapiens GN=GOLGB1 PE=1 SV=2	2	1	0.31	46886.7	47428.6	73932.3	38028.1	51127.1	24806.5	34891.5	37927.6	30665.9	42337.6	47019.8
	GOLIM4	sp|O00461|GOLI4_HUMAN	Golgi integral membrane protein 4 OS=Homo sapiens GN=GOLIM4 PE=1 SV=1	6	3	5.03	41271.2	40339.6	39535.4	42959.9	55984.6	48606.4	45902.5	57714.8	51645	45325.2	50254.4
	GOLM1	sp|Q8NBJ4|GOLM1_HUMAN	Golgi membrane protein 1 OS=Homo sapiens GN=GOLM1 PE=1 SV=1	75	24	47.88	647386	1.02378e+06	1.26441e+06	1.17833e+06	3.49544e+06	912754	548924	702218	704641	580921	859064
	GOLPH3	sp|Q9H4A6|GOLP3_HUMAN	Golgi phosphoprotein 3 OS=Homo sapiens GN=GOLPH3 PE=1 SV=1	2	1	5.03	9865.51	7254.3	28144.7	27466.6	57695.1	9512.02	16107.7	66347.3	22049.8	4933.66	34886.4
	GORASP2	sp|Q9H8Y8|GORS2_HUMAN	Golgi reassembly-stacking protein 2 OS=Homo sapiens GN=GORASP2 PE=1 SV=3	4	2	9.73	197717	112215	163225	105658	147424	96724.9	145749	197109	127126	68443.1	111087
	GOT1	sp|P17174|AATC_HUMAN	Aspartate aminotransferase, cytoplasmic OS=Homo sapiens GN=GOT1 PE=1 SV=3	160	29	70.46	1.34197e+06	564985	2.86413e+06	1.45423e+06	1.92393e+06	539233	1.21947e+06	2.19874e+06	2.18478e+06	461051	1.36758e+06
	GOT2	sp|P00505|AATM_HUMAN	Aspartate aminotransferase, mitochondrial OS=Homo sapiens GN=GOT2 PE=1 SV=3	7	5	7.67	108543	169330	45487.1	41463.3	58976.3	45062.4	55230.2	39503.1	40734	44480.3	32793.4
	GP1BA	sp|P07359|GP1BA_HUMAN	Platelet glycoprotein Ib alpha chain OS=Homo sapiens GN=GP1BA PE=1 SV=2	126	14	17.94	3.16808e+06	3.56121e+06	3.13465e+06	2.31261e+06	5.19646e+06	3.77125e+06	4.61128e+06	2.93187e+06	4.20101e+06	3.73344e+06	3.25978e+06
	GP1BB	sp|P13224|GP1BB_HUMAN	Platelet glycoprotein Ib beta chain OS=Homo sapiens GN=GP1BB PE=1 SV=1	7	4	19.42	82736.3	60719.3	51936.4	48103.2	71662.9	78331.4	275870	51066	152096	98616	51095.6
	GP5	sp|P40197|GPV_HUMAN	Platelet glycoprotein V OS=Homo sapiens GN=GP5 PE=1 SV=1	117	22	44.46	920394	796237	465864	438455	907548	684277	968785	461053	964050	748322	494708
	GP6	sp|Q9HCN6|GPVI_HUMAN	Platelet glycoprotein VI OS=Homo sapiens GN=GP6 PE=1 SV=4	17	6	17.4	112384	102492	98689.9	84053.8	89558.8	105531	113789	82834	111062	93414	81351.8
	GP9	sp|P14770|GPIX_HUMAN	Platelet glycoprotein IX OS=Homo sapiens GN=GP9 PE=1 SV=3	3	2	15.25	12474.7	10905.9	8736.13	10551.3	12606.7	8809.47	25560.1	7501.01	20036.9	14637.7	12312.5
	GPC1	sp|P35052|GPC1_HUMAN	Glypican-1 OS=Homo sapiens GN=GPC1 PE=1 SV=2	10	7	19	69844.9	57617.5	57784.5	70929.9	85842.9	54997.8	67835.7	73467.3	74119.5	52660.3	80634.5
	GPC4	sp|O75487|GPC4_HUMAN	Glypican-4 OS=Homo sapiens GN=GPC4 PE=1 SV=4	2	1	3.96	14300	6701.42	5990.23	5959.01	9480.97	3094.1	5099.39	3872.41	8075.97	5592.04	4362.92
	GPC6	sp|Q9Y625|GPC6_HUMAN	Glypican-6 OS=Homo sapiens GN=GPC6 PE=1 SV=1	6	3	9.55	18290.5	15003	16239.9	17281.6	21032.3	14978	13118.1	13802.3	25459.1	12464.7	13044.4
	GPCPD1	sp|Q9NPB8|GPCP1_HUMAN	Glycerophosphocholine phosphodiesterase GPCPD1 OS=Homo sapiens GN=GPCPD1 PE=1 SV=2	2	1	1.64	60754.2	187412	41407.3	43517.2	50146	59615.2	129241	96742.1	57067.7	49266.7	28335.6
	GPD1	sp|P21695|GPDA_HUMAN	Glycerol-3-phosphate dehydrogenase [NAD(+)], cytoplasmic OS=Homo sapiens GN=GPD1 PE=1 SV=4	106	27	64.18	661529	394256	2.36361e+06	732504	1.24763e+06	361680	477938	1.55016e+06	1.34823e+06	381831	1.20614e+06
	GPD1L	sp|Q8N335|GPD1L_HUMAN	Glycerol-3-phosphate dehydrogenase 1-like protein OS=Homo sapiens GN=GPD1L PE=1 SV=1	4	3	6.55	41357.6	31193.9	25545.1	33154.3	108587	33563.2	90393.6	23942.7	45317.1	31826.9	25505.9
	GPErik	tr|Q13030|Q13030_HUMAN	Glycophorin Erik I-IV OS=Homo sapiens GN=GPErik PE=2 SV=1	1	1	35.29	30969.9	23005.5	23478.8	56286.1	64274.1	19794.3	28579.4	33666.7	36382.1	30283.8	28186.2
	GPHN	sp|Q9NQX3|GEPH_HUMAN	Gephyrin OS=Homo sapiens GN=GPHN PE=1 SV=1	3	1	3.53	14565.4	9865.87	12136.8	17458.5	12287.6	12086.8	13353.9	15893.1	17724.8	8932.62	17026.2
	GPI	sp|P06744|G6PI_HUMAN	Glucose-6-phosphate isomerase OS=Homo sapiens GN=GPI PE=1 SV=4	184	30	38.17	383093	195916	902791	462797	1.08024e+06	217742	386284	831140	660859	211762	538743
	GPLD1	sp|P80108|PHLD_HUMAN	Phosphatidylinositol-glycan-specific phospholipase D OS=Homo sapiens GN=GPLD1 PE=1 SV=3	259	31	44.17	4.56123e+06	3.32199e+06	2.44821e+06	2.92792e+06	4.78898e+06	3.10867e+06	5.02509e+06	3.25039e+06	3.63334e+06	3.71009e+06	3.81095e+06
	GPM6A	tr|D6RD95|D6RD95_HUMAN	Neuronal membrane glycoprotein M6-a (Fragment) OS=Homo sapiens GN=GPM6A PE=4 SV=1	3	1	7.87	1.21171e+06	66803.1	67101.6	63139.5	65192.4	46044.9	62281.1	56378.2	56785.9	66877.5	70917.7
	GPNMB	sp|Q14956|GPNMB_HUMAN	Transmembrane glycoprotein NMB OS=Homo sapiens GN=GPNMB PE=1 SV=2	18	6	14.69	101624	91667.8	55366.5	66984.6	70709.5	98558.3	120461	69021.9	89219	69123	79365
	GPR116	sp|Q8IZF2|GP116_HUMAN	Probable G-protein coupled receptor 116 OS=Homo sapiens GN=GPR116 PE=1 SV=3	31	14	12.26	320524	276986	444274	268236	342796	249956	242925	318800	240787	265696	338080
	GPR125	sp|Q8IWK6|GP125_HUMAN	Probable G-protein coupled receptor 125 OS=Homo sapiens GN=GPR125 PE=1 SV=2	4	2	1.29	106596	94638.3	54422.5	93939.9	78610.7	61211.9	91548.3	41162.6	88750.7	61653.1	34755.3
	GPR126	sp|Q86SQ4|GP126_HUMAN	G-protein coupled receptor 126 OS=Homo sapiens GN=GPR126 PE=1 SV=3	47	14	12.04	183847	214109	190583	203761	485955	211586	189878	131437	147550	180859	149998
	GPR133	sp|Q6QNK2|GP133_HUMAN	Probable G-protein coupled receptor 133 OS=Homo sapiens GN=GPR133 PE=2 SV=1	3	3	5.72	43743.2	42258.7	48198.1	44738.1	55253.8	34284.4	31901.6	21009.7	39833.1	27534	27620.9
	GPR137C	sp|Q8N3F9|G137C_HUMAN	Integral membrane protein GPR137C OS=Homo sapiens GN=GPR137C PE=2 SV=2	1	1	1.63	27991	25776.5	10556.7	13871.7	9687.98	12833.5	24488.4	9556.48	17619.3	16784	7614.99
	GPR173	sp|Q9NS66|GP173_HUMAN	Probable G-protein coupled receptor 173 OS=Homo sapiens GN=GPR173 PE=2 SV=1	3	2	4.02	402328	448501	266435	332968	649306	406581	500245	375691	650801	579978	217066
	GPR56	sp|Q9Y653|GPR56_HUMAN	G-protein coupled receptor 56 OS=Homo sapiens GN=GPR56 PE=1 SV=2	2	2	3.9	40009	32395	34178.4	40207.3	42870.4	55570.3	54906.7	33572.2	49822.4	31183.7	30739
	GPR64	sp|Q8IZP9-10|GPR64_HUMAN	Isoform 10 of G-protein coupled receptor 64 OS=Homo sapiens GN=GPR64	14	6	8.24	149891	148886	90077.4	101930	97850.5	113563	126994	141628	128310	103746	100310
	GPR98	sp|Q8WXG9|GPR98_HUMAN	G-protein coupled receptor 98 OS=Homo sapiens GN=GPR98 PE=1 SV=2	2	1	0.19	25438.8	194435	17398.7	13578.9	9374.4	10322.5	15219.7	6899.16	9544.91	8788.15	6115.35
	GPRC5C	sp|Q9NQ84|GPC5C_HUMAN	G-protein coupled receptor family C group 5 member C OS=Homo sapiens GN=GPRC5C PE=1 SV=2	11	5	13.61	101304	101494	73487.2	103704	836608	92725.8	66514.2	68701.2	72315.2	60995.5	66159.1
	GPS1	tr|J3KSA5|J3KSA5_HUMAN	COP9 signalosome complex subunit 1 (Fragment) OS=Homo sapiens GN=GPS1 PE=1 SV=1	3	2	15.24	11457.5	8709.58	10147.4	8610.03	14387.3	3597.97	10554.7	9649.3	14487.7	5109.51	9756.27
	GPT	sp|P24298|ALAT1_HUMAN	Alanine aminotransferase 1 OS=Homo sapiens GN=GPT PE=1 SV=3	87	23	68.35	464448	252124	859695	703010	593264	257377	314986	828698	614807	231359	577807
	GPT2	sp|Q8TD30|ALAT2_HUMAN	Alanine aminotransferase 2 OS=Homo sapiens GN=GPT2 PE=1 SV=1	10	5	9.94	226728	130550	885418	925511	535163	343504	219446	541489	357535	150807	395265
	GPX1	sp|P07203|GPX1_HUMAN	Glutathione peroxidase 1 OS=Homo sapiens GN=GPX1 PE=1 SV=4	45	13	69.46	180043	117823	276238	134440	270694	98645.2	163675	248676	255990	65982.2	178857
	GPX2	sp|P18283|GPX2_HUMAN	Glutathione peroxidase 2 OS=Homo sapiens GN=GPX2 PE=1 SV=3	27	9	54.21	298523	187310	711765	363279	266518	203335	225112	1.09097e+06	415607	164487	376066
	GPX3	sp|P22352|GPX3_HUMAN	Glutathione peroxidase 3 OS=Homo sapiens GN=GPX3 PE=1 SV=2	255	13	35.4	2.66738e+07	2.14718e+07	2.83894e+07	1.87207e+07	2.21339e+07	2.19969e+07	2.08952e+07	2.40553e+07	2.09342e+07	2.93001e+07	3.31882e+07
	GPX4	sp|P36969|GPX4_HUMAN	Phospholipid hydroperoxide glutathione peroxidase, mitochondrial OS=Homo sapiens GN=GPX4 PE=1 SV=3	28	8	44.16	199694	119287	293185	219260	264951	90089.1	214305	360539	301994	94636.5	400514
	GPX4	tr|A0A087X247|A0A087X247_HUMAN	Phospholipid hydroperoxide glutathione peroxidase, mitochondrial (Fragment) OS=Homo sapiens GN=GPX4 PE=1 SV=1	9	3	24.63	27911.1	17439.7	38833.8	32291.8	36613.8	18342.4	26404	48012.2	38740.4	18921.6	60482.1
	GRASP	sp|Q7Z6J2|GRASP_HUMAN	General receptor for phosphoinositides 1-associated scaffold protein OS=Homo sapiens GN=GRASP PE=1 SV=1	2	1	1.77	232574	200455	1.85536e+06	447909	223195	300744	120254	330476	215016	129756	304451
	GRB2	sp|P62993|GRB2_HUMAN	Growth factor receptor-bound protein 2 OS=Homo sapiens GN=GRB2 PE=1 SV=1	19	11	56.22	125653	83025.5	139594	95739.9	243059	101150	205041	162918	169094	89744.6	130018
	GRHPR	sp|Q9UBQ7|GRHPR_HUMAN	Glyoxylate reductase/hydroxypyruvate reductase OS=Homo sapiens GN=GRHPR PE=1 SV=1	104	22	53.35	1.25726e+06	540819	3.27217e+06	1.57932e+06	1.82211e+06	488369	959893	3.39874e+06	3.34212e+06	424134	2.58754e+06
	GRIA3	sp|P42263|GRIA3_HUMAN	Glutamate receptor 3 OS=Homo sapiens GN=GRIA3 PE=1 SV=2	1	1	1.34	62397.5	47025	28547.6	53388.5	60206.7	88920.2	65406.2	63196.8	58509.8	513397	63523.3
	GRID2	sp|O43424|GRID2_HUMAN	Glutamate receptor ionotropic, delta-2 OS=Homo sapiens GN=GRID2 PE=2 SV=2	3	2	1.89	103793	131894	92796.6	82967.5	100836	71514	198618	47094.5	95959.5	73170.8	40703.7
	GRIN1	sp|Q05586|NMDZ1_HUMAN	Glutamate receptor ionotropic, NMDA 1 OS=Homo sapiens GN=GRIN1 PE=1 SV=1	2	1	1.81	91149	23337.9	12155.7	26736.8	28254.5	31969.2	27370	35366.3	27930.5	151353	40632.8
	GRIP2	sp|Q9C0E4|GRIP2_HUMAN	Glutamate receptor-interacting protein 2 OS=Homo sapiens GN=GRIP2 PE=1 SV=3	1	1	0.86	182953	67597.3	77923.5	79630.6	398870	87429.6	139899	94606.1	158401	208308	108619
	GRN	sp|P28799|GRN_HUMAN	Granulins OS=Homo sapiens GN=GRN PE=1 SV=2	12	9	16.19	71417.2	67155.6	95909.4	86192.9	140875	60348.9	80962.8	51844.2	60228.1	43557.8	42672.6
	GRPEL1	sp|Q9HAV7|GRPE1_HUMAN	GrpE protein homolog 1, mitochondrial OS=Homo sapiens GN=GRPEL1 PE=1 SV=2	8	5	25.35	48996.2	24563	159267	44691.1	156334	36795.3	30089.5	27028.8	25853.4	23790.5	22948.9
	GSDMC	sp|Q9BYG8|GSDMC_HUMAN	Gasdermin-C OS=Homo sapiens GN=GSDMC PE=2 SV=3	1	1	1.77	69900.7	111809	122209	132965	93414.6	58360.1	148908	170563	113526	146865	122337
	GSDMD	sp|P57764|GSDMD_HUMAN	Gasdermin-D OS=Homo sapiens GN=GSDMD PE=1 SV=1	1	1	4.96	29231.9	15003.1	16607.6	17688.1	18189.5	20650.2	16191.6	21927.1	17148.8	17271.7	19384.1
	GSKIP	sp|Q9P0R6|GSKIP_HUMAN	GSK3-beta interaction protein OS=Homo sapiens GN=GSKIP PE=1 SV=2	1	1	9.35	81288.9	31690	83474.6	66575	79940.3	50263.7	59653.4	142462	98836.7	56645.1	114261
	GSN	sp|P06396|GELS_HUMAN	Gelsolin OS=Homo sapiens GN=GSN PE=1 SV=1	1117	54	38.24	2.52602e+07	2.43234e+07	1.70113e+07	2.01675e+07	2.12234e+07	3.74908e+07	3.35584e+07	2.92832e+07	3.66616e+07	2.67105e+07	2.25755e+07
	GSN	sp|P06396-2|GELS_HUMAN	Isoform 2 of Gelsolin OS=Homo sapiens GN=GSN	1028	52	38.3	2.46461e+07	2.37588e+07	1.71359e+07	2.0464e+07	2.13954e+07	3.87657e+07	3.31153e+07	2.92154e+07	3.66726e+07	2.67919e+07	2.25071e+07
	GSPT1	sp|P15170|ERF3A_HUMAN	Eukaryotic peptide chain release factor GTP-binding subunit ERF3A OS=Homo sapiens GN=GSPT1 PE=1 SV=1	8	5	15.03	82437.9	58307.5	114147	79938.6	210477	60445.6	114178	103963	117403	43693.1	74460.8
	GSR	sp|P00390|GSHR_HUMAN	Glutathione reductase, mitochondrial OS=Homo sapiens GN=GSR PE=1 SV=2	23	10	29.69	113452	126126	129221	123800	526663	82993.5	107155	121422	228178	85870.1	118577
	GSS	sp|P48637|GSHB_HUMAN	Glutathione synthetase OS=Homo sapiens GN=GSS PE=1 SV=1	20	7	16.67	194528	124124	335876	251753	483495	132912	132268	226575	219397	104774	174179
	GSTA1	sp|P08263|GSTA1_HUMAN	Glutathione S-transferase A1 OS=Homo sapiens GN=GSTA1 PE=1 SV=3	176	27	50	1.04672e+06	455120	1.8191e+06	789170	1.44929e+06	395241	1.04389e+06	2.64267e+06	2.79576e+06	351774	2.21043e+06
	GSTA2	sp|P09210|GSTA2_HUMAN	Glutathione S-transferase A2 OS=Homo sapiens GN=GSTA2 PE=1 SV=4	188	27	50	1.0628e+06	481993	1.78994e+06	772773	1.25364e+06	417735	1.08708e+06	2.4629e+06	2.90563e+06	359830	2.26174e+06
	GSTA3	sp|Q16772|GSTA3_HUMAN	Glutathione S-transferase A3 OS=Homo sapiens GN=GSTA3 PE=1 SV=3	111	7	20.72	1.12232e+06	376616	1.99482e+06	726953	1.62634e+06	259459	1.08889e+06	3.18915e+06	3.45441e+06	276799	2.73549e+06
	GSTA3	tr|A0A087WXM2|A0A087WXM2_HUMAN	Glutathione S-transferase A3 OS=Homo sapiens GN=GSTA3 PE=4 SV=1	91	6	20.27	1.17798e+06	411702	1.88414e+06	681374	1.61398e+06	266292	1.10158e+06	3.16329e+06	3.24871e+06	284390	2.72701e+06
	GSTK1	sp|Q9Y2Q3|GSTK1_HUMAN	Glutathione S-transferase kappa 1 OS=Homo sapiens GN=GSTK1 PE=1 SV=3	3	1	7.08	48713.2	24197.8	48012	74626.2	47510.8	16688.7	34836.5	24831.4	21731.2	14263.8	16823.7
	GSTM1	sp|P09488|GSTM1_HUMAN	Glutathione S-transferase Mu 1 OS=Homo sapiens GN=GSTM1 PE=1 SV=3	61	18	61.47	790919	259590	221311	573826	217986	263695	589081	557313	2.29183e+06	223191	1.55099e+06
	GSTM2	sp|P28161|GSTM2_HUMAN	Glutathione S-transferase Mu 2 OS=Homo sapiens GN=GSTM2 PE=1 SV=2	26	10	29.36	443020	137994	120309	284620	116603	136199	372397	357774	1.38443e+06	127458	918783
	GSTM3	sp|P21266|GSTM3_HUMAN	Glutathione S-transferase Mu 3 OS=Homo sapiens GN=GSTM3 PE=1 SV=3	7	5	23.11	121596	89442.9	75869.6	89684	181244	72909.2	141527	92435.1	142332	84336.7	88248.3
	GSTM4	sp|Q03013|GSTM4_HUMAN	Glutathione S-transferase Mu 4 OS=Homo sapiens GN=GSTM4 PE=1 SV=3	31	11	40.37	474138	139518	128555	366100	125061	152434	320541	463638	1.31577e+06	119358	1.2589e+06
	GSTM5	sp|P46439|GSTM5_HUMAN	Glutathione S-transferase Mu 5 OS=Homo sapiens GN=GSTM5 PE=1 SV=3	31	7	33.94	372254	99506.9	89481.9	280968	76580.7	86897.2	212225	202826	1.10277e+06	62772.9	871836
	GSTO1	sp|P78417|GSTO1_HUMAN	Glutathione S-transferase omega-1 OS=Homo sapiens GN=GSTO1 PE=1 SV=2	149	26	53.53	2.37833e+06	757718	5.10588e+06	2.21093e+06	4.96076e+06	484190	1.48893e+06	3.98229e+06	2.27209e+06	548055	2.51058e+06
	GSTP1	sp|P09211|GSTP1_HUMAN	Glutathione S-transferase P OS=Homo sapiens GN=GSTP1 PE=1 SV=2	61	9	43.33	1.13533e+06	619738	505259	729927	6.06419e+06	499073	1.48021e+06	592334	1.37117e+06	585093	525732
	GSTT1	sp|P30711|GSTT1_HUMAN	Glutathione S-transferase theta-1 OS=Homo sapiens GN=GSTT1 PE=1 SV=4	40	10	35	272546	180759	175029	268616	423734	123510	174179	340955	411578	63955.8	427213
	GSTT2B	sp|P0CG30|GSTT2_HUMAN	Glutathione S-transferase theta-2B OS=Homo sapiens GN=GSTT2B PE=1 SV=1	29	6	29.92	256566	165371	282881	200658	296289	99820.7	137183	288354	285161	62676.6	290491
	GSTZ1	sp|O43708|MAAI_HUMAN	Maleylacetoacetate isomerase OS=Homo sapiens GN=GSTZ1 PE=1 SV=3	43	10	39.35	535495	370600	1.56745e+06	405447	533197	292651	402332	539712	715741	222421	507291
	GSTZ1	tr|G3V4T6|G3V4T6_HUMAN	Maleylacetoacetate isomerase OS=Homo sapiens GN=GSTZ1 PE=1 SV=1	41	10	41.47	560944	412066	1.40759e+06	402069	522851	316867	409120	487926	740814	233270	461606
	GTF2IRD1	sp|Q9UHL9|GT2D1_HUMAN	General transcription factor II-I repeat domain-containing protein 1 OS=Homo sapiens GN=GTF2IRD1 PE=1 SV=1	1	1	0.73	28704.7	28998.7	19534.9	25045.7	17242	15676.9	18225.7	71812.4	24794.1	16839.3	9463.19
	GTF3C1	sp|Q12789|TF3C1_HUMAN	General transcription factor 3C polypeptide 1 OS=Homo sapiens GN=GTF3C1 PE=1 SV=4	1	1	0.9	153886	168281	259005	300724	149270	147257	105594	184279	151841	173018	229366
	GTF3C3	sp|Q9Y5Q9|TF3C3_HUMAN	General transcription factor 3C polypeptide 3 OS=Homo sapiens GN=GTF3C3 PE=1 SV=1	6	1	1.02	235015	130865	88759.3	146328	75900.2	180813	98516.9	197325	163073	220751	70012.6
	GTF3C4	sp|Q9UKN8|TF3C4_HUMAN	General transcription factor 3C polypeptide 4 OS=Homo sapiens GN=GTF3C4 PE=1 SV=2	1	1	0.97	22624.3	14442.6	155167	97132.2	29443.3	114489	11315.6	39732	47686	19297.9	44740.2
	GTPBP4	sp|Q9BZE4|NOG1_HUMAN	Nucleolar GTP-binding protein 1 OS=Homo sapiens GN=GTPBP4 PE=1 SV=3	2	2	2.84	204909	150878	188348	161595	208541	75878.9	136382	301763	71025.4	736368	110828
	GUCA2A	sp|Q02747|GUC2A_HUMAN	Guanylin OS=Homo sapiens GN=GUCA2A PE=1 SV=2	8	4	60.87	207393	113228	184226	66377.8	216932	138725	86622.5	145190	131561	103002	112590
	GULP1	sp|Q9UBP9|GULP1_HUMAN	PTB domain-containing engulfment adapter protein 1 OS=Homo sapiens GN=GULP1 PE=1 SV=1	1	1	4.93	39185.3	55939.7	106126	82298.7	47012.5	41466	37398.3	20518	44492.3	22398.4	34882.9
	GVINP1	sp|Q7Z2Y8|GVIN1_HUMAN	Interferon-induced very large GTPase 1 OS=Homo sapiens GN=GVINP1 PE=2 SV=2	2	2	0.95	97291.9	98896.8	37546.6	40922.8	37461.4	32753.8	60867.9	32738.9	41832.9	37786.4	29788.5
	GXYLT1	sp|Q4G148|GXLT1_HUMAN	Glucoside xylosyltransferase 1 OS=Homo sapiens GN=GXYLT1 PE=1 SV=2	4	3	6.14	85137.2	76317.9	101793	63078.6	114370	84499.7	84846.5	60919	66938.9	88996.6	85903
	GXYLT2	sp|A0PJZ3|GXLT2_HUMAN	Glucoside xylosyltransferase 2 OS=Homo sapiens GN=GXYLT2 PE=2 SV=2	2	1	1.58	43263.8	10767.5	202602	373687	135078	230386	17783.2	34782.5	172538	24833.5	52536.4
	GYG1	sp|P46976|GLYG_HUMAN	Glycogenin-1 OS=Homo sapiens GN=GYG1 PE=1 SV=4	12	6	15.43	95120.6	72187.7	101891	86106.6	157022	62043.7	165072	90991.3	133822	59015.1	101105
	GYG1	sp|P46976-3|GLYG_HUMAN	Isoform GN-1S of Glycogenin-1 OS=Homo sapiens GN=GYG1	6	2	11.83	98420.4	74221.8	93877.9	66429.8	133023	53178.8	179722	88246.4	128944	57198.1	97391.3
	GYPC	sp|P04921|GLPC_HUMAN	Glycophorin-C OS=Homo sapiens GN=GYPC PE=1 SV=1	2	1	20.31	20486.7	15888.3	10354.8	35224.4	54452.3	17762.6	13966.7	16342.6	57660.4	16729.9	15250.4
	GZMH	sp|P20718|GRAH_HUMAN	Granzyme H OS=Homo sapiens GN=GZMH PE=1 SV=1	5	1	4.07	232091	425130	561196	598339	640948	168350	391967	103120	466263	285993	168022
	H1F0	sp|P07305|H10_HUMAN	Histone H1.0 OS=Homo sapiens GN=H1F0 PE=1 SV=3	4	3	4.64	27074.7	11324.5	105901	23053.5	72604.8	10859	17066.2	41693.9	40410.9	10293.3	11268
	H2AFV	sp|Q71UI9|H2AV_HUMAN	Histone H2A.V OS=Homo sapiens GN=H2AFV PE=1 SV=3	22	5	31.25	601135	336631	1.18854e+06	353453	1.82235e+06	259775	285187	539737	353470	251525	340841
	H2AFX	sp|P16104|H2AX_HUMAN	Histone H2AX OS=Homo sapiens GN=H2AFX PE=1 SV=2	26	4	32.17	743167	455270	1.27995e+06	427233	1.87421e+06	341672	340379	766614	444972	354501	466918
	H2AFY	sp|O75367|H2AY_HUMAN	Core histone macro-H2A.1 OS=Homo sapiens GN=H2AFY PE=1 SV=4	2	1	5.91	42674.2	24849.2	64936.1	21328.2	98052.1	29139.2	24022.9	54833.3	29345.7	24813.3	30642.9
	H2AFZ	sp|P0C0S5|H2AZ_HUMAN	Histone H2A.Z OS=Homo sapiens GN=H2AFZ PE=1 SV=2	22	5	31.25	601135	336631	1.18854e+06	353453	1.82235e+06	259775	285187	539737	353470	251525	340841
	H3F3A	sp|P84243|H33_HUMAN	Histone H3.3 OS=Homo sapiens GN=H3F3A PE=1 SV=2	41	6	48.53	720387	343481	1.22241e+06	350397	2.01667e+06	223819	269299	316694	285280	255213	206945
	H6PD	sp|O95479|G6PE_HUMAN	GDH/6PGL endoplasmic bifunctional protein OS=Homo sapiens GN=H6PD PE=1 SV=2	108	31	39.44	1.14755e+06	490346	625972	924964	885442	409259	458427	481613	443215	463985	529995
	HAAO	sp|P46952|3HAO_HUMAN	3-hydroxyanthranilate 3,4-dioxygenase OS=Homo sapiens GN=HAAO PE=1 SV=2	86	22	62.59	697423	315675	1.54378e+06	718495	1.01115e+06	330676	542782	1.27692e+06	1.52544e+06	259744	1.39831e+06
	HABP2	sp|Q14520|HABP2_HUMAN	Hyaluronan-binding protein 2 OS=Homo sapiens GN=HABP2 PE=1 SV=1	296	29	48.04	4.59975e+06	8.09891e+06	1.07354e+07	8.56476e+06	7.13276e+06	6.82694e+06	8.98127e+06	5.4746e+06	8.65785e+06	7.86332e+06	6.98259e+06
	HADH	sp|Q16836|HCDH_HUMAN	Hydroxyacyl-coenzyme A dehydrogenase, mitochondrial OS=Homo sapiens GN=HADH PE=1 SV=3	15	6	18.79	608379	429880	818820	350632	358322	310206	319129	215699	241952	188294	220550
	HADHA	sp|P40939|ECHA_HUMAN	Trifunctional enzyme subunit alpha, mitochondrial OS=Homo sapiens GN=HADHA PE=1 SV=2	4	4	2.88	44068.9	33186	48767.5	41080.3	62573.6	41422.7	60511.6	39536	42337.3	45052.2	40453.7
	HADHB	sp|P55084|ECHB_HUMAN	Trifunctional enzyme subunit beta, mitochondrial OS=Homo sapiens GN=HADHB PE=1 SV=3	1	1	2.32	65942.9	84886.9	49439.6	21578.8	31846.6	22394.9	33804.6	15860.1	25495.5	18293.9	21378.4
	HAGH	sp|Q16775|GLO2_HUMAN	Hydroxyacylglutathione hydrolase, mitochondrial OS=Homo sapiens GN=HAGH PE=1 SV=2	27	7	30.84	239388	64127.7	201658	78096.3	299452	41674.5	96122.8	302101	188481	36191.5	240077
	HAL	sp|P42357|HUTH_HUMAN	Histidine ammonia-lyase OS=Homo sapiens GN=HAL PE=1 SV=1	22	13	28.92	166295	60874.4	140013	185050	90866.2	58681.3	60389.2	138976	204086	41814.7	49652.2
	HAMP	sp|P81172|HEPC_HUMAN	Hepcidin OS=Homo sapiens GN=HAMP PE=1 SV=2	10	1	19.05	43750	37147.4	37025.8	37489.3	23748.6	38798.5	24206.3	27850.5	34446.2	36324.1	43501.7
	HAO1	sp|Q9UJM8|HAOX1_HUMAN	Hydroxyacid oxidase 1 OS=Homo sapiens GN=HAO1 PE=1 SV=1	24	11	36.76	106571	76357.4	243490	265185	106308	65659.4	62341.8	70604.7	65569.3	48965.3	47701.3
	HAPLN3	sp|Q96S86|HPLN3_HUMAN	Hyaluronan and proteoglycan link protein 3 OS=Homo sapiens GN=HAPLN3 PE=2 SV=1	4	3	8.61	266332	171934	51094.9	84308.4	68410.4	62803.1	144308	83977	76720.6	52544.5	67323.7
	HARS	sp|P12081|SYHC_HUMAN	Histidine--tRNA ligase, cytoplasmic OS=Homo sapiens GN=HARS PE=1 SV=2	65	13	24.56	1.59564e+06	1.22423e+06	1.5482e+06	953541	2.10087e+06	872169	1.47099e+06	944512	1.54093e+06	1.76538e+06	1.39117e+06
	HARS2	sp|P49590|SYHM_HUMAN	Probable histidine--tRNA ligase, mitochondrial OS=Homo sapiens GN=HARS2 PE=1 SV=1	3	2	3.75	48217.1	31499.7	117769	51637.3	134767	38693.1	67058.9	111575	137916	33520.7	62682.4
	HAT1	sp|O14929|HAT1_HUMAN	Histone acetyltransferase type B catalytic subunit OS=Homo sapiens GN=HAT1 PE=1 SV=1	21	2	3.58	127218	336978	85428.7	84639.7	52771.1	195406	92825.9	82341.1	93409.5	63049.6	51122.6
	HAUS3	sp|Q68CZ6|HAUS3_HUMAN	HAUS augmin-like complex subunit 3 OS=Homo sapiens GN=HAUS3 PE=1 SV=1	61	2	1.66	3.72182e+06	4.63036e+06	3.8023e+06	2.64394e+06	2.85725e+06	2.07894e+06	1.54597e+06	1.02953e+06	1.71037e+06	2.66424e+06	2.86998e+06
	HAVCR2	sp|Q8TDQ0|HAVR2_HUMAN	Hepatitis A virus cellular receptor 2 OS=Homo sapiens GN=HAVCR2 PE=1 SV=3	3	2	6.31	42916.1	43384.3	41423.9	41763.5	58238.4	53798	29172.7	47957	35993.4	24831.6	40050.4
	HBA1	sp|P69905|HBA_HUMAN	Hemoglobin subunit alpha OS=Homo sapiens GN=HBA1 PE=1 SV=2	752	15	73.24	4.17183e+06	3.0499e+06	1.38999e+06	1.86705e+06	1.61129e+07	2.0697e+06	2.42605e+06	921413	2.64055e+06	1.93906e+06	1.89747e+06
	HBB	sp|P68871|HBB_HUMAN	Hemoglobin subunit beta OS=Homo sapiens GN=HBB PE=1 SV=2	808	20	97.28	3.3785e+07	2.73199e+07	1.25539e+07	1.76916e+07	1.5689e+08	2.03675e+07	2.56237e+07	9.89067e+06	2.9163e+07	1.7718e+07	1.95358e+07
	HBD	sp|P02042|HBD_HUMAN	Hemoglobin subunit delta OS=Homo sapiens GN=HBD PE=1 SV=2	603	17	87.07	1.7403e+07	1.38735e+07	6.82905e+06	8.75996e+06	7.51465e+07	1.00088e+07	1.23979e+07	5.04054e+06	1.36836e+07	8.19761e+06	9.43924e+06
	HBD	tr|E9PEW8|E9PEW8_HUMAN	Hemoglobin subunit delta (Fragment) OS=Homo sapiens GN=HBD PE=1 SV=1	360	12	94.23	1.42473e+07	1.08477e+07	6.82119e+06	8.95938e+06	7.93748e+07	1.05648e+07	1.22854e+07	5.61113e+06	1.37492e+07	8.954e+06	1.06937e+07
	HBG1	sp|P69891|HBG1_HUMAN	Hemoglobin subunit gamma-1 OS=Homo sapiens GN=HBG1 PE=1 SV=2	115	12	60.54	338904	262253	134442	299204	2.39073e+06	342490	271409	123243	187805	187308	198547
	HBQ1	sp|P09105|HBAT_HUMAN	Hemoglobin subunit theta-1 OS=Homo sapiens GN=HBQ1 PE=1 SV=2	3	3	28.17	71357.7	58076.7	53257.4	52237.7	186690	57876.1	65085.1	47531.5	61010.9	60651.2	49635.8
	HBZ	sp|P02008|HBAZ_HUMAN	Hemoglobin subunit zeta OS=Homo sapiens GN=HBZ PE=1 SV=2	9	3	23.94	72601.1	79292.3	47085.7	64990.1	516048	70348.7	226363	77765.3	197089	62870.8	59379.1
	HCFC1	sp|P51610|HCFC1_HUMAN	Host cell factor 1 OS=Homo sapiens GN=HCFC1 PE=1 SV=2	2	2	0.88	43749.3	60180	35607.5	48838.4	46363.5	78430.7	37972	38308.8	62455.9	37208.9	14980.3
	HCFC2	sp|Q9Y5Z7|HCFC2_HUMAN	Host cell factor 2 OS=Homo sapiens GN=HCFC2 PE=1 SV=1	2	1	1.26	62264.2	40342.7	28728.3	30602.6	86136.4	25810.3	37722.5	9719.09	21976.6	20407.4	10278.3
	HCK	sp|P08631|HCK_HUMAN	Tyrosine-protein kinase HCK OS=Homo sapiens GN=HCK PE=1 SV=5	2	2	2.85	17302.1	12602.2	8242.38	16849.3	45684.6	26114.6	68706	9984.88	39925.2	19002.2	10256.7
	HCLS1	sp|P14317|HCLS1_HUMAN	Hematopoietic lineage cell-specific protein OS=Homo sapiens GN=HCLS1 PE=1 SV=3	15	5	11.32	77889.8	57699.1	91398	55626.5	144170	50196.5	83895.1	60531.4	114556	48300	53151.6
	HDAC10	sp|Q969S8|HDA10_HUMAN	Histone deacetylase 10 OS=Homo sapiens GN=HDAC10 PE=1 SV=1	2	1	2.99	11311.3	6632.54	15521.9	8830.16	11392.1	4620.49	11116.2	17240.8	12323	7675.97	15949
	HDAC6	sp|Q9UBN7|HDAC6_HUMAN	Histone deacetylase 6 OS=Homo sapiens GN=HDAC6 PE=1 SV=2	1	1	0.91	23770.2	21506.2	28115.9	35459.8	53482.5	23197.9	64778	38550.4	114792	27344.3	23693.7
	HDDC3	sp|Q8N4P3|MESH1_HUMAN	Guanosine-3',5'-bis(diphosphate) 3'-pyrophosphohydrolase MESH1 OS=Homo sapiens GN=HDDC3 PE=1 SV=3	2	1	5.59	43559	18082.4	107545	45729.4	81736.1	10614	17774.5	75093.5	72679.9	11552.8	50380.4
	HDGF	sp|P51858|HDGF_HUMAN	Hepatoma-derived growth factor OS=Homo sapiens GN=HDGF PE=1 SV=1	45	16	68.33	203988	100327	652164	258313	805671	103680	158481	515683	270159	82711.4	330285
	HDHD1	sp|Q08623|HDHD1_HUMAN	Pseudouridine-5'-monophosphatase OS=Homo sapiens GN=HDHD1 PE=1 SV=3	2	1	4.39	19045.8	7190	36404.1	12354	74817.5	8272.5	20854.1	18872.5	29346.8	7483.81	15303.3
	HDHD2	sp|Q9H0R4|HDHD2_HUMAN	Haloacid dehalogenase-like hydrolase domain-containing protein 2 OS=Homo sapiens GN=HDHD2 PE=1 SV=1	15	5	28.57	119863	96153.5	187763	97835.4	186352	62872.6	100830	220332	178816	45750.9	138730
	HDHD3	sp|Q9BSH5|HDHD3_HUMAN	Haloacid dehalogenase-like hydrolase domain-containing protein 3 OS=Homo sapiens GN=HDHD3 PE=1 SV=1	3	1	6.37	23075.7	17740.7	20626.8	19553	18536.6	16768.9	25410.1	14914.6	23536.8	12482.4	13809.2
	HDLBP	sp|Q00341|VIGLN_HUMAN	Vigilin OS=Homo sapiens GN=HDLBP PE=1 SV=2	3	3	3.31	25030.8	42924.1	15207.1	19167.8	32122.5	24441.7	61148.9	21881.4	36337.4	28214.4	22585.3
	HEATR2	tr|E9PGY2|E9PGY2_HUMAN	HEAT repeat-containing protein 2 OS=Homo sapiens GN=HEATR2 PE=1 SV=1	1	1	2.5	619279	577245	595910	176352	436373	97636.4	297574	117533	287342	67688.9	58389.4
	HEATR5A	sp|Q86XA9|HTR5A_HUMAN	HEAT repeat-containing protein 5A OS=Homo sapiens GN=HEATR5A PE=1 SV=2	1	1	0.54	38137.2	32682.2	43245.6	27161.3	27687.7	23907.2	162806	36872.6	25879.2	145010	37207.6
	HEATR9	sp|A2RTY3|HEAT9_HUMAN	Protein HEATR9 OS=Homo sapiens GN=HEATR9 PE=2 SV=2	1	1	1.4	218438	309669	66503.7	136985	79428	105385	243372	472910	144936	106625	83194.2
	HEBP1	sp|Q9NRV9|HEBP1_HUMAN	Heme-binding protein 1 OS=Homo sapiens GN=HEBP1 PE=1 SV=1	21	8	64.02	693689	178611	785843	474124	981039	136391	279787	559566	647556	148997	520439
	HEBP2	sp|Q9Y5Z4|HEBP2_HUMAN	Heme-binding protein 2 OS=Homo sapiens GN=HEBP2 PE=1 SV=1	25	8	38.54	425207	202084	956427	421324	890437	205314	363301	838595	661124	164127	733145
	HECTD4	sp|Q9Y4D8|HECD4_HUMAN	Probable E3 ubiquitin-protein ligase HECTD4 OS=Homo sapiens GN=HECTD4 PE=1 SV=5	4	2	0.23	221815	228420	341872	365062	201171	208368	132546	253883	172705	266802	344830
	HEG1	sp|Q9ULI3|HEG1_HUMAN	Protein HEG homolog 1 OS=Homo sapiens GN=HEG1 PE=1 SV=3	35	19	18.97	153128	176579	176652	166700	258557	191291	179683	115135	159563	139212	134376
	HELZ2	sp|Q9BYK8|HELZ2_HUMAN	Helicase with zinc finger domain 2 OS=Homo sapiens GN=HELZ2 PE=1 SV=6	11	1	0.34	518238	440184	104655	50388.7	61860.2	94110.3	238306	119196	111197	376454	52140.6
	HEPH	sp|Q9BQS7|HEPH_HUMAN	Hephaestin OS=Homo sapiens GN=HEPH PE=2 SV=3	2	2	2.5	55108.7	33823.2	23670.4	45732.4	49810.3	47714.8	41473.4	33835.3	49038.2	40825.4	45962.9
	HERC1	sp|Q15751|HERC1_HUMAN	Probable E3 ubiquitin-protein ligase HERC1 OS=Homo sapiens GN=HERC1 PE=1 SV=2	2	2	0.16	137614	198877	24141.5	62960.2	107879	37182.7	134725	28545.8	47850.1	72907.7	19552
	HERC2	sp|O95714|HERC2_HUMAN	E3 ubiquitin-protein ligase HERC2 OS=Homo sapiens GN=HERC2 PE=1 SV=2	2	2	0.37	10115.9	6891.17	6044.74	3501.71	10077.9	11112.4	9865.46	6795.73	9947.73	7470.75	5953.61
	HEXA	sp|P06865|HEXA_HUMAN	Beta-hexosaminidase subunit alpha OS=Homo sapiens GN=HEXA PE=1 SV=2	11	7	13.04	122922	109426	131276	131227	186523	116411	121008	103214	190919	91425.2	82006
	HEXB	sp|P07686|HEXB_HUMAN	Beta-hexosaminidase subunit beta OS=Homo sapiens GN=HEXB PE=1 SV=3	40	17	27.52	226914	214127	240819	224830	403728	227736	215446	244024	277743	168078	175650
	HEXDC	sp|Q8WVB3|HEXDC_HUMAN	Hexosaminidase D OS=Homo sapiens GN=HEXDC PE=2 SV=3	1	1	1.65	71445.8	46352	26505.4	28227.4	34594.5	36584.4	23865.3	18721.7	232901	10832.1	19349
	HFM1	sp|A2PYH4|HFM1_HUMAN	Probable ATP-dependent DNA helicase HFM1 OS=Homo sapiens GN=HFM1 PE=1 SV=2	3	2	0.56	283600	164648	66552.9	413104	411559	154937	156372	88632.5	124695	169171	25821.5
	HGD	sp|Q93099|HGD_HUMAN	Homogentisate 1,2-dioxygenase OS=Homo sapiens GN=HGD PE=1 SV=2	69	17	48.54	359292	190825	906128	400600	536158	205577	279802	841811	811704	145738	459094
	HGF	sp|P14210|HGF_HUMAN	Hepatocyte growth factor OS=Homo sapiens GN=HGF PE=1 SV=2	4	3	6.46	29636.5	18647.9	25107.9	27397.8	24227.4	18532.3	24724.3	33639.6	24950.8	18336.1	45813.8
	HGFAC	sp|Q04756|HGFA_HUMAN	Hepatocyte growth factor activator OS=Homo sapiens GN=HGFAC PE=1 SV=1	124	23	29.62	1.64623e+06	1.52302e+06	1.58739e+06	1.69992e+06	2.50796e+06	2.66524e+06	2.81595e+06	869260	2.16073e+06	1.12397e+06	1.27314e+06
	HGFAC	tr|D6RAR4|D6RAR4_HUMAN	Hepatocyte growth factor activator OS=Homo sapiens GN=HGFAC PE=3 SV=1	120	22	29.61	1.00522e+06	925906	965811	1.087e+06	1.57644e+06	1.63634e+06	1.78119e+06	557120	1.33462e+06	701765	809286
	HHAT	sp|Q5VTY9|HHAT_HUMAN	Protein-cysteine N-palmitoyltransferase HHAT OS=Homo sapiens GN=HHAT PE=1 SV=1	1	1	1.62	35721.1	24868.5	99572.5	133418	34390.6	80858	30418.5	28931.8	48336.5	30539.5	34721.3
	HIBADH	sp|P31937|3HIDH_HUMAN	3-hydroxyisobutyrate dehydrogenase, mitochondrial OS=Homo sapiens GN=HIBADH PE=1 SV=2	17	8	38.1	159041	74606.6	552921	170162	320159	98437.2	78563.5	72867.3	70801.9	59329.4	72629.7
	HIBCH	sp|Q6NVY1|HIBCH_HUMAN	3-hydroxyisobutyryl-CoA hydrolase, mitochondrial OS=Homo sapiens GN=HIBCH PE=1 SV=2	12	7	19.17	161391	89978.6	118557	77442.1	113472	54716.7	57080.4	69834.9	58104.5	37058.5	46266.4
	HIBCH	tr|B9A058|B9A058_HUMAN	3-hydroxyisobutyryl-CoA hydrolase, mitochondrial OS=Homo sapiens GN=HIBCH PE=1 SV=1	5	5	34.36	55313.8	34339.5	72575	59279.3	72773.8	44055	31840	47699.4	38447.5	29238.4	35958.8
	HIBCH	tr|H7C126|H7C126_HUMAN	3-hydroxyisobutyryl-CoA hydrolase, mitochondrial (Fragment) OS=Homo sapiens GN=HIBCH PE=1 SV=1	2	2	55.26	221378	145751	204149	163754	186945	203514	127235	154755	134496	139387	98563.4
	HIC1	sp|Q14526|HIC1_HUMAN	Hypermethylated in cancer 1 protein OS=Homo sapiens GN=HIC1 PE=1 SV=5	1	1	1.23	20236.3	16223	19012.8	23532.6	23610.6	18371.1	18063	12538.7	20064.1	11360.3	13651.3
	HINT1	sp|P49773|HINT1_HUMAN	Histidine triad nucleotide-binding protein 1 OS=Homo sapiens GN=HINT1 PE=1 SV=2	39	7	77.78	839684	415408	1.68573e+06	958181	2.03333e+06	451409	841105	2.29357e+06	1.60133e+06	400995	1.81492e+06
	HINT2	sp|Q9BX68|HINT2_HUMAN	Histidine triad nucleotide-binding protein 2, mitochondrial OS=Homo sapiens GN=HINT2 PE=1 SV=1	6	4	41.72	110293	69702.7	200264	97176.6	111681	78284	87103.8	95802.7	65800.8	62496.4	51995.8
	HIST1H1B	sp|P16401|H15_HUMAN	Histone H1.5 OS=Homo sapiens GN=HIST1H1B PE=1 SV=3	5	4	16.81	70813.7	71388.3	64162	62609.8	56718.9	59041.5	87323.3	56818.9	55819.5	69224.9	20206.1
	HIST1H1C	sp|P16403|H12_HUMAN	Histone H1.2 OS=Homo sapiens GN=HIST1H1C PE=1 SV=2	18	5	23	215051	146344	314851	129520	403297	147914	205982	193386	526371	177846	151805
	HIST1H1D	sp|P16402|H13_HUMAN	Histone H1.3 OS=Homo sapiens GN=HIST1H1D PE=1 SV=2	18	5	22.17	215051	146344	314851	129520	403297	147914	205982	193386	526371	177846	151805
	HIST1H1E	sp|P10412|H14_HUMAN	Histone H1.4 OS=Homo sapiens GN=HIST1H1E PE=1 SV=2	18	5	22.37	215051	146344	314851	129520	403297	147914	205982	193386	526371	177846	151805
	HIST1H2AD	sp|P20671|H2A1D_HUMAN	Histone H2A type 1-D OS=Homo sapiens GN=HIST1H2AD PE=1 SV=2	31	4	32.31	615437	368163	920266	343228	1.27404e+06	304140	292773	591393	368158	308806	343871
	HIST1H2BB	sp|P33778|H2B1B_HUMAN	Histone H2B type 1-B OS=Homo sapiens GN=HIST1H2BB PE=1 SV=2	57	11	58.73	561854	337842	1.02861e+06	370592	1.30298e+06	254690	284128	368054	333247	249312	159772
	HIST1H2BH	sp|Q93079|H2B1H_HUMAN	Histone H2B type 1-H OS=Homo sapiens GN=HIST1H2BH PE=1 SV=3	61	11	58.73	650222	376366	1.28924e+06	418837	1.64065e+06	288972	313812	444842	369378	284188	200592
	HIST1H2BL	sp|Q99880|H2B1L_HUMAN	Histone H2B type 1-L OS=Homo sapiens GN=HIST1H2BL PE=1 SV=3	60	10	53.17	651907	371367	1.276e+06	419812	1.64345e+06	291554	310105	452309	368008	284375	201896
	HIST1H2BN	sp|Q99877|H2B1N_HUMAN	Histone H2B type 1-N OS=Homo sapiens GN=HIST1H2BN PE=1 SV=3	61	11	58.73	650222	376366	1.28924e+06	418837	1.64065e+06	288972	313812	444842	369378	284188	200592
	HIST1H2BO	sp|P23527|H2B1O_HUMAN	Histone H2B type 1-O OS=Homo sapiens GN=HIST1H2BO PE=1 SV=3	57	11	58.73	561854	337842	1.02861e+06	370592	1.30298e+06	254690	284128	368054	333247	249312	159772
	HIST1H3A	sp|P68431|H31_HUMAN	Histone H3.1 OS=Homo sapiens GN=HIST1H3A PE=1 SV=2	40	5	25	718440	341944	1.21274e+06	359593	1.99552e+06	223831	273265	309547	291642	252930	205882
	HIST1H4A	sp|P62805|H4_HUMAN	Histone H4 OS=Homo sapiens GN=HIST1H4A PE=1 SV=2	69	14	59.22	1.70224e+06	626206	2.4954e+06	633567	3.99443e+06	520108	417497	725504	395368	445495	585957
	HIST2H2AA3	sp|Q6FI13|H2A2A_HUMAN	Histone H2A type 2-A OS=Homo sapiens GN=HIST2H2AA3 PE=1 SV=3	31	4	32.31	615437	368163	920266	343228	1.27404e+06	304140	292773	591393	368158	308806	343871
	HIST2H2AB	sp|Q8IUE6|H2A2B_HUMAN	Histone H2A type 2-B OS=Homo sapiens GN=HIST2H2AB PE=1 SV=3	14	3	30	663810	461695	1.22125e+06	511091	1.73276e+06	413152	380055	636297	426078	370024	436108
	HIST2H3A	sp|Q71DI3|H32_HUMAN	Histone H3.2 OS=Homo sapiens GN=HIST2H3A PE=1 SV=3	40	5	25	718440	341944	1.21274e+06	359593	1.99552e+06	223831	273265	309547	291642	252930	205882
	HIST2H3PS2	tr|Q5TEC6|Q5TEC6_HUMAN	Histone H3 OS=Homo sapiens GN=HIST2H3PS2 PE=1 SV=1	30	4	25	525409	206268	1.05666e+06	193367	1.55577e+06	120764	117767	262652	133842	145541	151314
	HIST3H2A	sp|Q7L7L0|H2A3_HUMAN	Histone H2A type 3 OS=Homo sapiens GN=HIST3H2A PE=1 SV=3	31	4	32.31	615437	368163	920266	343228	1.27404e+06	304140	292773	591393	368158	308806	343871
	HK1	sp|P19367|HXK1_HUMAN	Hexokinase-1 OS=Homo sapiens GN=HK1 PE=1 SV=3	1	1	2.29	10298.3	9795.4	63499.2	7759.61	53375.7	15734.8	7790.99	10376.2	12653.1	4429.14	49076.4
	HK3	sp|P52790|HXK3_HUMAN	Hexokinase-3 OS=Homo sapiens GN=HK3 PE=1 SV=2	19	11	17.88	251580	78296.8	152253	69635.3	176618	70229.6	72701.2	83880.1	120987	61101.8	75309.1
	HLA-A	sp|P01891|1A68_HUMAN	HLA class I histocompatibility antigen, A-68 alpha chain OS=Homo sapiens GN=HLA-A PE=1 SV=4	24	11	37.26	925816	788485	652984	738086	802181	1.04088e+06	1.10726e+06	900556	763913	608245	844611
	HLA-A	sp|P01892|1A02_HUMAN	HLA class I histocompatibility antigen, A-2 alpha chain OS=Homo sapiens GN=HLA-A PE=1 SV=1	35	15	49.32	806568	744310	888287	885994	765787	808213	1.56374e+06	1.08417e+06	710406	526022	620523
	HLA-A	sp|P04439|1A03_HUMAN	HLA class I histocompatibility antigen, A-3 alpha chain OS=Homo sapiens GN=HLA-A PE=1 SV=2	24	10	31.51	1.01539e+06	909526	843229	1.04083e+06	1.25542e+06	893154	960341	789481	1.08449e+06	603290	876912
	HLA-A	sp|P05534|1A24_HUMAN	HLA class I histocompatibility antigen, A-24 alpha chain OS=Homo sapiens GN=HLA-A PE=1 SV=2	28	13	47.4	629560	668917	765916	2.62506e+06	607290	734069	956751	1.92745e+06	732497	473868	1.63627e+06
	HLA-A	sp|P10314|1A32_HUMAN	HLA class I histocompatibility antigen, A-32 alpha chain OS=Homo sapiens GN=HLA-A PE=1 SV=2	20	9	30.41	764407	833791	758990	827098	800533	869429	752199	935600	1.06551e+06	573651	959678
	HLA-A	sp|P10316|1A69_HUMAN	HLA class I histocompatibility antigen, A-69 alpha chain OS=Homo sapiens GN=HLA-A PE=1 SV=2	34	14	47.12	758228	787084	715950	886994	753036	954562	1.36356e+06	1.00287e+06	746393	548452	753827
	HLA-A	sp|P13746|1A11_HUMAN	HLA class I histocompatibility antigen, A-11 alpha chain OS=Homo sapiens GN=HLA-A PE=1 SV=1	18	8	24.93	777131	868352	851548	1.27375e+06	995798	987774	837112	1.00844e+06	1.10546e+06	545652	1.07834e+06
	HLA-A	sp|P16188|1A30_HUMAN	HLA class I histocompatibility antigen, A-30 alpha chain OS=Homo sapiens GN=HLA-A PE=1 SV=2	22	9	27.4	779634	800834	867714	1.15359e+06	838795	1.07988e+06	829541	1.19681e+06	1.01694e+06	587881	1.17658e+06
	HLA-A	sp|P30447|1A23_HUMAN	HLA class I histocompatibility antigen, A-23 alpha chain OS=Homo sapiens GN=HLA-A PE=1 SV=1	21	12	37.81	124138	159879	128723	578480	105296	123212	229132	590837	134761	110060	459074
	HLA-A	sp|P30456|1A43_HUMAN	HLA class I histocompatibility antigen, A-43 alpha chain OS=Homo sapiens GN=HLA-A PE=1 SV=1	6	5	12.05	58435.2	133772	43876.7	79818.1	51345.7	78206.9	68331.5	56153.8	131911	109417	96470.5
	HLA-A	sp|Q09160|1A80_HUMAN	HLA class I histocompatibility antigen, A-80 alpha chain OS=Homo sapiens GN=HLA-A PE=1 SV=1	11	5	14.79	102172	64104.3	42120.7	45698.8	62337.1	31414.3	71658.6	32291.3	60964.7	37589.3	25299.7
	HLA-B	sp|P30479|1B41_HUMAN	HLA class I histocompatibility antigen, B-41 alpha chain OS=Homo sapiens GN=HLA-B PE=1 SV=1	16	5	19.06	194591	165015	70447.3	83504.9	136136	185792	175574	89808.5	186877	137795	114349
	HLA-B	sp|P30483|1B45_HUMAN	HLA class I histocompatibility antigen, B-45 alpha chain OS=Homo sapiens GN=HLA-B PE=1 SV=1	7	2	9.94	90976	76706.2	31260.9	34173.4	46026.3	97666	74307.8	36995.8	87029.5	71407.1	51685.9
	HLA-B	sp|P30498|1B78_HUMAN	HLA class I histocompatibility antigen, B-78 alpha chain OS=Homo sapiens GN=HLA-B PE=1 SV=1	12	6	24.31	70348.6	67385.6	28151.6	35711	79796.4	44602.8	72451.3	23899.5	68622.6	43074.4	30064.8
	HLA-B	sp|Q29836|1B67_HUMAN	HLA class I histocompatibility antigen, B-67 alpha chain OS=Homo sapiens GN=HLA-B PE=1 SV=1	10	5	18.23	117579	170295	103480	85698.4	174252	182208	123365	78713.7	217492	97250.4	106675
	HLA-C	sp|P04222|1C03_HUMAN	HLA class I histocompatibility antigen, Cw-3 alpha chain OS=Homo sapiens GN=HLA-C PE=1 SV=2	24	11	37.43	263828	368452	339694	364230	315427	379217	274139	359375	414007	235958	359669
	HLA-C	sp|P30501|1C02_HUMAN	HLA class I histocompatibility antigen, Cw-2 alpha chain OS=Homo sapiens GN=HLA-C PE=1 SV=1	18	8	27.87	100384	158708	98461.6	93502.1	141183	92743.4	104668	114837	155563	88142.8	117659
	HLA-C	sp|P30504|1C04_HUMAN	HLA class I histocompatibility antigen, Cw-4 alpha chain OS=Homo sapiens GN=HLA-C PE=1 SV=1	16	7	23.77	139730	203392	147208	107910	155997	137446	151918	165358	201512	111945	143164
	HLA-C	sp|P30510|1C14_HUMAN	HLA class I histocompatibility antigen, Cw-14 alpha chain OS=Homo sapiens GN=HLA-C PE=2 SV=2	19	8	26.78	84263.2	122366	81311.3	110828	94011.5	82225.4	86385.6	107899	122253	69168.6	106610
	HLA-C	sp|Q07000|1C15_HUMAN	HLA class I histocompatibility antigen, Cw-15 alpha chain OS=Homo sapiens GN=HLA-C PE=1 SV=1	14	7	26.23	76518.4	122601	93369.2	81878.3	88409.9	84946.2	76881.9	98290.4	125636	63334.2	95278.1
	HLA-C	sp|Q29960|1C16_HUMAN	HLA class I histocompatibility antigen, Cw-16 alpha chain OS=Homo sapiens GN=HLA-C PE=2 SV=1	9	4	12.57	44220.8	70484.9	50590.5	71061.3	43737.4	71666.2	49571.4	59737.9	74823.3	43164.7	65052.6
	HLA-C	sp|Q29963|1C06_HUMAN	HLA class I histocompatibility antigen, Cw-6 alpha chain OS=Homo sapiens GN=HLA-C PE=2 SV=2	19	7	24.59	99453.7	195502	157639	113199	158449	200093	111592	189977	206030	102256	185286
	HLA-C	sp|Q95604|1C17_HUMAN	HLA class I histocompatibility antigen, Cw-17 alpha chain OS=Homo sapiens GN=HLA-C PE=1 SV=1	13	6	18.82	45301.9	90133.7	81255.4	78701.3	57640.2	101095	100744	106518	75031.1	44186.9	76966.6
	HLA-DRB1	sp|Q30167|2B1A_HUMAN	HLA class II histocompatibility antigen, DRB1-10 beta chain OS=Homo sapiens GN=HLA-DRB1 PE=1 SV=2	2	2	11.28	69066.2	121570	90324.5	85806.1	112508	48999	82790.1	57273.3	65306.3	95952.5	60700
	HLA-DRB1	sp|Q5Y7A7|2B1D_HUMAN	HLA class II histocompatibility antigen, DRB1-13 beta chain OS=Homo sapiens GN=HLA-DRB1 PE=1 SV=1	2	2	9.77	69066.2	121570	90324.5	85806.1	112508	48999	82790.1	57273.3	65306.3	95952.5	60700
	HLA-E	sp|P13747|HLAE_HUMAN	HLA class I histocompatibility antigen, alpha chain E OS=Homo sapiens GN=HLA-E PE=1 SV=3	11	4	13.97	221738	260540	428332	369372	341342	618243	218341	384478	379767	190965	424063
	HLA-G	sp|P17693|HLAG_HUMAN	HLA class I histocompatibility antigen, alpha chain G OS=Homo sapiens GN=HLA-G PE=1 SV=1	8	2	6.8	339130	304632	443147	467593	406018	496189	216095	322547	406877	262563	365630
	HLTF	sp|Q14527|HLTF_HUMAN	Helicase-like transcription factor OS=Homo sapiens GN=HLTF PE=1 SV=2	2	2	1.49	69164.4	25682.5	16652.3	18330.7	17994.8	17517.5	20744.6	14212.2	18591.5	14653.2	18970.4
	HMBS	sp|P08397|HEM3_HUMAN	Porphobilinogen deaminase OS=Homo sapiens GN=HMBS PE=1 SV=2	14	8	25.48	144915	91904	256017	156713	764493	93197.3	110082	185556	229097	95077.6	204989
	HMBS	tr|F5H4X2|F5H4X2_HUMAN	Porphobilinogen deaminase OS=Homo sapiens GN=HMBS PE=1 SV=1	3	1	13.58	135852	111987	205025	144205	497893	152384	192149	189766	199687	133592	179991
	HMCN1	sp|Q96RW7|HMCN1_HUMAN	Hemicentin-1 OS=Homo sapiens GN=HMCN1 PE=1 SV=2	36	29	7.24	133692	153074	106231	137324	125681	155516	101903	98324	137014	87671.4	105285
	HMCN2	sp|Q8NDA2|HMCN2_HUMAN	Hemicentin-2 OS=Homo sapiens GN=HMCN2 PE=2 SV=2	11	10	3.47	43486.1	51316	28847.7	47700.1	31147.6	41135.6	47329	21395.8	50051.2	28711.6	18876
	HMGB1	sp|P09429|HMGB1_HUMAN	High mobility group protein B1 OS=Homo sapiens GN=HMGB1 PE=1 SV=3	10	6	26.05	56958.8	33243	96713	83069.1	161018	36673.1	64086.3	199216	119460	39362.1	110146
	HMGB2	sp|P26583|HMGB2_HUMAN	High mobility group protein B2 OS=Homo sapiens GN=HMGB2 PE=1 SV=2	5	3	14.35	1.40359e+06	1.0766e+06	792947	605991	1.02638e+06	583474	1.29206e+06	494043	1.06387e+06	369644	479305
	HMGCL	sp|P35914|HMGCL_HUMAN	Hydroxymethylglutaryl-CoA lyase, mitochondrial OS=Homo sapiens GN=HMGCL PE=1 SV=2	8	4	15.08	100887	52539.6	377512	139336	110697	59016.9	74739.5	77164.3	64370.1	61406.4	45384.2
	HMGCS1	sp|Q01581|HMCS1_HUMAN	Hydroxymethylglutaryl-CoA synthase, cytoplasmic OS=Homo sapiens GN=HMGCS1 PE=1 SV=2	3	3	7.88	23573	22505.2	48938.7	46343.5	52266.8	19927.5	31510.4	55117.1	75635	16775.4	20728.7
[truncated: 2,830 more rows]

## Sheet: S3
	Additional Table S3: Dynamic range analysis based on plasma proteome database concentration and MS-derived abundance index
	Plasma Proteome Database (PPD)_ID	Gene Symbol	Concentration in PPD (ng/L)	Absolute Protein Abundance Index (This Study)
	HPRD_00062	ALB	76000000000	80107407
	HPRD_00726	A1BG	22000000000	4626471
	HPRD_00135	APOE	8.22e+09	2456000
	HPRD_02848	APOC4	4600000000	828571
	HPRD_01811	TF	4500000000	12854651
	HPRD_00072	A2M	3800000000	15155263
	HPRD_00619	FGA	3800000000	4683333
	HPRD_00072	A2M	2756000000	15155263
	HPRD_00400	C3	2644000000	13250000
	HPRD_01811	TF	2300000000	12854651
	HPRD_00772	HP	2200000000	42450000
	HPRD_02517	APOA1	2200000000	16730952
	HPRD_00400	C3	1730000000	13250000
	HPRD_00724	ORM1	1615000000	17338462
	HPRD_00072	A2M	1609000000	15155263
	HPRD_02463	SERPINA1	1429000000	67930000
	HPRD_02517	APOA1	1400000000	16730952
	HPRD_00793	HPX	1300000000	11666000
	HPRD_00133	APOB	1300000000	3670370
	HPRD_00772	HP	1100000000	42450000
	HPRD_03503	SERPINA5	1100000000	318750
	HPRD_01970	KNG1	1085000000	4967857
	HPRD_02517	APOA1	1079000000	16730952
	HPRD_00727	AHSG	1000000000	3217647
	HPRD_00129	APOA2	780000000	8583333
	HPRD_01447	TTR	770000000	2633333
	HPRD_00601	CFH	760000000	3808929
	HPRD_00793	HPX	750000000	11666000
	HPRD_00133	APOB	720000000	3670370
	HPRD_00620	FGB	706000000	8857500
	HPRD_00674	GSN	651000000	1643750
	HPRD_00724	ORM1	610000000	17338462
	HPRD_00725	ORM2	610000000	6957692
	HPRD_00133	APOB	582900000	3670370
	HPRD_01580	RBP4	580000000	4905000
	HPRD_00401	C4A	550000000	4525568
	HPRD_00403	C4BPA	530000000	2598571
	HPRD_01902	VTN	530000000	2040909
	HPRD_00404	C4BPB	530000000	1390000
	HPRD_01351	PON1	527400000	757895
	HPRD_00120	SERPINA3	500000000	12773913
	HPRD_00749	GC	460000000	6554762
	HPRD_01706	CLU	420000000	4525000
	HPRD_00317	CP	400000000	6155263
	HPRD_01417	PLG	400000000	3127273
	HPRD_01447	TTR	400000000	2633333
	HPRD_01028	LTF	360000000	217778
	HPRD_00122	SERPINC1	355860000	4380556
	HPRD_00728	APOH	350000000	4400000
	HPRD_00130	APOA4	340000000	2716667
	HPRD_00772	HP	323970000	42450000
	HPRD_11757	IGHG4	320000000	20382143
	HPRD_00912	IGHM	320000000	5470968
	HPRD_00317	CP	320000000	6155263
	HPRD_00122	SERPINC1	320000000	4380556
	HPRD_00073	AFM	320000000	859756
	HPRD_00620	FGB	300130000	8857500
	HPRD_00674	GSN	300000000	1643750
	HPRD_00793	HPX	290120000	11666000
	HPRD_06033	SERPING1	280000000	7171429
	HPRD_07457	APOC2	240000000	2475000
	HPRD_01063	LPA	240000000	226190
	HPRD_00120	SERPINA3	187680000	12773913
	HPRD_01408	SERPINF1	175000000	1260000
	HPRD_00401	C4A	170000000	4525568
	HPRD_00132	APOC3	170000000	2575000
	HPRD_01902	VTN	153550000	2040909
	HPRD_01706	CLU	152360000	4525000
	HPRD_00405	C5	150000000	1384783
	HPRD_01417	PLG	148000000	3127273
	HPRD_00812	HRG	138900000	1454545
	HPRD_00402	C4B	1.2974e+08	4537079
	HPRD_01447	TTR	123880000	2633333
	HPRD_00317	CP	123700000	6155263
	HPRD_00601	CFH	123660000	3808929
	HPRD_00129	APOA2	116820000	8583333
	HPRD_01706	CLU	113099000	4525000
	HPRD_00120	SERPINA3	110000000	12773913
	HPRD_00626	FN1	110000000	1177941
	HPRD_03946	GPLD1	106700000	332051
	HPRD_00749	GC	104820000	6554762
	HPRD_00728	APOH	104230000	4400000
	HPRD_00402	C4B	104000000	4537079
	HPRD_00718	CFB	95140000	3200000
	HPRD_01910	AZGP1	91521000	2331579
	HPRD_00795	SERPIND1	90000000	1510345
	HPRD_06033	SERPING1	85670000	7171429
	HPRD_01467	AMBP	83000000	5520588
	HPRD_01970	KNG1	82390000	4967857
	HPRD_00134	APOD	82000000	3835000
	HPRD_02029	SERPINF2	80000000	2522222
	HPRD_00131	APOC1	77000000	6233333
	HPRD_01955	CFI	77000000	1230882
	HPRD_00727	AHSG	72320000	3217647
	HPRD_00401	C4A	62970000	4525568
	HPRD_00749	GC	62360000	6554762
	HPRD_07178	PZP	62000000	3439286
	HPRD_00106	AGT	60630000	3234211
	HPRD_01759	CLEC3B	58000000	975000
	HPRD_00601	CFH	57000000	3808929
	HPRD_00602	CFHR1	57000000	1285714
	HPRD_02933	CFHR2	57000000	680000
	HPRD_00773	HPR	55000000	18484783
	HPRD_00422	CRP	52000000	525000
	HPRD_00130	APOA4	49540000	2716667
	HPRD_03625	PDIA3	49200000	153030
	HPRD_01467	AMBP	48000000	5520588
	HPRD_00106	AGT	47600000	3234211
	HPRD_01992	F12	47000000	398387
	HPRD_11750	GPX3	43800000	1062500
	HPRD_02781	ITIH4	42000000	4122500
	HPRD_00784	HBA1	41000000	4700000
	HPRD_02308	CFP	41000000	350000
	HPRD_00726	A1BG	39770000	4626471
	HPRD_07178	PZP	37200000	3439286
	HPRD_00629	FBLN1	36000000	1000000
[truncated: 1,082 more rows]

## Sheet: S4
	Additional Table S4: Differentially expressed serum proteins in AD and control cases by TMT-LC/LC-MS/MS
[truncated: 33 more rows]
